# Supplementary material for: The LINC00961 transcript and its encoded micropeptide, small regulatory polypeptide of amino acid response, regulate endothelial cell function
Source: Cardiovasc Res. 2020 Jan 28;116(12):1981–94. doi: 10.1093/cvr/cvaa008 (PMC8216332; doi:10.1093/cvr/cvaa008)
Supplement: cvaa008_supplementary_materials [file cvaa008_supplementary_materials.zip]

Archive with 9 entries (8 files):
- cvaa008_Supplementary_Materials/
- cvaa008_Supplementary_Materials/LINC00961 Supplements dec 2019.pdf
- cvaa008_Supplementary_Materials/Supplementary Table  1.xlsx
- cvaa008_Supplementary_Materials/Supplementary Table 2.xlsx
- cvaa008_Supplementary_Materials/supplementary table 3.xlsx
- cvaa008_Supplementary_Materials/supplementary table 4.xlsx
- cvaa008_Supplementary_Materials/Supplementary Table 5.xlsx
- cvaa008_Supplementary_Materials/Supplementary Table 6.xlsx
- cvaa008_Supplementary_Materials/Supplementary table 7 .xlsx
