# Supplementary material for: The LINC00961 transcript and its encoded micropeptide, small regulatory polypeptide of amino acid response, regulate endothelial cell function
Source: Cardiovasc Res. 2020 Jan 28;116(12):1981–94. doi: 10.1093/cvr/cvaa008 (PMC8216332; doi:10.1093/cvr/cvaa008)
Supplement: cvaa008_supplementary_materials [file cvaa008_supplementary_materials.zip › cvaa008_Supplementary_Materials/Supplementary Table 1.xlsx]

## Sheet: Sheet1
File accession	Biosample term name	sample
ENCFF592KDP	vein endothelial cell	HSVEC_1
ENCFF361WEZ	vein endothelial cell	HSVEC_2
ENCFF650CVW	endothelial cell of umbilical vein	HUVEC_1
ENCFF238WEU	endothelial cell of umbilical vein	HUVEC_2
ENCFF262OBL	pulmonary artery endothelial cell	HPAEC_1
ENCFF060LPA	pulmonary artery endothelial cell	HPAEC_2
ENCFF378BDR	endothelial cell of coronary artery	HCAEC_1
ENCFF233LYV	endothelial cell of coronary artery	HCAEC_2
ENCFF894GLT	thoracic aorta endothelial cell	HTAvEC_1
ENCFF819IDA	thoracic aorta endothelial cell	HTAvEC_2
ENCFF325DPM	endometrial microvascular endothelial cells	HEMEC_1
ENCFF564EGR	endometrial microvascular endothelial cells	HEMEC_2
ENCFF985PDI	dermis lymphatic vessel endothelial cell	HDLEC_1
ENCFF797YZO	dermis lymphatic vessel endothelial cell	HDLEC_2
ENCFF110UGQ	dermis microvascular lymphatic vessel endothelial cell	HDLMEC_1
ENCFF764AOQ	dermis microvascular lymphatic vessel endothelial cell	HDLMEC_2
ENCFF674SRB	mammary microvascular endothelial cell	HMMEC_1
ENCFF176IZX	mammary microvascular endothelial cell	HMMEC_2
ENCFF235TGN	bladder microvascular endothelial cell	HBdMEC_1
ENCFF401NRN	bladder microvascular endothelial cell	HBdMEC_2
ENCFF699QEJ	dermis blood vessel endothelial cell	HDBEC_1
ENCFF620THF	dermis blood vessel endothelial cell	HDBEC_2
ENCFF972UYG	epithelial cell of umbilical artery	HUAEpC_1
ENCFF555QVG	epithelial cell of umbilical artery	HUAEpC_2
ENCFF302GLB	smooth muscle cell of the coronary artery	HCASMC_1
ENCFF763NBX	smooth muscle cell of the coronary artery	HCASMC_2
ENCFF756AMN	smooth muscle cell of the umbilical artery	HUASMC_1
ENCFF022BET	smooth muscle cell of the umbilical artery	HUASMC_2
ENCFF345SUQ	aortic smooth muscle cell	HAoSMC_1
ENCFF765LAT	aortic smooth muscle cell	HAoSMC_2
ENCFF199YDH	smooth muscle cell of the pulmonary artery	HPASMC_1
ENCFF304DHM	smooth muscle cell of the pulmonary artery	HPASMC_2
