# Supplementary material for: The LINC00961 transcript and its encoded micropeptide, small regulatory polypeptide of amino acid response, regulate endothelial cell function
Source: Cardiovasc Res. 2020 Jan 28;116(12):1981–94. doi: 10.1093/cvr/cvaa008 (PMC8216332; doi:10.1093/cvr/cvaa008)
Supplement: cvaa008_supplementary_materials [file cvaa008_supplementary_materials.zip › cvaa008_Supplementary_Materials/Supplementary Table 2.xlsx]

## Sheet: Table 2 Immature_Mature_EC_278G
ENSEMBL	gene_name	ESC_FPKM	MD_FPKM	non.MD_FPKM	EC_FPKM	non.EC_FPKM	HSVEC_FPKM	HSVEC_1	HSVEC_2	HUVEC_1	HUVEC_2	HPAEC_1	HPAEC_2	HCAEC_1	HCAEC_2	HTAvEC_1	HTAvEC_2	HEMEC_1	HEMEC_2	HDLEC_1	HDLEC_2	HDLMEC_1	HDLMEC_2	HMMEC_1	HMMEC_2	HBdMEC_1	HBdMEC_2	HDBEC_1	HDBEC_2	HUAEpC_1	HUAEpC_2	HAoAF_1	HAoAF_2	HCASMC_1	HCASMC_2	HUASMC_1	HUASMC_2	HAoSMC_1	HAoSMC_2	HPASMC_1	HPASMC_2
ENSG00000003400	CASP10	2.22	3.67	5	6.08	2.53	14.42	21.57	12.79	11.56	11.23	22.31	10.04	9.33	8.85	12.61	19.06	12.33	10.44	16.49	15.93	20.73	17.18	18.93	15.73	28.28	21.68	27.02	37.26	9.76	37.18	3.44	1.99	2.61	1.61	1.06	1.34	2.95	2.94	2.52	1.76
ENSG00000003402	CFLAR	8.57	40.59	24.01	169.4	43.03	129.89	112.2	83.3	73.39	61.19	142.93	94.95	101.86	79.23	175.06	138.83	73.4	68.1	39.01	41.11	38.7	40.24	103.11	107.03	71.71	119.64	68.74	124.1	92.45	204.11	26.85	55.16	23.8	37.69	45.54	27.86	33.23	30.13	28.25	29.11
ENSG00000003436	TFPI	3.23	67.83	12.25	1594.82	640.02	589.7	251.12	289.51	121.11	96.81	107.01	127.24	106.93	97.84	162.83	246.94	81.52	96.97	957.98	656.3	317.87	640.3	82.9	76.49	44.12	275.39	448.55	441.65	190.67	290.75	207.52	29.84	33.42	29.47	40.04	93.84	116.18	146.26	66.15	165.91
ENSG00000004399	PLXND1	5.15	12.19	9.21	107.61	23.63	67.89	215.77	184.66	210.59	237.5	104.39	141.12	170.24	147.44	123.06	130.28	81.96	95.99	80.43	205.29	121.51	164.58	159.46	137.17	201.77	299.99	342.14	162.77	77.49	69.1	11.76	31.52	53.15	46.77	60	29.73	79.14	43.74	116.73	147.05
ENSG00000005059	CCDC109B	5.78	4.93	3.72	29.72	4.46	36.17	20.81	11.01	38	34.59	33.03	20.24	11.1	13.53	14.64	25.62	17.97	12.76	17.15	27.47	24.22	15.35	35.67	30.99	14.86	15.53	64.12	27.24	20.76	25.41	18.54	13.18	8.54	7.19	11.87	1.51	8.18	6.11	11.63	5.6
ENSG00000010327	STAB1	0.54	0.25	0.27	40.12	1.18	33.73	101.86	124.03	259.57	295.15	105.16	78.83	101.17	89.07	69.92	77.39	186.11	135.89	74.17	185.01	52.26	138.51	85.64	82.9	71.7	174.35	180.92	181.66	61.36	88.25	0.33	0.45	0.07	1.15	0.39	0.33	0.99	2.17	0.19	0.19
ENSG00000015475	BID	10.95	6.78	8.03	23.84	7.56	51.81	20.45	15.34	83.82	131.32	21.54	27.57	12.72	23.26	11.12	17.06	53.33	61.9	16.63	31.42	22.2	26.55	53.84	50.6	20.86	30.39	31.24	17.74	17.21	14.8	2.15	2.35	8.65	5.74	17.9	9.4	2.21	4.25	8.27	4.09
ENSG00000018408	WWTR1	5.43	11.27	5.81	46.79	11.27	70.59	149.01	143.95	239.8	248.27	49.05	48.93	25.68	36.77	100.97	130.3	35.33	40.67	73.85	98.81	42.17	89.41	38.26	41.12	19.09	50.45	80.97	43.67	47.01	64.21	76.81	22.42	45.17	5.22	20.32	10.15	51.79	53.53	47.31	34.06
ENSG00000027075	PRKCH	10.5	4.72	11.46	48.26	6.54	148.05	73.69	57.21	68.74	71.24	97.3	79.48	68.6	60.87	52.8	58.53	72.93	60.89	87.05	77.07	67.25	71.38	59.46	57.92	70.57	116.28	123.77	128.62	44.55	82.06	1.55	6.98	0.68	1.78	1.13	1.83	3.79	5.4	2.87	4.17
ENSG00000028137	TNFRSF1B	0.32	0.55	0.41	17.5	2.67	5.09	14.66	11.61	37.75	47.09	11.55	8.9	5.35	6.93	10.08	10.09	4.65	6.07	2.02	10.38	6.56	5.21	20.53	12.45	19.98	8.64	38.69	32.2	6.69	15.38	2.74	4.39	0.28	1.58	3.82	0.89	1.17	2.26	1.67	3.85
ENSG00000031081	ARHGAP31	0.22	3.14	0.87	9.77	1.13	6.9	28.4	18.09	18.17	14.59	11.5	10.09	8.62	9.66	24.77	32.16	18.28	20.68	8.7	13.32	9.2	11.38	20.14	18.96	10.08	15.37	25.13	20.28	6.24	10.69	4.3	9.63	2.14	0.65	5.79	2.68	3.55	2.25	3.61	5.61
ENSG00000037280	FLT4	1	0.47	0.62	6.73	0.19	5.44	35.37	35.1	31.3	36.52	1.42	0.63	3.87	2.22	0.59	0.46	15.4	17.62	105.69	235.08	105.5	202.75	28.44	27.36	32.47	156.58	185.58	133.95	9.22	6.89	0.04	0	0.01	0.77	0.16	0.07	0.13	0.05	0.01	0.11
ENSG00000038295	TLL1	0.37	0.69	3.9	15.9	0.49	3.63	5.94	3.83	0.29	0.19	0.52	0.9	1.91	3.03	2.65	5.46	5.93	4.97	12.53	17.33	7.2	13.05	1.5	1.98	2.86	4.51	16.09	12.8	3.2	2.75	0.02	0.6	0.02	0.04	0.06	0.03	0	0.01	0.04	0.53
ENSG00000057704	TMCC3	2.71	0.75	2.49	10.23	2.36	12.37	10.36	4.59	9.54	6.54	8.84	12.79	6.66	12.58	12	16.26	12.41	15.79	1.69	0.57	1.81	2.02	10.09	8.94	9	3.07	10.93	13.58	8.54	9.57	0.29	0.28	0.01	0.92	3.37	1.79	0.2	0.33	0.19	0.07
ENSG00000059758	CDK17	20.53	39.94	25	87.9	27.51	196.29	105.02	67.59	43.31	38.58	120.68	93.41	75.34	75.79	174.62	131.92	128.51	92.71	47.95	50.45	44.51	55.1	78.36	87.93	54.52	67.59	71.36	90.99	72.29	102.5	18.46	13.66	18.93	11.1	27.33	13.86	24.49	24.26	28.83	15.39
ENSG00000061273	HDAC7	3.65	4.94	4.49	12.96	5.4	11.99	32.38	31.27	83.69	87.6	22.13	21.02	22.13	16.66	28.16	33.18	58.6	44.5	10.55	13.31	12.8	18.31	45.58	44.7	17.44	23.71	29.48	21.65	11.6	17.66	18.37	32.7	12.71	6.7	17.26	7.06	15.13	8.35	23	15.37
ENSG00000064763	FAR2	12.7	10.17	12.21	56.17	11.4	38.79	25.51	20.97	22.74	21.49	15.99	26.93	12.52	16.7	19.92	25.62	15.55	23.37	17.32	26.57	26.08	34.1	21.88	15.93	8.42	24.08	24.33	17.18	23.3	18.78	8.46	1.96	0.9	2.49	1.54	0.31	4.27	7.15	1.07	3.55
ENSG00000064989	CALCRL	4.1	7.13	1.91	601.59	57.43	469.13	120.49	78.43	136.36	158.69	209.17	157.64	66.7	81.59	103.4	245.25	53.49	66.95	146.41	173.31	141.47	138.97	85.02	71.15	84.21	112.7	168.57	120.45	50.72	148.88	6.87	4.34	14.9	1.08	0.5	0.82	14.18	7.18	14.21	8.2
ENSG00000066056	TIE1	0.49	0.4	0.35	77.73	1.29	47.79	241.68	287.96	374.06	449.76	273.01	291.61	252.78	300.21	143.23	169.8	201.67	158.61	427.14	421.85	297.28	507.18	266.43	238.91	307.24	439.28	518.82	546.42	168.76	250.18	0.29	2.1	1.44	2.1	0.44	2.85	4.76	5.65	0.69	0.22
ENSG00000069020	MAST4	4.75	8.06	5.8	69.51	6.36	69.26	34.45	23.71	28.39	30.76	13.88	15.11	15.01	16.03	34.39	30.4	14.17	15.38	7.71	7.66	6.35	10.64	19.47	18.66	8.58	28.07	14.79	14.92	8.64	11.22	8.71	6.89	5.6	2.91	4.73	3.01	4.72	2.24	9.28	4.21
ENSG00000069122	ADGRF5	0.04	0.06	0.08	56.13	0.34	29.63	93.53	22.78	18.51	15.64	8.96	0.86	2.25	0.8	0.67	4.74	40.95	51.71	29.5	55.01	49.91	44.93	115.95	103.26	86.59	100.14	54.85	82.64	0.94	3.53	0.01	6.54	0.08	1.73	0.04	0.02	0.42	0.44	2.02	12.88
ENSG00000072786	STK10	4.08	5.9	4.36	19.47	8.85	12.11	16.98	12.85	11.88	12.83	15.02	14.28	16.63	15.25	16.19	20.64	14.15	13.87	12.96	12	12.97	11.74	24.55	22.81	21.45	25.34	21.99	24.2	7.94	16.27	6.01	6.99	7.25	4.07	12.03	3.78	4.97	4.08	9.41	5.06
ENSG00000074660	SCARF1	0.23	0.64	0.18	32.52	1.21	20.55	57.81	40.15	37.16	41.37	51.68	42.32	27.38	39.18	29.61	34.16	74.4	62.84	25.93	46	36	41.78	57.22	58.57	34.19	36.05	78.4	67.45	34.25	53.55	0.34	0.54	0.1	0.32	0.12	0.21	0.89	1.47	0.32	0.1
ENSG00000076067	RBMS2	2.39	2.65	2.6	12.57	6.04	14.67	18.6	16.88	47.24	51.09	11.36	9.01	9.71	5.65	14.4	19.31	18.47	25.25	15.93	19.44	14.41	18.33	23.17	19.6	10.42	20.97	30.08	14.88	3.78	9.6	7.2	2.91	5.78	1.53	6.66	3.82	7.61	3.83	10.31	8.65
ENSG00000076706	MCAM	10.06	16.11	12.57	28.97	23.57	334.51	1832.23	403.15	1789.29	2447.33	858.56	847.17	448.71	643.32	968.08	1451.18	4409.98	2839.4	13.24	7.53	89.24	55.77	3628.73	3857.5	349.68	383.05	460.1	673.68	870.8	2562.87	0.8	21.39	10.62	3.95	92.69	33.11	13.14	20.35	17.05	23.98
ENSG00000077238	IL4R	3.11	3.35	2.85	7.5	2	8.33	15.4	13.38	98.21	105.84	23.12	13.84	17	10.53	13.42	12.28	64.53	42.89	4.95	4.49	6.45	5.68	38.11	39.93	14.9	24.11	9.36	16.81	12.24	14.39	9.61	33.75	17.49	4.37	14.1	9.24	9.55	7.1	28.28	13.31
ENSG00000078401	EDN1	0.58	0.93	5.7	41.86	8.55	208.34	143.87	174.12	350.87	352.25	219.57	135.83	107.78	68.18	132.57	87.74	71.56	56.66	32.95	14.92	28.03	44.75	124.63	124.88	82.57	175.96	96.88	171.36	73.31	201.67	2.78	0.94	130.44	0.79	1	0.57	11.01	1.74	9.21	7.87
ENSG00000079337	RAPGEF3	1.21	1.05	1.1	11.43	2.41	9.06	16.6	12.92	24.2	22.11	15.96	7.09	9.82	11.18	8.02	15.78	27.24	14.59	3.1	4.81	6.01	4.37	24.75	23.42	28.04	14.29	20.39	41.53	5.5	13.73	1.94	6.84	1.68	1.11	2.2	1.24	3.04	1.88	2.09	1.29
ENSG00000081189	MEF2C	1.28	8.87	2.58	673.62	55.89	219.69	35.44	16.32	14.88	11.54	14.77	12.88	24.68	18.44	15.78	22.58	25.65	28.03	76.38	75.15	51.34	63.55	42.41	25.62	32.4	42.18	64.78	57.55	6.09	21.71	15.27	11.13	11.32	9.05	3.75	3.57	31.47	15.41	6.86	11.49
ENSG00000085276	MECOM	0.51	0.72	1.17	155.43	5.33	61.23	53.54	40.54	20.38	17.14	37.31	48.73	32.86	52.94	57.8	64.93	28	31.68	1.15	1.64	7.22	3.95	22.6	22.28	35.88	13.33	21.28	29.93	44.05	59.38	16.6	4.17	19.54	1.18	17.95	6.88	17.25	14.75	13.7	5.17
ENSG00000088387	DOCK9	10.64	9.01	13.34	22.96	9.26	55.47	182.55	109.72	101.51	89.51	135.69	126.54	79.72	90.26	145.82	186.53	99.99	107.83	163.78	189.4	108.18	145.94	243.63	227.8	141.94	212.21	255.58	215.16	62.08	103.56	10.31	5.24	4.93	5.62	10.24	2.97	6.34	17.56	1.77	8.66
ENSG00000088808	PPP1R13B	3.49	2.54	2.8	12.59	2.87	17.54	9.36	8.19	7.59	7.92	3.95	3.21	4.68	3.11	5.42	10.65	12.4	7.02	6.47	7.28	4.16	6.34	6.71	5.71	4.89	10.86	10.82	8.67	2.19	7.72	0.44	1.65	0.82	1.24	1.15	1.49	1.52	0.66	1.33	0.9
ENSG00000089127	OAS1	0.09	17.71	0.75	2.86	0.27	3.46	2.87	6.09	3.99	4.17	6.27	3.37	1.78	1.97	1.87	1.45	10.78	7.34	6.57	10.6	12.97	14.03	28.45	25.9	2.94	11.35	12.04	5.34	4.91	76.1	0.5	3.2	0.95	1.82	0.13	0.27	0.29	1.76	0.56	0.38
ENSG00000095370	SH2D3C	0.65	0.26	0.23	11.71	1.45	11.78	27.37	24.49	121.25	155.56	25.14	24.24	22.65	25.75	13.19	22.14	32.31	36.71	19.1	31.86	27.4	42.1	47.82	39.44	17.94	30.3	37.48	30.51	18.35	18.86	0.06	2.44	0.02	0.32	0.06	0.08	0.44	0.66	0.03	0.72
ENSG00000099260	PALMD	0.09	0.7	0.22	10.11	1.31	77.24	52.01	51.79	37.05	28.8	45.52	29.57	29.88	29.15	41.96	27.4	24.74	19.01	2.99	6.64	4.84	9.23	44.31	47.82	45.78	28.21	24.93	41.38	34.64	61.92	2.26	0.96	10.9	1.48	0.08	0.22	7.5	26.13	0.96	4.78
ENSG00000100034	PPM1F	6.26	8.81	8.9	46.84	8.72	59.03	63.28	47.11	75.36	78.75	89.71	64.93	36.07	52.32	46.71	61.68	104.41	102.01	34.38	53.66	52.02	50.32	104.24	100.6	60.97	66.16	149.89	76.4	23.8	52.01	11.51	11.11	14.7	8.2	29.09	10.53	16.62	16.47	26.17	14.77
ENSG00000100060	MFNG	0.61	0.2	0.19	17.51	0.52	70.4	55.64	48.31	181.01	272.11	66.04	49.91	38.14	30.16	41.21	62.48	135	169.09	39.11	58.47	43.58	82.88	85.57	82.52	34.26	47.21	90	64.16	27.18	61.29	0.13	0.07	0.02	0.02	0.1	0.15	0.37	0.79	0.11	0.04
ENSG00000100065	CARD10	2.78	1.37	2	6.34	3.66	8.4	13.06	12.45	25.41	30.06	11.91	16.54	19.18	15.85	8.83	11.94	25.3	36.64	18.93	30.61	21.32	23.36	19.58	20.51	15.43	10.71	24.17	21.83	8.36	12.97	4.93	2.38	1.78	0.63	2.74	0.66	0.99	0.81	1.24	0.3
ENSG00000100139	MICALL1	3.93	5.77	5.49	8.92	4.41	8.29	21.07	16.85	17.03	21.94	13.68	10.18	12.95	10.3	16.36	17.58	39.12	33.11	9.85	12.72	9.52	15.71	35.02	32.45	9.32	26.09	20.66	14.25	7.31	11.07	9.27	5.4	5.83	4.95	18.79	7.08	6.51	4.98	13.48	6.75
ENSG00000100311	PDGFB	0.73	0.12	0.75	3.98	0.7	8.12	46.22	42.3	94.7	128.03	30.6	22.26	34.84	18.36	22.85	25.8	35.32	34.04	9.68	7.92	10.08	19.76	96.22	106.8	44.89	106.14	31.52	29.72	16.46	20.7	0.03	0.23	5.73	0.24	0.02	0.04	0.41	0.45	0.15	0.1
ENSG00000101000	PROCR	16.88	10.69	11.64	115.23	21.25	304.13	92.11	99.94	264.32	296.06	241.52	233.47	112.66	247.66	110.68	149.03	245.24	180.25	39.1	47.31	96.74	34.92	114.52	119.81	51.68	32.74	69.83	48.7	106.26	283.9	23.46	43.24	44.23	26.19	13.65	13.87	48.49	42.73	19.1	42.63
ENSG00000101265	RASSF2	3.22	0.71	12.8	22.16	2.4	7.92	41.25	27.43	14.75	13.26	30.4	36.44	15.04	62.67	15.53	22.07	10.29	12.77	71.45	16.55	49.31	48.12	16.68	16.14	20.41	23.31	46.97	66.93	25.68	28.38	4.35	1.83	3.39	5.43	1.21	0.91	0.58	0.88	0.49	0.36
ENSG00000101670	LIPG	1.7	40.85	11.23	26.99	11.63	5.42	30.7	8.62	60.82	45.25	25.64	8.98	20.76	19.81	18.01	28.19	32.23	42.3	0.11	0.1	1.91	0.53	49.1	59.38	1.41	0.71	21.5	0.71	48.33	41.52	1.01	1.3	14.07	0.5	5.45	2.68	0.93	0.12	15.91	1.85
ENSG00000102034	ELF4	0.24	0.57	1.07	4.03	1.99	5.79	10.95	8.89	22.46	22.63	5.21	6.26	5.2	4.99	6.31	9.25	11.58	9.69	3.75	4.68	4.35	6.02	15.06	10.92	4.64	7.84	11.43	6.32	3.06	4.56	6.24	3.96	3.35	1.48	8.56	3.99	3.35	2.87	5.75	4.41
ENSG00000102048	ASB9	0.27	0.65	0.37	5.14	0.42	4.26	5.39	2.62	4.54	4.87	9.32	3.84	2.78	5.85	3.23	6.24	33.9	22.97	0.19	0.2	1.82	1.19	13.64	15.08	11.73	1.78	4.75	2.08	10.68	11.71	0.06	0	0.01	0	0.43	0.39	0.6	0.88	0.14	0.08
ENSG00000102362	SYTL4	0.12	5.23	0.23	109.47	32.87	152.51	4.37	2.54	31.01	5.78	13.55	4.84	6.29	5.79	4.36	7.2	11.5	14.3	9.96	10.46	7.47	18.23	8.15	8.05	12.75	10.06	20.54	12.39	10.59	9.46	1.89	15.88	0.73	6.94	2.43	10.98	1.14	1.58	1.43	1.36
ENSG00000104518	GSDMD	16.03	13.65	10.29	45.12	17.51	75.53	26.4	23.6	46.54	78.64	75.34	48.34	28.35	33.25	17.55	23.91	105.91	78.93	40.61	45.07	56.82	70.66	67.94	70.18	85.73	40.14	57.57	140.37	33.86	100.95	17.4	54	23.13	22.66	8.91	12.4	18.25	23.54	10.63	14.9
ENSG00000104870	FCGRT	6.77	2.95	6.4	98.11	25.97	76.3	33.38	39.86	138.53	153.84	26.31	35.56	23.36	34.52	18.07	15.99	62.87	48.93	72.69	66.7	23.09	77.22	35.53	33.84	25.24	33.5	30.53	94.48	15.42	29.06	27.7	54.28	20.75	14.14	12.14	21.98	26.46	18.64	31.73	22.04
ENSG00000104903	LYL1	0.19	1.99	0.75	13.48	1.95	15.53	22.23	33.69	61.49	101.19	20	23.1	21.38	19.54	16.48	18.95	71.02	70.98	7.17	16.83	11.33	18.28	72.69	69.55	13.33	8.51	20.33	21.52	31.97	49.14	0.23	0.57	3.6	0	1.39	1.55	0.34	0.34	0.48	0.3
ENSG00000105483	CARD8	25.02	22.13	21.63	113.43	35.5	356.84	53.26	34.52	56.11	54.29	41.03	42.88	40.89	43.22	72.32	91.37	24.01	19.42	23.12	45.04	18.1	31.63	35.79	38.76	19.58	33.36	40.9	44.1	29.5	59.65	10.44	5.68	5.3	3.71	5.32	3.5	7.74	5.54	8.65	5.83
ENSG00000105538	RASIP1	1.81	2.3	2.13	14.7	1.23	12.54	34.03	36.61	46.74	54.59	31.03	29.73	19.9	28.8	20.11	30.09	114.64	100.32	19.9	26.82	26.31	34.64	114.32	109.46	32.58	22.42	60.59	51.57	28	32.03	0.19	0.07	0.13	0.22	0.26	0.23	0.41	0.7	0.37	0.17
ENSG00000105643	ARRDC2	2.5	2.5	4.07	7.14	3.7	10.19	4.96	5.93	7.18	8.86	6.84	4.27	7.28	3.44	2.45	3.16	27.26	13.4	41.61	43.35	18.35	45.67	15.07	6.05	13.56	26.99	26.99	42.15	3.86	6.66	3.01	1.71	2.46	1.41	2.61	2.14	4.72	10.81	4.06	4.97
ENSG00000105851	PIK3CG	0.09	0.47	0.02	6.07	0.18	7.03	6.58	2.52	0.84	0.58	5.39	4.83	2.6	2.61	7.52	6.16	4.87	6.54	0.74	2.96	1.58	1.84	3.25	2.64	2.24	0.91	2.59	1.59	0.91	3.09	0.04	0.05	0	0.03	0	0	0.05	0.1	0.01	0.03
ENSG00000105971	CAV2	2.01	1.14	4.42	21.52	6.31	242.3	139.58	78.06	229.71	184.46	105.73	112.82	78.18	60.93	133.13	110.82	157.24	177.71	73.26	38.63	71.69	65.05	174.34	186.81	108.64	145.49	96.89	113.79	63.2	69.74	42.39	20.91	31.24	29.14	53.91	12.93	48.44	38.18	52.01	61.41
ENSG00000105974	CAV1	5.83	2.13	2.8	35.35	4.96	1322.14	896.07	438.12	2200.24	2389.75	903.76	653.38	593.76	635.07	526.7	545.68	882.78	906.99	290.75	149.81	527.52	270.95	1012.73	931.69	996.08	2066.09	1513.81	694.67	247.92	638.38	225.02	63.35	64.1	273.77	186.84	17.42	117.98	105.16	149.59	259.63
ENSG00000106351	AGFG2	1.09	1.77	1.91	12.68	1.82	6.81	18.68	15.04	23.63	34.22	16.23	11.3	7.03	7.35	10.81	13.23	23.62	30.28	18.49	11.73	12.77	21.83	27.31	25.82	10.44	12.06	24.5	19.4	2.04	5.48	7.26	4.4	1.97	0.38	1.68	0.93	2.33	3.06	2.57	1.87
ENSG00000106560	GIMAP2	0.1	0.05	0.01	3.62	0.11	29.54	14.88	9.18	14.96	12.86	36.36	17.29	17.3	22.74	14.74	14.28	19.56	15.08	12.62	18.78	15.15	15.64	19.03	19.95	32.07	15.75	29.73	34.03	14.23	43.7	0.1	0.4	0.24	1.57	0.02	0.03	0.26	0.52	0.16	0.56
ENSG00000106991	ENG	0.37	0.4	0.54	4.79	1.2	37.02	79.46	85.44	237.91	253.86	20.58	20.61	49.69	24.4	47.51	77.24	236.28	228.62	9.16	12.74	13.37	38.31	241.08	211.28	31.84	106.65	64.7	33.03	12.33	5.93	23.28	6.46	14.01	3.49	11.45	4.94	26.66	10.42	37.01	31.56
ENSG00000107281	NPDC1	4.08	0.55	1.43	15.17	2.4	15.26	20	18.4	80.68	102.99	13.8	13.74	14.3	12.09	12.79	17.02	63.18	34.49	1.79	3.55	4.45	6.04	39.6	37.56	12.82	10.72	15.58	18.33	9.35	13.19	8.93	12.98	4.84	3.16	17.87	8.37	11	7.17	24.39	7.15
ENSG00000108219	TSPAN14	2.86	10.24	16.07	15.47	7.17	22.77	57.02	38.31	147.7	151.11	54.74	36.76	32.78	27.65	42.54	56.2	172.01	144.64	37.94	45.03	22.65	40.52	140.44	122.12	21.35	59.77	57.94	35.74	12.17	37.23	8.02	43.83	6.52	4.54	18.67	3.34	3.65	3.46	7.96	12.2
ENSG00000108262	GIT1	4.06	2.57	2.69	6.36	2.72	7.89	26.81	22.93	53.47	69.92	23.86	18.63	19.3	14.04	19.68	27.09	30.47	27.75	11.19	14.98	12.39	17.09	33.93	33.23	13.36	22.97	34.25	15.94	10.66	17.05	14.46	9.05	5.67	9.47	15.28	4.01	9.37	8.1	16.86	7.77
ENSG00000108622	ICAM2	0.64	0.96	0.57	50.73	2.3	302.58	305.7	241.89	1671.57	1974.76	296.14	283.16	126.7	203.79	295.26	345.87	995.53	999.36	60.38	43.34	98.01	105.57	837.99	778.91	179.2	144.23	173.66	293.1	237.94	448.48	0.99	1.31	0.76	2.55	0.75	1.23	8.86	14.72	1.43	4.3
ENSG00000108798	ABI3	0.34	0.92	0.21	4.57	1.05	9.88	15.51	12.56	24.99	25.07	11.72	9.03	5.2	9.46	8.43	16.43	53.14	36.48	3.4	6.31	7.53	4.22	39.54	40.85	7.71	2.64	8.53	5.08	7.74	11.65	0.06	0	0.04	0.14	0.01	0.03	0.09	0.17	0.06	0.06
ENSG00000110799	VWF	0.19	0.16	0.44	14.16	0.4	59.32	515.14	588.83	730.28	806.69	236.4	240.27	435.41	498.35	119.64	402.17	270.17	265.47	745.76	452.79	207.78	650	465.47	428.41	715.16	1410.69	1441.53	1195.45	206.3	247.7	0.51	1.87	0.3	1.85	0.3	0.46	0.43	0.86	0.34	0.38
ENSG00000111145	ELK3	3.67	24.59	9.73	55.23	21.37	45.7	30.7	33.56	45.68	36.94	9.75	13.35	10.64	13.39	26.93	36.1	11.31	14.71	29.62	63.8	22.35	28.47	14.81	15.64	10.43	15.18	37.35	17.84	8.32	12.69	28.17	7.65	4.54	0.99	17.7	5.49	8.13	4.8	7.93	6.71
ENSG00000111252	SH2B3	3.44	5.67	4.25	16.19	2.67	28.92	49.32	51.95	44.42	49.91	35.2	27.87	20.44	23.16	48.25	58.34	76.25	79.83	8.7	21.09	18.77	22.06	75.3	70.37	15.62	20.62	43.68	36.69	24.09	35.17	10.46	8.34	6.13	1.74	13.67	3.7	14.57	22.9	8.5	12.61
ENSG00000111261	MANSC1	0.71	0.13	0.47	3.06	0.37	7.25	20.21	15.48	26.11	17.76	4.79	3.82	1.28	2.16	14.33	17.77	22.77	22.12	2.62	3.13	2.45	3.88	24	17.36	1.92	2.43	5.82	2.7	1.78	4.13	4.12	0.87	0.77	0.17	0.23	0.25	2.65	1.43	1.44	1.5
ENSG00000111348	ARHGDIB	0.33	0.68	1.39	98.63	16.9	117.08	221.38	181	846.96	893.07	141.11	96.6	70.79	103.06	236.09	206.01	337.74	305.6	3.93	15.55	30.89	16.74	432.56	380.3	101.6	31.24	65.86	45.97	129.45	92.65	0.92	2.96	32.85	1.32	8.15	2.21	38.89	29.7	4.2	4.65
ENSG00000113070	HBEGF	1.19	0.91	0.87	5.55	1.73	15.92	16.55	8.54	56.17	45.03	7.33	10.11	6.39	8.6	8.87	9.99	37.3	31.76	14.83	4.43	6.89	5.07	50.54	50.75	11.09	10.23	13.07	12.03	8.38	6.24	0.33	0.15	4.98	0.44	9.79	2.24	1.89	1.93	3.95	1.52
ENSG00000113448	PDE4D	1.15	12.11	11.75	24.03	7.62	15.7	23.82	18.04	12.47	12.59	7.85	9.31	7.04	9.55	8.26	21.3	5.6	4.16	15.51	17.89	9.84	17.25	9.9	6.89	6.07	14.58	12.16	15.97	9.66	7.18	4.76	3.75	1.22	1.23	11.38	10.22	1.62	5.17	8.18	4.6
ENSG00000113555	PCDH12	0.06	0.16	0.04	10.45	0.14	3.47	21.02	9.23	4.33	3.9	5.35	9.59	6.13	16	11.52	13.66	4.17	4.05	7.12	19.28	13.19	9.63	7.91	9.53	14.51	8.19	23.84	18.76	6.47	14.9	0	0.08	0.01	0.39	0.02	0.01	0.68	1.21	0.13	0.15
ENSG00000114383	TUSC2	21.02	30.95	25.87	76.01	22.8	172.22	17.71	10.56	62.95	61.28	11	15.22	6.73	9.26	10.31	10.64	49.33	21.63	8.86	9.01	9.22	9.36	32.96	25.88	6.74	6.65	7.73	8.12	7.45	16.77	5.85	4.85	6.48	3.88	3.35	5.65	5.69	5.85	6.77	4.8
ENSG00000114541	FRMD4B	6.55	29.02	13.23	87.62	46.48	108	70.14	49.58	46.8	41.83	45.75	40.35	22.2	43.63	54.08	52.39	5.83	19.89	17.59	29.55	30.16	51.28	13.11	20.35	14.35	29.74	45.97	44.02	34.5	43.64	0.32	0.69	1.34	0.24	0.32	0.03	4.92	6.03	0.3	1.37
ENSG00000114698	PLSCR4	0.79	2.45	2.39	10.16	2.92	81.93	66.89	138.36	64.79	75.44	45.29	37.48	34.32	14.1	42.36	22.88	22.1	16.93	573.11	305.1	253.74	559.42	24.37	25.42	16.57	251.38	265.49	256.64	8.98	26.46	17.4	11.59	21.89	12.71	3.37	4.91	29.6	33.18	25.19	39.42
ENSG00000115363	EVA1A	0.83	0.65	1.15	3.09	1.01	14.48	23.89	11.7	37.07	30.47	66.12	45.71	42.33	36.09	16.45	19.12	18.56	15.7	6.34	11.13	23.3	16.9	43.55	33.22	30.73	46.29	26.16	35.46	58.98	64.32	10.57	10.31	20.25	5.48	16.97	12.02	11	9.83	9.85	31.41
ENSG00000115756	HPCAL1	1.13	1.21	1.3	3.17	1.15	13.01	27.21	19.8	39.76	48.12	46.66	28.76	41.78	22.52	23.08	19.41	106.07	95.96	10.23	13.87	15.26	19.01	118.14	111.07	20.09	22.41	28.37	28.3	12.37	23.33	12.92	2.64	11.3	7.56	12.23	5.32	17.98	19.85	11.81	14.2
ENSG00000116833	NR5A2	1.17	3.84	0.3	18.16	0.96	9.43	8.08	1.05	2.37	1.94	9.5	1.08	3.18	14.23	3.73	10.01	20.61	22.76	0.68	1.1	2.16	1.08	12.4	12.63	6.96	1.71	3.09	6.24	1.42	6.67	4.32	0.11	0	0.09	0.01	0.01	0.04	0.04	0.13	0
ENSG00000118515	SGK1	19.65	7.65	57.36	76.29	23.33	186.32	64.89	82.92	89.79	80.76	121.18	101.11	113.38	68.44	82.57	54.92	136.78	144.24	156.95	124.75	68	123.31	111.75	109.35	14.26	118.8	42.48	43.51	24.86	33.38	23.76	356.57	135.48	33.26	37.54	37.54	7.96	7.86	67.43	21.87
ENSG00000119865	CNRIP1	1.59	1.03	0.29	26.04	6.05	32.71	17.64	13.81	69.61	63.33	21.53	16.67	10.89	17.71	22.22	27.71	57.32	45.72	14.44	17.62	13.88	18.83	43.8	38.63	14.06	15.48	20.47	17.77	15.41	20.37	15.05	19.24	5.91	7.76	7.66	5.03	10.09	7.96	7.57	7.13
ENSG00000120278	PLEKHG1	0.62	0.14	0.56	17.24	0.44	11.28	17.83	5.56	3.23	2.62	11.99	13.42	5.23	11.6	17.77	21.02	13.73	12.53	4.85	7.5	6.74	8.35	23.23	20.59	9.73	13.55	12.46	18.57	6.95	11.18	0.59	0.46	1.11	0.97	0.09	0.06	1.51	1.32	0.13	0.47
ENSG00000120279	MYCT1	0.62	4.63	1.96	146.23	3.02	168.87	54.52	51.57	77.22	73.59	57.79	61.61	42.14	42.31	54.54	66.27	33.02	34.28	71.27	63.14	53.36	87.78	66.98	67.85	34.14	68.13	43.97	63.51	42.47	59.29	0.99	0.27	3.97	0.14	0.17	0.19	1.44	1.37	4.81	1.98
ENSG00000120318	ARAP3	2.29	1.86	1.45	9.8	2.31	7.38	17.37	23.94	42.62	44.47	19.11	14.07	12.94	12.26	18.27	25.7	28.93	30.48	10.71	16.68	11.38	17.85	20.65	22.12	10.85	21.3	25.78	18.02	17.7	13.25	2.36	1.07	5.86	0.32	5.27	2.73	1.49	1.02	4.35	1.56
ENSG00000120690	ELF1	10.59	16.17	15.39	48.41	27.31	38.98	33.94	28.21	23.92	22.09	32.01	28.17	17.95	19.3	30.4	31.28	22.36	32.8	61.1	60	33.99	45.86	29.85	25.05	19.89	29.44	48.82	37.45	15.87	40.36	18.06	20.92	10.28	6.67	14.08	12.83	13.66	10.52	12.2	15.07
ENSG00000121797	CCRL2	0.02	0.29	0.04	5.77	0.45	13.83	5.12	1.64	4.63	5.32	2.19	2.66	1.73	1.99	4.8	5.53	5.55	7.69	0.09	0.13	0.56	0.54	7.71	8.26	2.63	0.89	2.24	1.98	0.75	0.98	0.2	0	0	0.04	0	0	0.34	0.56	0.03	0.08
ENSG00000121858	TNFSF10	0.13	0.1	0.23	60.33	0.93	20.6	13.84	15.88	38.8	25.55	47.79	17.37	13.41	21.65	8.42	9.28	5.18	1.86	37.8	40.98	24.43	35.65	11.36	10.23	19.2	96.22	70.64	66.54	10.33	111.34	0.39	2.06	0.61	2.14	0.02	0.33	1.02	1.15	0.38	0.1
ENSG00000121966	CXCR4	0.61	4.36	24.57	45.92	4.78	15.35	117.98	28.03	29.82	30.82	13.51	52.44	27.91	95.85	41.4	33.6	0.12	0	2.7	6.08	16.5	11.29	9.59	9.52	53.88	30.32	22.49	73.56	97.44	77.65	0.1	0.51	0.33	2.19	0.26	0.13	2.16	5.4	0.73	0.27
ENSG00000122862	SRGN	0.52	0.65	0.33	3.61	0.79	581.25	290.54	223.14	269.96	236.91	761.3	639.88	535.74	391.15	497.23	566.36	781.57	889.06	84.47	103.08	132.79	91.65	803.46	894.43	216.77	112.52	243.86	193.97	292.76	513.64	47.58	26.98	83.31	13.98	4.76	3.01	99.54	103.78	183.77	185.2
ENSG00000123609	NMI	4.64	1.52	2.13	16.32	7.2	31.44	4.13	1.95	4.22	2.47	10.42	6.84	4.89	5.31	7.34	7.76	12.09	21.41	4.73	6.35	5.49	4.64	19.94	18.88	5.65	5.92	10.07	6.78	3.86	20.59	9.31	9.38	4.02	2.29	2.83	2.44	5.38	4.3	2.89	3.53
ENSG00000124019	FAM124B	1.17	0.67	1.65	67.46	1.23	28.18	57.36	50.33	83.76	65.63	48.75	34.31	28.84	52.98	41.14	33.85	27.89	21.24	2.11	5.83	21.74	11.14	11.85	12.32	61.08	23.21	54.62	89.45	49.63	62.48	0.02	0.51	0.03	0.02	0.03	0.11	0.79	1.2	0.12	0.01
ENSG00000124126	PREX1	1.55	12.32	7.64	16.79	1.62	12.96	41.51	28.87	36.11	38.32	46.66	47.78	22.48	52.37	32.58	40.65	32.89	31.76	10.8	15.48	16.06	12.93	37.18	36.59	18.96	35.33	25.04	24.75	15.43	23.05	4.89	1.43	11.08	6.29	5.55	0.68	29.05	34.05	7.58	10.63
ENSG00000125089	SH3TC1	0.06	0.88	0.45	32.29	5.52	25.29	54.08	42.2	67.88	82.28	90.02	60.53	46.43	53.59	51.13	44.51	39.1	32.34	29.5	56.62	36.88	61.37	49.6	46.94	58.16	56.66	58.2	84.96	30.39	65.92	0.56	0.16	2.86	0.39	1.84	1.62	7.13	5.06	9.17	1.79
ENSG00000125266	EFNB2	6.83	33.46	13.24	216.39	20.09	14.7	40.05	32.2	31.32	26.56	12.24	28.21	15.92	45.81	24.87	35.66	12.55	13.85	26.76	47.14	25.76	23.51	14.42	14.27	15.24	17.76	42.24	20.08	53.12	45.44	1.82	1.07	5.37	0.08	20.46	7.53	4.45	2.37	2.07	2.16
ENSG00000125810	CD93	0.12	0.29	0.15	96.57	0.44	115.44	186.15	61.19	126.6	130.52	244.76	129.81	198.56	179.79	106.06	177.85	246.91	250.24	15.07	21.18	45.03	30.05	219.5	209.65	215.12	155.47	141.32	172.85	170.86	263.13	0.1	0.82	2.52	1.56	0.24	0.28	5.2	9.88	0.23	0.52
ENSG00000126561	STAT5A	1.29	0.43	0.56	6.27	1.65	3.85	11.49	14.96	12.62	12.97	15	15.03	9.43	6.01	5.54	9.18	9.37	6.54	16.48	24.5	18.62	19.3	8.89	6.93	11.63	13.18	20.13	23.54	10.48	20.48	9.44	11.2	4.78	10.68	1.77	5.8	6.47	6.67	7.1	6.64
ENSG00000126785	RHOJ	0.14	0.56	0.3	36.23	1.6	99.95	79.49	59.61	341.82	346.84	55.74	27.46	40.8	39.41	79.16	42.45	8.23	12.07	49.71	77.15	29.34	68.63	13.5	11.33	24.1	113.21	29.98	44.83	10.1	18.77	5.07	3	17.22	3.55	1.25	1.3	9.37	6.36	4.25	1.64
ENSG00000126882	FAM78A	0.85	0.31	0.48	13.21	1.13	3.84	2.87	1.88	26.21	32.86	2.15	1.55	0.83	1.78	1.54	2.03	4.36	3.14	1.05	1.61	1.51	1.72	1.76	1.23	1.98	1.91	4.87	3.85	0.61	3.21	0.15	0.12	0.14	0.2	0.26	0.3	0.16	0.14	0.26	0.27
ENSG00000127329	PTPRB	0.2	0.33	0.76	43.97	0.45	70.18	82.58	73.28	45.22	47.63	76.82	41.26	68.51	42.85	56.85	52.23	16.21	19.48	46.36	45.22	32.99	47.87	35.4	29.98	32.71	98.22	53.18	66.36	17.98	43.27	1.36	2.32	8.01	1.29	8.53	0.96	0.96	0.8	5.15	2.86
ENSG00000127920	GNG11	0.9	6.6	1.48	127.06	14.22	209.96	108.02	85	64.96	64.71	64.94	70.88	37.8	59.31	89.77	44.13	46.58	36.54	214.2	172.89	145.17	193.3	103.68	109.49	106.05	85.19	158.41	255.3	107.08	79.71	13.87	23.33	20.33	0.94	9.45	8.29	24.06	31.11	3.14	9.25
ENSG00000128294	TPST2	0.67	1.89	1.57	3.72	1.82	2.36	26.16	18.06	85.49	97.98	25.1	14.04	17.51	12.41	14.64	16.39	27.67	29.19	29.37	21.48	20.38	38.55	33.04	28.56	13.87	43.69	81.51	51.37	12.43	28.22	5.83	19.67	12.61	23.82	24.12	12.6	9.12	6.34	14.46	20.07
ENSG00000128512	DOCK4	6.3	15.67	10.54	16.1	6.27	50.72	83.62	46.5	33.37	26.8	69.16	75.8	68.15	62.48	95.92	119.55	43.56	26.03	23.97	28.29	26.59	26.74	28	27.08	36.1	56.8	53.82	58.3	42.38	95.97	8.53	2.88	3.16	4.66	4.97	1.14	15.42	17.4	6.31	4.43
ENSG00000128872	TMOD2	3.23	11.15	5.81	23.46	8.34	5.35	4.67	2.99	0.32	0.22	2.59	0.86	2.17	1.44	1.98	3.52	1.96	3.03	15.71	18.43	8.54	15.69	4.47	4.63	2.71	7.53	12.94	8.74	0.77	1.91	4.27	7.75	0.77	1.25	5.07	3.18	3.36	2.82	1.97	2.68
ENSG00000129422	MTUS1	3.42	2.51	6.74	13.12	4.28	95.47	64.05	43.17	144.32	126.59	91.27	86.19	22.58	33.77	91.43	118.46	29.52	23.84	25.17	43.55	32.4	42.78	25.44	19.71	22.08	25.76	59.28	45.03	40.27	56.75	3.14	10.71	0.76	0.42	0.06	0.16	2.46	5.34	0.58	1.97
ENSG00000129467	ADCY4	0.32	0.4	0.11	20.82	0.43	10.43	20.93	25.64	57.44	71.98	18.5	15.14	15.69	15.2	10.13	12.31	16.48	7.34	18.96	25.23	13.03	21.52	14.93	11.9	25.48	32.43	26.81	54.14	6.49	17.06	0.45	2.58	0.24	5.65	0.34	0.18	1.02	0.97	1.22	1.65
ENSG00000129538	RNASE1	1.98	2.14	9.57	115.14	2.61	141.58	20	9.63	640.03	779.57	44.19	31.42	16.99	33.6	34.57	13.79	94.76	88.11	0.34	0.18	3.14	3.34	123.37	102.02	41.21	14.18	11.2	25.12	10.72	24.12	0.02	0.7	0.33	0.26	0	0.05	1.4	2.39	2.82	0.53
ENSG00000129657	SEC14L1	21.58	18.14	15.82	54.46	22.36	164.22	152.61	118.39	153.24	199.59	185.11	168.7	150.11	111.94	153.57	195.7	168.96	165.31	50.64	47.93	88.54	81.41	221.07	164.43	167.47	153.43	193.13	128.35	94.49	161.15	13.69	61.59	27.98	6.93	19.23	7.53	15.2	12.48	21.04	20.05
ENSG00000130158	DOCK6	3.84	2.37	2.6	13.74	3.5	6.98	53.55	48.29	88.72	109.94	23.6	27.84	31.5	19	37.29	57.35	40.83	41.18	19.73	23.99	25.01	38.76	73.92	68.92	30.36	56.2	72.2	37.33	22.87	18.52	5.1	8.09	5.92	3.02	7.5	3.33	5.94	3.41	16.16	8.62
ENSG00000130193	THEM6	0.2	0.47	0.99	3.47	0.63	3.48	16.13	12.32	23.56	31.37	14.12	13.38	7.54	8.61	7.43	14.39	17.61	8.01	45.97	74.84	50.73	82.21	14.81	15.04	7.32	39.8	82.65	37.96	11.72	13.49	3.82	5.02	2.77	2.92	2.8	2.51	3.33	5.44	5.75	4.07
ENSG00000130755	GMFG	0.8	0.92	1.12	113.55	10.92	41.95	26.66	14.81	9.67	6.61	3.06	8.04	4.99	11.48	7.62	14.83	41.46	35.73	121.23	144.24	97.79	81.43	47.52	64.41	88.31	37.72	35.21	76.96	14.6	7.55	0.05	1.7	0.25	0.24	0	0.08	0.34	0.88	0.08	0.12
ENSG00000131196	NFATC1	1.33	2.01	2.25	5.51	2.16	3.2	3.89	2.82	7.8	9.67	2.84	1.88	1.24	1.21	3.24	2.07	4.36	4.69	7.8	9.18	2.44	7.18	5.22	6.26	1.76	4.67	7.57	6.66	1.66	1.18	1.11	0.84	2.82	0.45	1.31	1.24	0.91	0.57	1.42	1.14
ENSG00000131634	TMEM204	0.08	0.18	0.05	6.97	2.74	3.34	14.84	13.44	35.71	49.18	11.39	10.3	7.04	10.87	4.88	8.65	8.09	9.24	52.99	74.71	42.72	66.65	29.76	34.43	28.06	20.83	38.21	41.95	11.71	7	8.31	2.06	18.95	6.39	0.51	1.44	36.34	20.33	6.98	6.76
ENSG00000132334	PTPRE	0.79	4.54	1.03	15.66	5.4	21.46	48.18	47.43	26.36	26.37	21.25	18.04	17.91	16.43	22.04	22.73	14.49	12.54	57.5	88.74	52.25	100.93	21.46	20.67	11.98	96.14	84.55	69.72	37.53	26.9	0.04	0.42	0.39	0.23	0.76	2.91	0.72	1.3	5.32	1.57
ENSG00000132357	CARD6	0.11	0.46	0.56	7.42	1.42	38.55	17.38	10.25	7.72	8.07	16.8	12.3	8.33	8.57	15.13	16.12	15.56	17.01	16.44	22.05	15.15	16.36	12.09	13.31	7.57	12.02	15.52	17.46	6.61	12.04	12.9	9.93	3.72	3.96	0.71	1.27	8.11	6.7	2.73	4.29
ENSG00000132622	HSPA12B	1.77	0.89	0.65	4.88	1.61	4.36	4.22	1.07	2.57	2.6	2.07	3.28	4.2	7.33	1.68	8.58	4.75	5.7	2.2	6.21	6.34	4.31	27.45	28.03	7.3	4.03	5.9	6.5	1.2	7.55	0.08	3.39	0	1.2	0	0.04	0.12	0.18	0.01	0
ENSG00000133056	PIK3C2B	1.66	1.77	1.77	12.32	1.3	2.89	15.34	14.93	23.75	26	11.05	9.32	11.74	10.21	13.36	24.95	12.56	7.8	5.05	6.56	5.2	8.58	10.08	7.29	6.84	11	14.63	11.43	5.64	17.88	1.68	3.37	0.71	0.62	0.84	0.68	1.87	0.92	1.39	1.54
ENSG00000133561	GIMAP6	0.07	0.11	0.07	14.82	0.22	64.92	80.25	48.63	46.19	42.02	70.86	96.06	26.81	61.04	51.15	55.69	24.68	44.32	92.25	127.85	75.07	105.38	50.01	47.89	83.48	49.31	139.14	102.5	37.27	53.4	0.08	0.31	0.01	0.12	0.01	0.05	0.67	1.81	0.17	0.04
ENSG00000133574	GIMAP4	0.78	0.32	0.13	256.25	0.8	239.38	63.18	37.96	39.88	27.6	26.6	26.41	49.21	83.2	38.49	87	22.54	22.67	93.04	170.54	75.54	110.22	35.7	34.99	121.82	47.63	152.6	159.96	106.52	234.47	0.06	0.53	0.01	0.13	0.08	0.2	0.31	0.03	0.13	0.04
ENSG00000133800	LYVE1	0.1	0.04	0.01	7.03	0.1	9.56	14.34	1.68	3.26	3.77	0.36	0.9	0.06	0.22	1.25	0.28	4.93	10.6	144.04	91.21	27.66	185.74	5.36	6.76	6.44	0.5	25.63	27.55	0.06	0.76	0.02	0	0.1	0.21	0.13	0	1.28	1.28	0.09	1.51
ENSG00000134531	EMP1	0.43	5.66	0.79	12.75	5.83	164.19	170.62	36.16	187.95	269.97	65.2	71.05	28.08	49.35	57.33	206.99	727.64	510.89	45.38	55.28	45.29	43.67	891.71	808.32	39.63	71.46	126.1	131.8	65.88	144.45	91.48	7.82	19.51	67.89	14.5	1.17	18.5	15.95	24.2	21.97
ENSG00000134954	ETS1	20.64	74.86	28.57	173.2	34.02	65.37	62.23	43.05	24.09	19.11	34.05	37.4	33.62	27.82	35.43	34.77	13.96	18.61	54.2	68.64	36.22	45.89	50.15	45.15	40.09	47	51.01	49.99	16.25	34.25	13.34	14.77	16.56	10.02	27.79	12.76	11.07	9.59	21.45	18.62
ENSG00000135002	RFK	10.21	12.18	21.23	32.94	14.64	40.21	19.69	12.44	12.77	11.6	33.02	29.25	11.94	17.69	22.87	29.77	15.94	21.71	18.92	22.07	17.12	21.16	20.43	21.6	10.67	7.86	27.63	31.76	14.14	30.56	10.77	3.95	6.14	2.45	10.24	7.7	6.84	7.54	7.49	4.97
ENSG00000135636	DYSF	0.38	0.23	0.28	7.77	0.15	9.21	69.27	41.97	35.86	38.29	48.66	34.2	51.59	35.54	44.31	43.73	61.68	51.11	12.74	21.3	38.27	19.78	124.91	118.4	68.7	63.37	105.02	56.68	12.57	35.06	0.05	0.52	8.03	0.8	0.77	0.13	1.7	1.85	0.84	0.76
ENSG00000136111	TBC1D4	10.69	18.87	5.41	36.45	6.83	20.49	24.46	18.45	41.59	44.89	78.96	28.7	15.02	19.94	25.05	38.25	20.23	17.58	45.7	44.69	34.1	54.93	40.97	40.84	41.92	55.71	60.94	45.56	21.53	28.65	3.61	4.23	2.87	5.44	11.83	2.93	1.63	2.46	8.74	7.24
ENSG00000136114	THSD1	0.12	0.12	0.14	17.87	0.6	7.72	25.45	24.25	19.43	17.04	12.41	18.57	9.61	25.46	13.49	14.77	15.79	17.43	23.18	21.56	18.4	22.16	18.82	17.3	18.81	25	32.46	31.45	11.01	25.27	2.19	1.99	4.66	3.93	4.22	3.08	2.1	2.27	3.2	1.24
ENSG00000136237	RAPGEF5	12.59	3.01	12.65	228.29	9.29	88.67	74.68	57.91	7.02	3.2	32.18	43.99	51.62	53.24	45.93	83.75	68.66	54.73	95.83	107.22	61.47	71.89	31.39	24.6	56.19	35.55	69.02	105.27	51.81	135.5	0.57	1.72	0.68	0.63	0.58	0.49	15.2	16.33	8.79	11.82
ENSG00000137198	GMPR	0.42	2.31	14.95	7.34	2.58	12.09	6.32	4.99	45.02	42.04	16.16	13.46	5.64	8.29	6.6	8.97	21.81	17.76	5.73	4.12	6.03	4.56	20.28	18.45	7.94	5.29	11.45	10.22	6.85	20.73	9.28	1.03	8.34	2.87	2.2	2.19	15.94	12.62	4.26	4.14
ENSG00000137393	RNF144B	3.26	0.18	0.99	7.89	0.53	70.77	40.85	21.41	12.76	10.21	65.77	47.09	35.54	47.93	44.22	58.02	139.58	140.96	2.85	2.62	6.24	5.03	42.88	41.64	26.26	10.08	30.21	34.89	33.06	125.24	0.21	0.52	0.28	0.15	0.26	0.57	1.06	0.71	1	0.39
ENSG00000137509	PRCP	37.71	41.29	41.42	312.23	49.44	129.55	70.91	65.35	195.15	189.85	120.06	61.1	66.43	73.72	47.06	37.61	23.16	29.17	83.3	105.75	51.72	47.6	42.52	43.57	39.26	213.44	130.58	110.78	20.97	70.84	15.43	7.78	58.51	70.41	14.33	15.17	36.67	19.47	22.22	28.13
ENSG00000137710	RDX	60.65	220.89	123.49	273.78	125.29	155.85	64.45	35.8	35.17	24.57	99.24	52.41	59.3	78.06	84.3	98.05	32.67	38.07	31.86	52.12	39.21	25.18	48.74	56.51	58.32	51.84	85.24	65.37	22.53	63.56	48.42	129.56	26.97	16.13	40.44	23.24	34.02	24.1	21.73	22.6
ENSG00000137878	GCOM1	23.89	27.09	35.04	82.3	30.3	47.63	4.35	3.64	0.71	0.63	1.61	1.62	0.86	1.65	3.09	1.21	0	0	14.07	16.58	10.87	7.98	2.51	1.17	2.6	14.35	13.69	21.16	1.78	4.39	0.01	0.17	0.01	0.43	0	0	0.16	0.22	0.02	0.06
ENSG00000137965	IFI44	0.04	0.07	0.1	9.5	0.3	37.42	5.1	3.71	8.67	7.23	15.77	7.56	4.05	7.38	7.47	5.86	53.8	50.89	2.81	16.23	6.22	7.34	34.8	40.89	9.47	5.06	6.78	3.77	10.89	151.23	5.33	27.28	4.37	3.76	2.8	5.31	7.79	5.59	2.63	3.98
ENSG00000138166	DUSP5	1.96	14.21	6.21	7.91	3.57	6.35	6.15	5.25	17.78	12.62	8.36	9	7.98	7.97	7.57	13.87	21.41	17.9	17.67	24.05	15.18	17.34	26.88	24.74	2.28	6.98	8.24	12.25	7.1	9.5	8.1	1.66	1.42	3.44	3.89	0.29	5.83	9.85	5.84	3.65
ENSG00000138190	EXOC6	5.52	3.58	5.53	19.08	4.82	52.99	45.35	31.67	51.03	75.15	56.96	94.98	52.48	62.01	35.69	68	31.33	41.09	148.12	69.11	129.92	130.69	31.07	33.07	73.93	156.55	190.35	142.56	50.93	84.08	6.2	0.45	8.42	0.61	3.75	2.25	6.52	4.84	28.37	2.62
ENSG00000138678	GPAT3	1.03	0.4	2.67	2.84	0.34	3.44	2.54	0.76	0.25	0.15	6.15	2.56	0.93	4.03	2.79	8.91	5.01	6.1	5.58	9.77	6.48	7.32	1.81	2.5	2.98	3.35	8.06	5.82	0.64	1.42	4.01	6.23	1.79	0.37	3.07	0.79	0.53	1.66	5.19	0.24
ENSG00000138722	MMRN1	0.36	0.57	0.2	102.23	4.16	470.41	337.88	408.06	100.54	67.26	679.53	606.3	115.15	169.82	353.25	320.45	88.8	90.49	2072.18	1408.04	673.83	1443.6	44.84	45.95	79.03	864.48	1481.08	1075.31	262.59	345.76	0.19	1.52	0.05	0.14	0.16	0.35	1.84	3.7	0.52	0.07
ENSG00000138835	RGS3	7.07	10.91	8.1	52.85	18.95	73.58	136.71	125.44	250.76	275.33	187.64	115.58	119.04	121.85	70.25	56.9	64.65	55.87	54.26	97.11	80.09	77.69	79.38	65.1	128.96	146.2	115.31	162.58	102.93	171.86	18.33	9.11	108.04	14.08	19.47	11.96	88.5	66.96	36.21	33.28
ENSG00000139263	LRIG3	5.1	29.85	34.44	121.33	11.01	22.89	17.68	14.66	39.23	31.3	41.58	29.06	15.64	27.59	53.92	33.96	3.4	3.69	15.04	12.54	10.92	13.83	9.71	9.67	9.34	26	11.33	15.66	17.17	58.84	33.36	80.72	3.49	24.82	3.4	12.49	6.34	4.49	9.03	9.65
ENSG00000139567	ACVRL1	1.05	7.11	1.3	57.17	16.61	83.31	158.42	178.8	249.69	289.01	194.86	276.44	189.46	182.31	138.68	104.54	320.76	217.84	132.46	115.22	139.2	174.87	208.13	219.05	171.34	160.77	282.72	266.9	369.28	562.46	21.24	20.63	45.74	44.92	1.6	1.15	22.61	20.5	2.31	10.62
ENSG00000139679	LPAR6	4.03	27.89	33.34	104.76	18.02	21.58	11	8.45	10.24	8.57	9.36	5.72	6.2	7.78	6.02	6.45	5.08	3.95	12.52	12.99	9.77	9.39	8.42	11.11	19.86	11.63	16.66	25.96	6.15	11.31	4.2	0.38	3.24	1.72	0.75	1.67	10.93	4.16	2.92	4.74
ENSG00000140398	NEIL1	2.09	2.09	2.64	9.44	5.16	3.87	12.35	7.08	20.75	24.7	4.25	4.42	3.95	3.84	7.2	10.69	18.96	4.33	4.44	5.45	3.54	9.48	4.41	2.76	5.03	6.08	8.55	13.97	4.29	8.13	1.32	1.54	1.17	2.94	2	0.86	2.08	1.68	2.53	1.27
ENSG00000140406	MESDC1	1.33	3.66	2.49	4.39	1.83	3.53	11.34	9.47	12.51	15.53	6.11	5.68	3.35	4.14	8.18	9.89	13.41	14.4	3.44	4.14	3.52	5.03	31.41	33.33	4.33	3.43	9.96	8.14	4.23	7.42	3.48	4.28	2.2	0.54	3.45	1.41	1.48	1.54	1.97	1.56
ENSG00000140464	PML	1.45	0.99	1.16	3.33	1.22	4.13	32.46	21.65	21.45	23.21	13.44	11.83	17.41	11.54	18.13	23.49	45.77	41.22	10.44	15.38	12.88	26.06	77.64	70.95	19.65	41.29	69.07	37.37	6.82	15.6	11.96	12	8.53	3.66	22.06	10.61	16.98	7.09	21.44	23.56
ENSG00000140848	CPNE2	2.65	5.11	5.41	37.54	10.98	19.29	32.59	21.78	131.97	161.91	31.35	30.71	19.92	25.6	18.86	22.53	39.96	46.1	20.45	21.99	24.34	25.73	49.64	49.01	34.35	27.84	36.25	28.79	15.74	22.15	7.62	2.31	8.82	5.75	8.08	3.01	6.62	4.15	7.8	4.88
ENSG00000141298	SSH2	3.17	2.63	4.06	14.97	2.75	9.47	21.28	14.32	18.09	17.56	12.56	14.72	8.72	9.13	23.3	21.92	17.66	19.44	5.33	7.46	6.87	7.06	13.88	12.44	6.23	12.24	14.23	8.66	4.25	10.4	8.55	6.49	3.46	3.74	5.88	1.77	3.18	2.1	5.43	3.64
ENSG00000142798	HSPG2	7.53	2.08	5.12	30.83	5.49	68.89	761.89	787.37	514.15	605.48	373.92	586.5	407.61	581.72	751.55	634.29	252.7	243.31	71.62	104.41	125.22	194.41	486.42	428.9	368.3	686.73	777.27	548.89	411.58	235.49	58.86	134.04	276.59	27.48	333.73	173.36	117.14	51.22	403.01	216.89
ENSG00000143772	ITPKB	0.83	0.83	2.67	9.1	1.08	6.6	22.62	17.76	5.41	5.17	9.02	14.23	7.93	12.02	15.48	17.1	9.31	8.47	9.55	12.63	10.5	13.28	12.68	10.65	8.87	13.91	14.46	14.43	6.59	10.07	2.83	7.03	1.17	1.79	1.15	0.82	3.19	2.54	3.88	1.98
ENSG00000144063	MALL	2.04	1.81	3.65	5.49	1.69	40.64	49.36	19.07	22.14	18.79	31.7	30.05	7.74	15.28	33.66	80.12	76.76	74.31	4.34	16.31	28.66	11.27	107.86	95.42	19.92	8.39	20.59	15.38	8.53	24.1	165.89	4.12	4.28	2.04	0.43	0.07	17.27	4.16	17.62	16.05
ENSG00000144118	RALB	21.18	20.34	21.22	212.7	43.8	93.81	60.95	28.53	74.08	56.14	105.96	67.77	52.95	88.63	71.04	62.68	53.01	51.1	61.8	129.1	80.78	76.64	43.27	40.67	59.24	56.17	105.48	91.9	72.28	132.42	27.68	12.15	31.5	19.56	33.6	17.85	24.33	28.05	19.84	19.06
ENSG00000144476	ACKR3	0.26	33.12	16.16	28.01	7.45	12.11	6.23	3.35	300.59	381.02	19.45	23.72	5.23	7.15	4.05	5.3	0	0.6	5	2.79	3.08	8.77	1.32	0.52	5.47	9.52	5.47	6.62	6.79	7.14	0.27	0.81	1.99	15.47	0.07	0.01	2.32	5.44	0.43	3.03
ENSG00000145014	TMEM44	3.28	2.26	1.71	8	3.72	16.98	15.5	15.78	66.03	63.52	24.38	18.47	27.82	18.28	17.11	17.97	18.91	36.41	13.48	12.55	11.99	17.69	21.17	18.78	25.78	24.55	19.67	37.93	5.29	19.86	6.28	5.23	14.71	2.82	9.96	5.26	8.47	7.11	12.35	8.34
ENSG00000145335	SNCA	7.5	2.54	4.55	10.22	4.98	37.65	35.84	30.48	54.05	47.93	93.31	49.97	23.09	23.31	25.92	16.13	42.97	36.35	71.39	53.05	51.65	61.27	37.93	37.77	20.56	69.42	65.41	54.64	51.36	96.98	0.9	0	0.1	0.12	10.92	8.57	0.54	0.77	12.45	0.27
ENSG00000145990	GFOD1	2	2.83	1.28	24.23	6.09	12.92	16.32	5.7	8.54	7.74	20.9	15.73	16.22	17.84	12.06	7.65	13.14	14.52	5	4.39	11.87	8.11	12.29	11.8	13.08	12.8	15.73	16.42	11.07	39.13	0.98	1.23	3.18	1.57	4.96	5.18	0.61	0.96	4.32	0.92
ENSG00000147065	MSN	18	38.74	31.07	55.14	25.05	108.04	366.48	249.08	372.03	365.52	225.13	271.72	209.79	215.53	321.47	417.27	446.41	394.26	81.41	100.73	113.38	84.2	445.02	460.16	101.23	164.97	213.58	98.53	148.84	167.5	125.6	71.82	101.91	41.9	186.38	50.64	120.14	102.71	127.62	93.39
ENSG00000147113	CXorf36	0.02	0.06	0.03	12.32	0.12	22.05	53.46	29.57	32.36	30.41	1.61	1.54	2.96	3.7	1.11	14.2	79.6	83.6	23.38	24.69	26.07	36.52	85.13	85.8	26.97	43.03	50.15	34.79	13.8	17.78	0.02	0.06	0	0.09	0.01	0.02	0.19	0.17	0	0
ENSG00000147526	TACC1	8.55	15.1	11.61	97.6	27.3	98.9	93.67	63.86	64.99	52.75	93.6	56.57	47.27	55.46	89.43	80.94	100.19	120.16	37.74	59.09	36.53	44.96	69.32	70.14	35.44	82.24	95.31	68.46	30.29	73.2	39.02	44.69	15.46	19.03	21.46	9.49	33.95	20.39	40.41	21.47
ENSG00000147862	NFIB	1.75	2.39	2.7	8.97	2.56	69.65	76.2	60.96	16.35	17.12	37.91	34.18	37.35	30.39	61.59	61.51	25.34	37.22	75.91	85.96	52.56	60.93	34.34	30.01	27.71	80.12	77.03	59.13	15.11	27.5	40.02	43.1	17.48	8.04	5.65	0.95	31.71	19.56	14.34	26.03
ENSG00000149499	EML3	2.7	5.55	4.38	12.18	5.53	8.74	13.75	17.31	53.34	55.96	15.5	13.37	11.21	9.83	9.27	12.66	16.58	22.1	9.55	18.01	10.58	14.77	17.16	15.94	11.14	12.94	16.5	15.72	8.74	14.01	8.39	25.32	8.45	3.44	8.84	7.54	9.97	6.99	14.24	7.86
ENSG00000149564	ESAM	0.02	0.33	0.15	18.43	0.39	17.98	71.99	32.52	269.44	322.76	45.18	35.66	28.7	28.79	44.63	55.29	148.11	151.7	3.46	6.9	13.02	8.46	176.76	173.73	29.1	27.01	37.41	33.08	22.39	32.96	0.15	0.6	1.58	0.07	0.14	0.06	5.27	2.35	1.08	1.82
ENSG00000149930	TAOK2	5.75	11.06	10.74	28.98	9.43	17.98	43.83	36.46	37.19	41.14	48.37	40.38	35.32	39.46	30.23	34.63	56.73	45.97	28.95	34.95	31.94	35.32	41	40.64	40.68	43.19	62.65	62.15	27.67	44.69	16.76	23.49	18.86	12.11	26.4	16.32	19.14	20.2	22.23	19.03
ENSG00000150048	CLEC1A	0.05	0.48	0.16	8.4	0.15	11.22	14.54	3.81	15.45	15.15	1.58	6.68	0.89	6.25	3.49	17.24	31.13	28.84	5.91	6.32	5.37	6.25	18.77	11.76	9.26	10.18	10.25	6.35	7.76	8.74	0	0.07	0	0.05	0	0	0.15	0.15	0	0
ENSG00000151702	FLI1	0.45	9.86	1.24	143.44	14.16	65.15	62.21	65.03	114.67	150.39	78.54	46.17	59.74	48.14	38.12	46.15	38.68	38.42	68.14	47.79	43.63	45.81	43.27	39.07	62.41	75.44	98.5	81.96	24.06	32.69	0.97	4.15	20.74	6.42	4.36	4.51	5.04	4	7.78	1.95
ENSG00000152689	RASGRP3	0.44	11	6.64	82.83	4.11	10.79	76.54	33.1	11.34	10.28	9.72	6.57	3.06	11.08	13.95	12.81	9.66	26.28	108.27	104.08	82.72	80.9	38.18	59.64	38.36	74.43	100	79.03	8.42	4.59	2.93	2.41	1.2	1.39	0.25	0.53	0.99	1.16	1.11	0.7
ENSG00000152804	HHEX	0.46	4.33	1.07	77.48	3.16	68.44	27.34	18.5	56.99	51.23	22.35	19.36	11.91	13.64	29.53	28.33	21.81	28.84	20.44	22.1	16.41	26.42	23.49	29.76	15.19	24.05	26.25	22.16	11.28	22.46	3.22	0.2	3.23	0.02	0.74	0.28	1.77	0.53	3.41	0.69
ENSG00000154016	GRAP	0.09	0.39	0.21	3.56	0.18	12.88	15.24	24.6	22.63	29.1	9.07	6.86	9.6	10.61	6.6	5.57	21.98	18.94	63.59	98.87	67.91	167.74	26.45	28.96	19.91	22.95	40.66	59.17	13.3	8.85	0.01	0	0.03	0	0.08	0.02	0.1	0.27	0.05	0.07
ENSG00000154133	ROBO4	0.05	0.12	0.07	4.04	0.11	32.79	191.78	211.98	183.54	247.14	97.58	77.57	54.83	70.63	87.06	108.93	251.14	226.37	110.37	79.86	123.57	179.62	236.98	226.78	84.88	143.93	271.29	203.71	53.14	61.38	1.22	0.55	0.21	0.12	0.17	0.11	0.74	1.21	0.14	0.39
ENSG00000154134	ROBO3	4.95	2.95	4.81	11.49	4.02	9.45	7.81	14.36	46	56.76	7.92	8.52	9.06	4.71	6.57	6.51	3.29	5.21	4.89	6.54	5.79	8.88	4.51	2.41	1.55	3.32	6.73	3.49	5.49	7.84	5.12	4.82	7.94	0.99	2.77	1.93	1.05	0.82	1.53	0.52
ENSG00000154783	FGD5	2.4	2.02	2.07	23.95	1.36	21.29	46.26	35.62	34.37	31.91	32.82	32.28	26.98	31.93	33.59	37.32	30.35	29.32	39.41	46.17	36.9	49.43	26.96	26.72	38.14	43.42	71.36	38.95	18.63	23.74	0.03	1.6	1.41	0.32	0.03	0.2	0.94	1.73	0.07	0.64
ENSG00000155849	ELMO1	12.89	110.88	62.81	122.06	18.25	43.04	26.02	17.13	11.94	11.61	18.2	14.05	16.46	15.69	25.62	30.43	13.41	13.04	9.82	17.44	13.5	19.58	7.6	11.38	18.44	26.13	26.92	42.93	9.05	18.92	0.49	1.04	0.05	1.06	0.03	0.02	1.52	2.11	0.15	1.1
ENSG00000156313	RPGR	6.72	11.51	9.17	21.04	7.51	25.96	13.66	4.96	1.81	1.14	18.79	18.14	9.41	10.18	21.71	28.56	6.2	7.48	15.83	22.3	13.61	12.73	8.64	7.32	15.86	13.25	23.66	21.05	13.49	16.6	4.74	9.95	2.5	0.71	3.52	2.18	3.38	2.22	2.23	1.86
ENSG00000157510	AFAP1L1	1.8	0.91	1.37	48.31	2.12	17.36	49.51	27.97	5.6	4.47	48.07	62.89	33.58	48.25	46.85	36.93	22.68	21.94	84.45	111.84	64.24	111.26	40.42	38.66	56.85	78.64	104.24	92.35	22.65	25.14	0.89	4.44	3.12	1.89	1.22	0.47	3.94	5.39	5.49	1.84
ENSG00000157554	ERG	0.11	0.89	0.23	39.29	0.96	46.01	64.68	43.34	121.96	145.21	26.16	25.61	16.76	22.81	47.07	53.93	30.75	32.76	23.79	24.87	18.24	29.63	36.45	35.17	16.33	52.57	38.81	34.96	14.35	22.11	3.74	2.82	0.72	0.34	0.34	0.15	23.33	5.35	9.92	3.56
ENSG00000157570	TSPAN18	1.74	2.14	3.63	18.76	3.05	5.02	22.88	20.24	22.72	22.94	4.91	4.8	7.71	6.66	5.84	4.21	7.53	11.24	10.9	19.25	11.7	19.83	16.38	13.58	7.29	24.15	29.21	18.93	0.95	2.78	0.01	0.2	0.07	0.24	0.05	0.07	0.27	0.31	0.03	0.1
ENSG00000158352	SHROOM4	1.22	0.71	6.11	4	1.49	6.73	26.37	18.06	20.9	21.35	17.46	12.53	10.12	11.65	17.8	29.76	12.04	12.57	8.81	8.09	9.05	8.72	25.5	21.4	12.66	15.53	15.31	18.37	6.51	9.93	0.28	0.58	1.06	0.25	0.84	0.84	0.91	1	1.59	0.85
ENSG00000160219	GAB3	0.75	0.37	1.84	7.78	1.71	4.41	3.56	5.08	4.2	4.38	2.65	1.58	1.88	1.04	1.35	1.69	2.53	2.23	4.5	6.28	2.99	4.86	2.02	1.94	3.44	5.04	4.72	5.52	0.5	2.3	1.55	0.51	0.93	0.45	1.26	0.69	1.22	1.35	1.01	1.79
ENSG00000161638	ITGA5	2.36	33.5	19	52.82	14.14	84	449.8	416.35	462.83	523.01	375.67	480.49	404.76	291.17	287.75	389.37	816.58	686.59	94.94	128.58	133.32	144.2	398.29	379.27	149.68	217.54	331.71	222.29	325.51	348.17	89.67	20.97	70.32	32.58	314.67	151.82	82.76	86.8	412.41	195.11
ENSG00000161791	FMNL3	2.56	4.85	3.8	12.14	6.26	16.99	51.62	38.36	24.7	24.02	30.85	33.44	25.52	33.91	22.95	30.22	22.67	24.49	23.21	34.59	31.21	30.03	27.58	23.84	25.6	44.59	39.46	47.53	22.21	33.59	7.81	4.94	19.42	5.81	18.1	7.31	14.96	9.8	14.98	13.23
ENSG00000161835	GRASP	1.77	2.74	1.89	11.02	4.42	21.69	14.95	16.64	37.51	35.8	18.94	17.82	11.16	16.85	14.84	12.39	17.08	16.13	10.21	14.19	8.65	14.28	27.93	26.48	13.32	16.68	13.72	19.26	16.65	16.49	2.76	2.97	4.86	6.83	0.11	0.49	2.41	1.54	1.02	1.65
ENSG00000161940	BCL6B	2.67	4.47	3.92	60.52	1.59	56.15	66.56	48.66	65.84	67.67	44.58	48.68	29.92	51.88	35.78	31.13	32.19	35.55	14.53	33.42	25.75	35.67	20.58	18.01	28.46	35.97	33.98	54.75	50.01	50.03	0.17	0.16	0.14	0.16	0	0.03	1.33	2.43	0.13	0.07
ENSG00000162458	FBLIM1	7.92	9.2	13.31	16.35	6.92	61.51	138.48	186.14	291.47	312.18	137.75	134.12	116.33	93.66	153.21	147.53	145.79	140.43	31.79	42.22	60.39	73.23	76.44	59.75	24.33	97.31	116.27	76.4	142.94	155.32	15.41	46.92	59.66	4.36	50.98	30.29	49.96	23.75	76.64	40.19
ENSG00000162511	LAPTM5	0.06	1.01	0.23	34.34	3.52	19.88	17.72	13.41	58.68	70.78	5.33	1.64	5.39	4.7	11.92	12.95	27.89	28.26	12.79	23.67	12.72	29.16	30.09	31.21	4.63	26.85	15.65	9.06	3.14	1.91	0.06	0.07	0.01	0.09	0.05	0.01	0.17	0.45	0.01	0.1
ENSG00000162618	ADGRL4	0.27	0.71	0.36	62.42	2.06	111.3	103.62	69.98	98.44	85.99	55.56	67	59.9	81.58	110.2	121.44	81.8	104.81	31.07	52.92	55.41	50.77	92.47	96.34	95.6	102.1	126.28	61.54	76.93	38.27	52.64	5.05	12.62	4.38	33.62	4.17	29.73	18.68	21.67	11.49
ENSG00000162654	GBP4	0.22	16.21	1.08	129.56	42.36	4.98	1.81	0.54	1.23	1.34	4.66	1.28	0.89	0.38	0.98	1.31	3.11	3.6	0.2	0.46	1.07	3.2	12.67	12.57	7.89	8.98	5.44	9.92	1.2	6.17	0.03	1.52	0.95	0.04	0.12	1.19	0.13	0.17	0.25	0.17
ENSG00000163513	TGFBR2	2.69	4.02	3.69	27.55	9.65	171.82	247.93	160.13	159.81	145.39	131.83	157.94	108.08	100.65	149.23	201.99	115.65	132.42	167.65	116.41	135.04	177.28	188.63	181.44	140.26	165.12	280.3	247.72	89.76	144.26	147.36	48.91	18.36	72.82	39.57	24.33	63.02	52.83	106.87	77.06
ENSG00000163788	SNRK	7.53	6.91	8.32	43.5	6.53	85.78	82.96	69.85	30.49	23.82	67.38	114.91	75.06	83.2	114.67	124.68	64.56	73.2	58.97	72.92	48.31	70.57	74.5	74.98	51.47	53.32	72.75	75.29	66.48	64.72	6.48	10.19	5.9	3.97	4.87	3.28	7.76	10	5.87	5.68
ENSG00000164035	EMCN	2.64	0.43	0.25	115.72	2.64	569.28	82.25	44.94	36.38	38.95	51.8	43.87	14.94	9.5	31.12	6.22	18.94	14.55	30.87	36.47	20.02	23.1	50.85	57.75	25.96	47.45	74.11	50.2	3.53	10.56	0.38	0.35	1.33	0.19	0	0.01	2.94	1.22	1.5	1.21
ENSG00000164283	ESM1	0.63	0.86	0.86	41.96	1.03	359.15	68.92	77.97	151.16	159.66	338.38	194.2	78.04	132.18	138.69	147.68	210.03	191.76	180.73	54.84	32.52	29.21	240.53	258.53	118.53	137.21	21.4	27.72	181.65	132.19	7.35	0.46	19.29	1.02	38.46	2	53.2	135.65	136.7	17.96
ENSG00000164736	SOX17	0.11	3.8	37.96	9.44	2.32	3.75	30.5	46.87	27.89	26.19	36.45	52.71	26.02	45.84	31.23	35.26	6.97	10.29	9.22	5.02	11.3	9.55	28.06	27.81	16.58	28.55	11.79	18.87	39.85	66.65	3.67	0.35	35.21	0.1	2.7	0.73	1.54	0.85	4.46	1.84
ENSG00000164867	NOS3	0.39	0.73	0.43	4.81	0.7	3.26	25.73	30.3	66.95	85.83	29.68	24.29	12.32	22.3	31.66	31.14	28.57	19.61	11.1	12.8	12.61	13.25	14.07	19.2	8.68	21.23	40.61	13.04	4.29	12.35	0.12	1.86	0.21	0.42	2.34	0.65	0.64	1.23	0.06	0.1
ENSG00000164983	TMEM65	1.83	2.05	1.87	15.84	2.4	3.97	6.02	5.33	3.39	2.88	7.28	5.78	4.25	4.77	6.61	6.45	1.61	2.91	6.58	9.03	4.86	6.64	2.99	2.7	2.19	5.33	5.21	4.64	5.53	5.62	5.57	1.84	3.38	0.95	1.94	2.29	1.61	1.89	5.27	2.31
ENSG00000164983	TMEM65	7.55	10.14	7.48	49.75	8.52	21.76	6.02	5.33	3.39	2.88	7.28	5.78	4.25	4.77	6.61	6.45	1.61	2.91	6.58	9.03	4.86	6.64	2.99	2.7	2.19	5.33	5.21	4.64	5.53	5.62	5.57	1.84	3.38	0.95	1.94	2.29	1.61	1.89	5.27	2.31
ENSG00000165475	CRYL1	2.39	0.11	0.28	6.66	1.67	27.92	10.47	14.54	26.13	24.83	9.3	28.31	8.55	12.29	9.91	7.24	42.21	27.49	9.86	16.52	15.37	16.29	22.49	22.26	11.11	11.5	9.88	17.65	5.47	8.37	7.64	5.46	8.86	10.91	3.56	3.44	10.63	12.32	7.2	5.05
ENSG00000165626	BEND7	1.97	1.77	1.96	10.36	1.9	5.2	5.44	2.89	5.14	3.46	7.28	5.79	5.52	4.14	4.25	8.69	0.81	4.38	2.48	4.04	2.15	3.53	4.54	5.37	4.14	7.67	5.57	5.96	1.91	3.6	0.93	1.19	0.95	1.05	1.75	1.77	1.05	0.98	2.8	1.32
ENSG00000165716	FAM69B	3.97	6.6	5.27	29.3	7.97	16.15	69.17	66.44	310.45	459.38	67.23	73.76	36.59	50.83	39.64	56.67	23.08	22.72	19.88	24.56	41.76	29.7	84.03	89.56	66.74	39.49	93.12	67.12	64.47	79.55	0.17	0.39	6.95	0.36	0.18	0.13	0.53	0.9	1.39	0.94
ENSG00000165757	KIAA1462	0.73	16.99	6.76	16.23	4.93	11.95	23.37	17.49	12.3	13.75	21.21	20.77	19.08	18.1	16.79	17.05	13.98	16.63	21.93	24.23	22.55	29.11	15.28	13.8	23.03	44.85	37.71	29.25	11.92	18.84	0.89	11.44	0.9	3.91	18.44	27.88	6.6	5.81	2.95	9.65
ENSG00000166398	KIAA0355	6.38	6.01	8.03	17.42	6.32	21.59	28.3	18.14	27.63	32.53	12.33	13.39	10.73	11.19	22.94	27.41	16.68	17.96	15.19	25.06	14.28	13.82	25.87	20.53	9.73	19.18	26.89	24.37	8.71	21.09	5.26	3.29	7.1	1.85	5.8	4.86	6.15	3.9	7.42	5.35
ENSG00000166446	CDYL2	2.96	1.21	2.47	3.62	2.09	13	18.95	11.8	5.03	3.28	13.12	13.47	9.6	10.62	15.51	15.83	9.74	9.23	9.84	9.66	8.83	12.95	11.22	11.46	6.53	13.98	12.64	12.02	8.09	11.85	1.96	1.38	2.34	1.09	3.11	1.25	3.27	1.97	4.39	2.15
ENSG00000167705	RILP	3.85	3.8	1.63	14.73	4.27	7.54	3.15	2.9	7.04	6.67	4.57	5.44	3.37	3.9	3	4.64	22.56	11.54	4.6	4.86	4.84	4.45	14.51	17.8	5.07	3.68	4.69	6.15	3.25	15.85	3.62	4.39	2.62	2.29	1.27	1.21	4.66	4.6	1.96	1.25
ENSG00000167861	HID1	1.84	0.71	4.14	9.47	0.89	4.04	14.62	11.33	37.5	45.32	3.88	5.08	3.03	4.69	4.9	10.21	1.83	2.73	15.53	19.97	14.09	20.41	7.98	8.62	8.03	13.18	25.54	21.06	3.98	10.13	0.34	0.15	0.39	0.06	0.07	0.12	0.51	0.49	0.83	0.75
ENSG00000168067	MAP4K2	0.75	0.65	0.82	5.76	1.21	2.2	16.6	18.84	31.01	36.86	15.17	14.44	10.35	10.78	13.85	23.9	17.71	22.46	17.91	29.23	15.36	21.38	23.31	18.02	7.74	15.07	36.75	18.07	12.05	20.52	3.6	4.67	3.02	1.59	6.98	3.38	3.3	2.96	5.13	4.27
ENSG00000168404	MLKL	1.13	1.35	1.75	18.85	3.98	30.77	7.82	5.02	5.71	5.15	20.02	9.79	8.01	13.15	15.41	20.74	29.41	28.48	3.18	7.35	6.44	4.02	20.88	21.48	9.72	6.05	13.84	8.5	6.84	18.8	4.04	2.57	3.8	3.42	6.05	2.55	6.26	6.45	5.37	3.24
ENSG00000168497	SDPR	0.18	0.39	0.19	18.31	6.93	137.34	155.25	95.23	182.88	150.5	85.62	49.38	34.08	52.26	55.06	58.43	90.34	86.66	153.6	112.49	125.62	124.37	130.7	138.99	70.3	106	223.81	168.26	26.41	49.23	11.18	9.9	24.11	6.19	2.24	0.53	6.74	1.95	4	8.85
ENSG00000168899	VAMP5	0.88	3.1	1.3	31.66	7.85	69.7	15.23	12.55	439.21	463.41	26.56	41.9	28.23	36.16	18.4	17.08	133.2	65.09	44.16	39	39.74	45.74	120.97	112.29	53.57	30.95	17.76	51.8	26.26	37.59	12.69	23.02	27.39	32.79	2.26	5.11	16.41	23.75	5.05	5.26
ENSG00000169242	EFNA1	0.72	1.34	6.37	44.37	2.48	10.6	32.04	35.51	202.93	210.72	25.23	22.17	22.82	33.73	9.96	16.14	14.65	4.57	63.97	111.48	58.71	90.3	18.35	17.19	41.34	58.38	46.68	54.09	30.76	26.55	0.2	0.06	2.06	0.1	0.13	0.01	0.44	0.41	1.38	0.34
ENSG00000169291	SHE	0.48	0.7	0.47	39.7	2.03	24.72	31.11	18.79	21.22	21.72	37.46	25.24	15.26	24.26	25.32	31.76	11.88	13.08	43.86	56.13	30.78	36.32	21.96	19.14	24.56	25.91	69.54	42.48	9.86	22.11	0.02	0.21	0.01	0.03	0.01	0.02	0.35	0.78	0.02	0.02
ENSG00000169756	LIMS1	9.17	14.48	13.63	38.32	18.94	55.77	225.09	169.85	161.26	137.14	74.92	60.81	50.07	81.83	59.49	50.32	72.1	83.82	164.62	180.14	96.76	227.94	47.74	50.15	42.89	90.58	168.6	193.57	63.83	63.69	34.26	27.47	38.85	19.33	80.79	37.68	26.28	24.87	43.41	28.96
ENSG00000170873	MTSS1	4.09	9.04	13.3	101.13	13.85	52.59	22.77	20.01	31	35.26	13.12	12.12	10.34	16.44	19.02	22.06	8.73	4.89	14.6	18.6	13.13	15.32	19.23	18.06	6.48	11.93	9.24	14.01	9.49	19.06	1.74	39.83	2.53	11.89	11.24	2.06	2.68	1.18	5.49	8.12
ENSG00000170962	PDGFD	1.01	2.49	2.2	19.4	3.12	3.32	8.32	2.72	4.45	4.42	8.95	4.2	2.06	2.44	4.02	4.26	7.76	6.25	21.83	35.82	11.14	32.43	8.09	8.98	4.57	20.48	8.66	13.66	2.03	6.48	12.13	15.53	0.82	20.53	0.31	0.95	0.88	0.43	1.2	1.28
ENSG00000170989	S1PR1	0.68	5.79	1.34	27.86	7.98	86.24	108.9	80.48	308.89	270.68	99.64	87.21	56.53	56.26	68.64	101.08	114.49	162.54	111.48	81.96	76.04	100.59	128.43	106.33	66.38	86.89	117.49	135.41	46.52	71	1.03	2.05	2.94	0.79	2.75	0.89	5.55	5.31	3.32	1.23
ENSG00000171115	GIMAP8	0.03	0.05	0.04	38.18	0.28	22.4	26.08	14.1	22.65	18.11	45.89	28.43	14.01	24.66	24.74	26.98	5.09	2.35	61.02	105.38	45.64	65.89	9.27	10.19	42.18	27.07	69.6	61.63	24.74	48.6	0.03	0.07	0.01	0.05	0.01	0.04	0.25	0.7	0.02	0.02
ENSG00000171700	RGS19	2.68	4.36	5.94	8.78	3.48	13.19	10.99	8.48	23.75	49.79	9.85	7.96	6.36	6.91	5.73	7.53	16.49	5.68	5.47	6.04	5.71	9.68	16.29	11.3	7.12	7.48	17.47	11.49	5.84	5.47	3.67	1.99	4.89	1.87	5.78	4.27	3.08	1.9	5.34	2.53
ENSG00000172578	KLHL6	0.08	4.94	0.16	7.84	1.49	2.64	4.44	4.37	4.01	3.65	2.53	3.21	2.16	3.06	5.19	8.41	4.35	3.39	0.12	0.11	0.89	0.39	7.8	6.86	3.55	2.49	2.01	3.2	5.88	11.54	0	0	0	0	0.01	0.01	0.07	0.09	0	0
ENSG00000172889	EGFL7	14.07	22.55	20.83	203.31	43.73	277.15	215.08	234.69	969.69	1148.66	199.02	208.24	219.18	129.52	131.53	175.85	782.6	699.83	135.45	178.1	147.02	193.09	642.09	503.64	174.16	135.32	223.94	301	170.53	291.65	0.92	2.3	16.08	5.54	8.21	10.29	6.05	5.18	15.09	9.35
ENSG00000173218	VANGL1	4.11	7.86	9.31	10.75	5.09	6.54	8.52	5.47	10.64	8.81	6.43	3.87	3.91	3.16	5.12	9.29	10.24	15.21	7.1	8.52	6.56	8.33	11.66	8.66	2.26	9.14	9.52	6.37	1.98	4.13	5.35	2.45	2.22	1.95	3.46	1.91	3.88	2.4	3.56	2.88
ENSG00000173267	SNCG	8.81	3.43	3.83	22.36	7.43	82.04	20.15	17.22	42.79	36.18	19.06	18.74	32.89	30.22	7.05	12.99	48.92	46.04	56.95	108.61	61	45.3	44.77	43.37	45.93	47.47	43.65	45.78	14.65	35.84	1.06	7.43	20.19	25.94	1.2	0.56	28.77	33.02	1.65	4.29
ENSG00000173269	MMRN2	2.68	1.41	1.65	84.78	4.31	55.12	99.6	105.55	108.35	102	157.21	154.71	156.76	128.8	65.85	93.95	83.86	83.29	14.57	41.03	48.28	34.57	119.72	111.05	120.97	73.59	182.4	189.27	111.2	175.89	2.02	2.08	7.44	0.84	1.07	0.72	4.83	4.41	2.29	2.08
ENSG00000173327	MAP3K11	3.88	6.22	5.78	19.89	6.04	11.22	44.38	34.73	92.29	106.05	40.45	29.08	29.88	31.06	30.67	33.09	66.51	53.23	20.58	27.29	25.46	33.1	70.2	68.15	32.54	47.05	66.9	46.09	17.71	33.57	8.42	12.49	8.44	6.43	12.13	4.96	9.18	7.98	12.05	7.18
ENSG00000174059	CD34	0.04	0.15	0.14	15.59	0.59	12.8	22.27	11.98	72.09	97.44	11.56	7.05	18.74	12.36	15.71	6.71	11.99	11.89	4.53	2.81	8.84	5.29	23.54	23.5	29.91	51.61	24.43	49.54	1.86	12.29	0.11	1.99	0.37	0.26	0.02	0.07	0.58	0.2	0.04	0.13
ENSG00000175556	LONRF3	0.06	0.08	0.6	5.65	0.13	2.72	4.29	4.44	3.06	2.93	9.91	4.48	2.28	2.63	6.16	5.99	0.5	0.27	14.02	24.49	9.38	16.15	1.27	2.15	0.94	9.5	9.9	10.39	3.07	6.88	0.57	0	0.43	0.15	0.11	0.17	0.23	0.44	0.62	0.21
ENSG00000175602	CCDC85B	2.77	2.77	2.09	12.33	2.96	13.99	28.79	31.85	75.18	94.42	46.63	53.88	37.09	33.97	35.59	28.08	101.83	69.82	12.7	16.73	18.13	20.72	143.41	152.65	39.32	18.13	27.15	63.83	62.58	101.64	28.16	117.9	21.33	9.44	12.31	13.57	31.08	27.91	18.73	17.81
ENSG00000176435	CLEC14A	0.27	0.84	0.37	127.39	4.36	169.41	159.84	118.81	395.87	407.06	113.35	161.68	104.05	95.53	85.18	85.68	212.76	197.51	55.45	36.59	37.48	48.64	90.73	93.04	140.73	44.19	134.94	118.8	173.03	249.22	0.24	1.85	0.08	0.16	0.27	0.33	0.96	1.48	0.25	0.11
ENSG00000177663	IL17RA	1.03	1.58	2.88	4.36	1.25	3.09	3.17	2.87	13.61	16.52	2.31	2.32	2.23	2.78	4.26	5.41	3.42	5.28	0.4	1.07	0.9	1.02	6.63	3.78	2.14	1.75	2.39	2.41	2.01	2.35	1.93	2.18	1.2	1.26	1.95	1.84	1.5	1.01	2.95	2.09
ENSG00000178075	GRAMD1C	12.58	2.57	2.91	35.94	14.86	40.78	16.4	7.57	4.94	2.24	8.41	8.42	5.92	9.02	10.63	10.73	19.29	2.72	11.31	11.76	7.38	8.79	10.19	11.22	14.49	15.75	22.8	25.75	14.45	20.49	4.53	3.79	5.54	0.56	2.39	0.63	4.85	7.07	0.82	1.38
ENSG00000178878	APOLD1	49.97	54.95	41.59	67.3	46.43	92.68	12.09	13.26	2.58	2.35	1.67	2.35	2.34	1.22	1	0.99	5.22	9.2	36.18	35.34	17.3	17.46	29.9	29.23	9.12	5.6	13.95	24.98	1.09	2.32	3.45	1.47	2.5	0.44	1.08	1.41	4.1	5.95	1.3	7.25
ENSG00000179144	GIMAP7	0.08	0.05	0.02	6.34	0.09	34.33	12.02	7.15	30.57	27.12	31.86	20.25	5.9	17.05	15.77	11.08	11.12	3.64	39.69	60.73	28.67	45.52	11.34	14.61	36.84	14.92	43.46	56.67	14.82	27.01	0	0.02	0	0.04	0.02	0.01	0.16	0.64	0.02	0
ENSG00000179241	LDLRAD3	6.36	10.77	11.58	14.88	9.34	10.64	8.2	4.48	12.57	13.31	3.89	3.97	4.76	4.11	5.8	8.96	8.53	9.03	2.21	2.67	1.99	3.82	8.79	7.87	2.66	5.59	3.78	5.22	2.84	3.02	4.06	3.53	1.45	8.3	1.31	1.02	1.73	3.35	1.99	2.58
ENSG00000179348	GATA2	0.12	12.86	6.18	16.13	5.34	5.84	11.43	14.49	20.32	25.55	7.16	4.6	4.52	3.48	8.05	13.78	34.21	35.15	5.08	5.1	2.97	6.18	37.1	29.06	4.29	4.57	9.82	5.05	2.27	3.19	3.51	2.23	1.24	0.04	0.76	0.44	1.28	1.36	2.62	0.77
ENSG00000179776	CDH5	0.12	0.37	0.16	86.82	0.74	96.63	498.77	349.6	573.13	597.58	256.12	212.78	214.25	229.8	268.2	282.8	352.97	333.33	120.76	146.08	116.93	152.29	444.09	398.9	145.14	334.29	310.23	278.02	134.89	173.36	1.07	2.84	9.67	1.13	0.16	0.21	3.7	5.4	1.31	0.81
ENSG00000180353	HCLS1	0.97	0.38	0.35	10.25	3.98	66.28	12.05	9.8	36.54	31.31	21.61	27.66	24.02	21.88	14.35	20.02	62.25	59.21	6.61	8.87	8.79	7.27	46.03	47.27	13.29	15.65	11.77	7.58	17.72	25.75	2.81	1.11	0.25	0.76	2.34	1.03	2.81	4.46	0.28	0.71
ENSG00000180884	ZNF792	2.62	11.92	9.2	20.28	6.6	7.36	15.3	14.63	7.96	7.8	17.15	12.87	12.47	10.14	9.91	8.72	6.24	7.95	15.23	21.71	11.55	18.71	6.17	5.19	12.33	18.52	21.65	22.46	8.06	9.64	1.13	0.7	2.03	1.6	1.84	1.96	1.53	1.45	2.48	1.8
ENSG00000182022	CHST15	2.3	1.49	3.77	7.02	0.56	8.58	27.3	25.26	16.22	15.61	12.83	15.07	12.17	8.94	17.12	9.73	3.86	3.61	27.21	69.17	32.45	47.93	8.88	7.87	10.01	18.58	36.44	38.77	6.04	7.22	0.73	2.27	2.87	4.38	0.17	0.09	1.72	4.82	0.6	1.35
ENSG00000182511	FES	1.41	3.99	3.66	25.31	10.85	13.26	17.18	18.52	29.23	39.87	33.74	25.29	19.27	28.7	13.43	18.2	77.28	75.74	15.38	20.59	24.83	22.09	60.38	68.13	40.3	20.83	43.32	52.54	23.57	48.02	8.69	7.78	18.12	8.81	9.92	4.74	7.15	8.17	6.41	7.69
ENSG00000182809	CRIP2	1.17	3.21	5.8	44.26	3.41	64.7	89.54	84.25	671.73	990.28	73.52	76.02	82.76	81.58	56.95	62.66	187.24	137.46	55.7	50.5	61.11	72.66	226.82	240.75	80.66	72.25	126.92	104.02	74.76	70.21	20.41	13.49	61.7	6.9	12.39	4.01	56.41	47.17	56.71	29.49
ENSG00000183018	SPNS2	0.76	0.29	2.66	10.27	0.5	9.09	16.83	10.35	49.36	55.34	3	2.58	1.67	4.24	4.44	4.33	20.98	11.51	21.94	20.54	20.25	29.46	38.38	42.14	45.04	49.12	33.47	48.21	6.12	8.05	0.09	0.05	0	0.08	0.13	0.24	0.06	0.21	0.15	0.04
ENSG00000183621	ZNF438	0.84	0.72	1.49	2.79	0.96	8.59	3.82	2.77	5.06	5.37	2.87	1.99	1.52	2.04	5.22	8.53	4.62	5.74	1.31	1.34	0.88	1.23	13.24	8.9	1	1.88	1.54	0.98	1.3	2.44	3.01	1.21	0.77	0.76	0.83	0.83	1.71	0.92	1.14	1.01
ENSG00000183963	SMTN	4.27	5.22	3.68	34.75	13.61	17.06	66.58	31.71	41.53	39.9	52.23	39	44	59.35	37.38	56.82	249.58	144.36	108.56	103.96	59.26	67.08	179.23	163.26	73.58	54.42	125.19	105.4	47.41	68	23.85	14.44	17.8	20.88	80.35	30.43	34.96	40.67	33.04	30.27
ENSG00000184113	CLDN5	0.16	0.08	0.1	12.55	0.14	7.43	240.01	144.92	177.22	210.79	159.16	204.19	157.71	348.66	89.13	194.66	432.09	325.98	282.32	203.63	249.29	333.08	511.8	496.4	383.99	209.37	525.49	842.12	182.23	636.41	0.12	0.69	0.12	1.81	0.27	0.31	2.99	5.73	0.32	0.08
ENSG00000184497	TMEM255B	1.23	0.2	0.48	9.24	0.81	21.58	13.72	7.03	85.23	85.85	16.52	7.97	9.79	9.4	9.81	6.61	55.02	16.44	18.32	20.74	20.32	21.73	12.25	17.53	11.39	26.64	17.71	28.35	7.85	12.19	0.02	0	1.27	0.12	0.31	0.43	0.17	0.09	0.44	0.04
ENSG00000185112	FAM43A	0.37	1.4	1.23	3.43	1.35	54.56	89.77	86.41	172.03	226.04	80.27	70.94	61.4	64.97	52.51	59.25	163.14	137.09	42.83	37.21	35.95	78.32	133.92	121.6	76.46	94.68	122.62	165.55	54.41	108.09	4.75	5.8	15.59	3.31	17.01	10.78	2.85	2.86	8.78	10.41
ENSG00000185361	TNFAIP8L1	2.76	2.4	1.9	5.97	2.29	14.12	22.7	16.9	28.15	32.05	17.84	12.68	12.06	11.13	7.47	8.27	11.92	7.44	22.98	42.12	30.61	35.21	9.34	9.07	21.58	26.93	25.64	27.44	5.51	12.51	0.87	0.44	1.42	0.32	2.02	0.48	0.91	1.1	0.75	0.68
ENSG00000185386	MAPK11	0.69	0.53	0.56	10.8	1.47	11.27	9.69	11.01	16.06	21.6	7.19	9.68	6.39	9.33	3.34	3.9	19.96	14.09	6.54	8.58	8.84	10.93	20.52	16.15	11.32	11.58	8.55	16.32	5.72	4.87	1.11	2.39	1.72	1.46	2.6	1.12	1.44	1.46	2.64	0.99
ENSG00000185614	FAM212A	0.55	1.25	0.22	16.14	6.02	4.16	3.66	4.34	26.65	41.28	9.53	8.48	8.52	7.68	2.5	2.08	6.63	2.83	6.46	7.72	6.06	6.31	9.8	7.12	15.86	5.58	5.49	11.24	4.53	7.53	1.65	3.88	2.39	3.44	1.23	1.23	7.94	2.89	2.1	1.67
ENSG00000186994	KANK3	0.89	0.27	1.2	3.87	0.53	4.29	12.09	21.77	15.55	17.87	5.35	7.67	12.83	7.85	5.27	3.34	10.69	11.87	45.06	46.3	23.51	54.35	22.56	18.41	17.33	35.34	61.23	70.12	3.07	6.77	0.02	0.07	0.13	0.09	0.07	0.01	0.17	0.19	0.06	0.08
ENSG00000188511	C22orf34	0.07	0.21	0.04	3.96	0.07	10.66	6.73	5.46	3.64	3.45	0.31	0.69	4.56	2.65	0.38	3.84	15.92	10.72	3.61	13.06	5.42	7.92	1.82	2.97	8.85	7.12	7.64	3.98	1.35	2.76	0.03	0	0.01	0	0	0	0	0.01	0	0
ENSG00000188559	RALGAPA2	4.56	4.59	4.75	10.7	5.22	11	20.54	9.78	7.07	5.79	16.1	9.06	11.14	13.1	13.63	29.65	33.27	18.54	12.95	18	10.09	16.8	18.39	17.39	17.08	23.94	46.07	59.18	5.6	16.53	4.06	2.56	2.58	1.66	4.78	3.12	4.2	2.9	4.91	3.5
ENSG00000188643	S100A16	4.08	5.85	28.86	53.8	14.19	251.38	257.41	203.57	1245.21	1442.23	304.81	307.43	119.38	154.2	174.07	190.59	573.9	468.19	169.51	215.82	190.9	249.25	405.45	419.1	134.97	132.69	235.46	227.57	164.32	219.06	152.41	65.41	156.87	33.09	127.31	44.56	99.23	83.58	91.14	30.59
ENSG00000188677	PARVB	2.16	4.83	2.1	12.84	3.91	19.19	53.12	29.61	113.88	118.86	61.96	53.4	39.76	36.09	39.65	39.85	144.58	161.39	14.57	40.74	17.72	32.91	93.57	92.91	11.57	55.28	96.69	40.14	28.79	28.94	11.53	9.44	19.13	11.24	19.6	7.12	11.59	7.58	17.78	12.45
ENSG00000196159	FAT4	1.31	3.05	1.31	39.9	6.57	8.04	28.23	26.96	11.55	10.85	20.73	12.35	15.48	16.28	22.28	19.24	8.41	11.09	23.57	27.33	16.51	19.92	10.7	8.14	12.96	38.87	47.02	27.28	6.46	14	12.33	11.97	6.49	3.55	6.72	4.12	11.25	2.33	14.39	8.27
ENSG00000196329	GIMAP5	0.08	0.4	0.1	26.44	0.21	29.34	38.25	18.11	13.3	10.66	1.95	0.89	15.6	5.53	0.41	3.2	4.01	7.14	156.67	222.98	113.68	210.38	30.44	31.7	53.21	54.48	79.6	137.2	1.35	3.75	0	0	0.02	0.03	0.02	0	0.06	0.11	0	0
ENSG00000196411	EPHB4	28.72	39.99	38.44	89.53	30.41	102.85	148.06	133.24	193.01	171.56	122.27	76.84	112.24	114.55	56.71	53.08	38.04	41.36	154.46	193.96	121.34	159.09	78.37	81.57	93.15	211.27	231.29	162.83	32.94	42.13	14.21	10.2	34.83	30.42	24.91	17.42	6.36	4.74	27.62	16.72
ENSG00000197183	NOL4L	7.9	6.8	7.11	19.16	10.86	8.95	18.68	19.81	38.88	41.56	4.58	4.77	5.37	5.1	12.06	16.03	23.58	13.59	2.62	6.14	3.44	6.79	12.05	11.5	2.18	7.36	6.46	6.2	5.5	4.61	1.68	2.93	1.17	1.13	4.18	2.72	0.87	0.62	1.99	1.08
ENSG00000197245	FAM110D	0.17	1.78	1.06	6.94	1.43	3.44	1.32	1.61	1.82	2.7	0.3	0.53	0.92	1.65	0.22	0.98	3.18	0.6	2.04	2.74	1.85	2.96	2.05	2.61	3.3	1.12	4.55	5.06	1.23	1.02	0	0.01	0.02	0.01	0	0	0.02	0.01	0	0.01
ENSG00000197872	FAM49A	3.07	1.47	0.83	14.54	4.23	16.32	14.43	8.93	6.53	5.29	10.31	11.27	6.88	11.19	15.66	16.69	3.9	5.14	12.5	20.47	13.61	16.89	5.66	4.19	7.03	11.17	15.87	13.18	8.5	13.6	0.19	2.28	0.33	1.47	0.18	0.08	0.34	0.49	0.51	1.81
ENSG00000198168	SVIP	5.8	1.94	5.31	12.69	4.87	69.02	12.66	5.43	3.34	2.3	6.97	9.83	4.58	9.07	19.97	15.77	9.79	13.04	4.25	5.23	4.82	3.46	8.61	12.72	4.17	6.02	6.46	6.13	6.76	7.23	2.58	1.66	14.08	0.09	2.78	0.96	3.54	3.46	1.04	0.67
ENSG00000198399	ITSN2	14.39	18.03	20.73	39.07	18.78	44.66	25.17	20.04	21.57	20.95	25.89	19.99	14.86	14.37	23.74	31.54	33.55	15.76	15.2	21.57	14.21	17.84	15.56	17.56	10.99	36.94	23.36	26.76	12.96	25.89	12.14	9.77	8.3	8.01	10.56	6.11	11.36	8.89	12.19	8.99
ENSG00000198795	ZNF521	4.07	23.02	14.25	59.21	12	61.31	84.62	92.27	78.27	65.57	24.61	26.81	23.79	31.8	63.82	64.88	20.44	22.56	51.65	65	29.52	63.28	10.04	14.13	20.27	51.16	67.75	73.37	18.58	49.65	13.42	19.89	1.81	10.48	7.09	3.96	2.51	2.29	7.62	5.79
ENSG00000198844	ARHGEF15	0.32	0.04	1.29	12.97	0.05	10.66	14.33	12.05	84.35	257.91	5.31	6.72	5.49	5.6	15.12	12.98	13.57	33.44	2.47	3.33	3.01	4.83	21.73	116.97	13.1	10.24	11.8	10.24	4.03	7.18	0.02	0.13	0.01	0.23	0	0.02	0.76	0.25	0.01	0.01
ENSG00000198909	MAP3K3	5.83	11.7	6.91	18.87	7.61	20.08	44.43	25.63	39.83	33.98	55.17	43.52	30.51	31.86	27.21	38.7	30.43	27.63	38.93	46.28	32.96	47.47	32.02	27.06	36.35	47.94	81.16	53.98	22.49	39.28	14.02	10.27	11.56	14.48	14.16	8.47	17.05	14.44	16.15	13.94
ENSG00000198945	L3MBTL3	16.2	17.97	11.8	31.32	14.97	46.43	26.67	13.2	18.5	12.09	30.37	24.19	13.76	19.11	27.88	25.41	16.15	4.74	25.17	25.26	17.49	14.96	7.01	7.15	6.61	15.07	21.45	13.73	12.26	19.36	3.64	6.67	6.11	3.09	4.61	3.53	5.81	3.13	4.39	3.54
ENSG00000204161	C10orf128	0.01	0.03	0.09	4.77	0.15	9.42	9.13	1.28	1.34	2.07	0.35	0.52	0.1	2.51	1.59	1.71	1.11	0.1	2.1	12.82	6.61	28.86	3.1	1.69	28.17	1.93	6.36	19.5	3.14	1.22	0.01	0.23	0	0.15	0	0	0.15	0.19	0.12	0.05
ENSG00000204301	NOTCH4	1.72	4.72	3.58	28.15	4.24	6.48	26.05	15.2	29.34	29.89	8.91	10.39	22.11	20.7	10.7	37.03	63.35	52.68	7.01	4.62	5.32	5.55	49.69	55.03	23.73	22.2	17.35	24.84	16.87	19.73	0.4	0.92	0.63	0.29	0.15	0.44	0.51	0.76	0.35	0.21
ENSG00000204592	HLA-E	12.96	9.57	13.41	149.3	23.32	121.67	165.36	160.72	210.18	198.68	232.41	276.65	141.99	143.66	137.52	142.02	319.04	270.01	554.62	496.61	207.43	457.32	331.17	330.73	272.91	217.57	281.67	417.69	176.58	255.4	43.15	93.08	66.45	70.7	78.44	69.36	93.84	66.72	94.04	71.27
ENSG00000204767	FAM196B	0.11	0.48	3.85	2.66	0.5	7.26	19.82	7.45	11.95	8.99	9.45	3.64	1.92	4.38	16	23.61	10.15	13.79	0.32	0.8	0.61	1.02	19.02	14.21	0.34	3.53	2.06	1.11	1.8	3.16	7.39	3.18	1.67	1.1	3.01	2.67	0.56	0.06	0.78	1.1
ENSG00000205356	TECPR1	1.82	2.46	2.89	11.16	3.57	9.03	21.77	16.22	8.65	8.48	41.49	34.42	19.21	26.58	15.33	20.24	24.73	66.1	25.88	22.93	28.44	26.76	50.18	46.56	26.66	23.3	41.17	26.07	16.3	24.02	4.39	5.32	9.14	4.04	16.63	7.53	8.01	7.14	12.27	10.72
ENSG00000215183	MSMP	1.51	1.56	1.41	2.57	2.22	11.37	8.51	14.34	20.38	16.83	3.74	9.67	2.37	5.41	3.37	2.15	2.38	2.76	14.67	25.05	63.46	78.34	0.58	2	2.57	32.9	26.21	16.69	59.91	42.76	0	0	0.02	0	0.2	0.1	0.12	0.54	0.16	0
ENSG00000218792	HSPD1P16	0.09	0.07	0	22.69	0.24	11.72	3.32	2.37	0.64	0	2.83	1.82	3.05	2.21	7.38	5.29	0	0	1.13	3.08	0.67	1.37	8.45	0.36	1.92	5.07	2.12	3.86	1.85	1.52	0	0	0.2	0	0	0	0.13	0	0.12	0
ENSG00000233276	GPX1	53.38	49.39	58.09	119.71	56.92	207.1	149.66	98.59	927.88	1296.15	164.01	207.08	117.27	187.51	119.12	143.48	345.81	334.13	178.78	222.49	229.4	282.43	609.24	660.08	260.92	189.64	170.16	170.93	78.42	134.43	62.77	107.31	163.95	175.21	54.92	52.3	97.91	136.27	45.06	63.03
ENSG00000235387	LINC00961	0.06	0.16	0.08	2.88	0.16	9.54	1.56	0.46	14.32	15.97	3.13	4.67	4.31	3.99	3.3	5.73	17.87	17.42	0.48	0.4	1.23	0.32	14.79	14.88	2.17	1.12	1.45	1.24	4.43	4.62	0	0	0.26	0.02	0.02	0	0.04	0.1	0.1	0.04
ENSG00000235505	RP11-693N9.2	0.07	0.05	0.05	4.12	0.58	26.12	32.96	29.56	53.22	42.42	20.35	18.21	9.9	20.34	11.74	12.12	0.81	4.75	71.54	85.97	81.73	97	11.55	8.13	39.81	50.87	16.76	44.18	26.85	27.53	0.54	0.41	0.28	1.6	0.01	0.19	0.65	0.93	0.76	0.14
ENSG00000241939	RN7SL517P	0.56	0	0	2.68	0	2.37	3.96	26.5	4.12	6.52	2.66	4.82	16.22	7.06	40.92	26.98	0	0	1.57	6.55	2.46	6.18	8.23	0	4.31	11.55	5.45	5.3	1.87	5.99	1.76	0	0.55	0.2	0.26	0.9	1.55	0.31	2.16	0.62
ENSG00000244300	GATA2-AS1	0.11	7.58	6.5	10.25	3.99	10	8.45	13.3	11.47	12.86	18.51	16.24	14.83	7.37	10.47	13.89	16.68	14.91	14.86	11.64	7.15	14.36	15.7	13.06	5.86	7.4	17.75	12.66	4.81	7.86	2.82	8.82	2.64	0.11	0.28	0.15	3.23	5.08	2.7	1.01
ENSG00000249751	ECSCR	2.59	2.89	2	243.47	4.68	549.75	136.28	93.57	762.49	849.83	197.92	213.14	78.92	153.04	89.74	113.83	267.73	218.93	176.42	162.3	180.16	176.02	341.34	304.76	116.13	126.37	158	165.65	99.76	176.15	0.14	0.45	5.24	0.08	0.27	0.08	2.66	4.5	1.64	0.72
ENSG00000251322	SHANK3	0.28	0.18	0.16	4.88	0.4	2.75	11.31	12.48	18.37	21.25	6.69	5.08	7.82	8.45	11.98	19.57	11.67	11.67	3.5	7.58	3.49	8.29	18.09	15.54	8.75	13.54	16.75	12.91	3.68	5.46	0.33	0.41	0.11	0.24	0.37	0.21	0.25	0.25	0.22	0.11
ENSG00000253276	CCDC71L	3.9	5.28	10.86	9.66	5.02	14.58	16.98	17.83	42.37	36.28	41.45	24.08	11.18	11.32	16.34	18.23	29.95	18.41	36.28	31.39	18.04	35.51	26.34	30.05	12.92	11.97	39.13	28.59	14.72	34.7	15.29	10.29	6.45	4.04	8.8	27.39	9.32	8.22	16.09	7.47
ENSG00000254087	LYN	14.04	48.82	27.84	43.27	22.39	26.03	12.12	4.69	3.91	1.93	2.76	3.35	1.63	1.67	7.33	3.7	6.18	9.94	12.73	24.51	12.74	22.05	7.87	11.03	5.2	12.47	24.97	10.74	0.58	0.92	1.37	0.51	0.94	0.63	4.71	3.84	0.9	0.44	5.74	2.42
ENSG00000261371	PECAM1	0.47	1.01	0.71	178.61	9.55	566.36	330.72	222.1	442.49	594.54	609.3	432.29	194.23	243.45	212.38	218.53	186.79	193.31	215.09	198.83	169.19	236.92	244.56	224.81	261.31	291	516.58	378.58	167.8	206.51	0.44	3.03	0.43	6.01	0.5	0.24	4	8.21	0.36	0.5
ENSG00000265107	GJA5	0.17	0.75	0.5	128.18	1.53	2.84	0.77	2.51	4.2	4.43	1.58	4.6	16.12	39.83	3.22	5.39	0	0	0.01	0.04	0.12	0.22	0.33	0.97	0.11	0.28	0.13	0.03	269.39	75.42	0.02	0.29	32.03	0	0.14	0.14	0.11	0.47	14.21	0.96
ENSG00000267107	PCAT19	0.08	0.12	0.14	12.81	0.2	26.35	10.52	11.8	7.45	7.24	3.6	2.14	3.59	5.47	5.84	10.62	10.43	2.29	13.31	15.09	8.57	14.73	15.71	14.43	6.2	13.29	7.93	11.54	2.4	2.15	0	0	0	0.03	0	0.01	0.08	0.12	0	0
ENSG00000268001	CARD8-AS1	0.25	0.6	0.31	8.38	1.97	18.48	7.13	4.7	7.17	5.91	3.53	5.64	2.53	5.49	4.68	7.71	6.83	6.99	5.68	7.78	5.33	5.01	8.43	8.11	4.1	4.05	7.16	6.54	6.35	8.13	0.7	0.1	0.16	0.33	0.2	0.22	0.2	0.5	0.43	0.42
ENSG00000269386	RAB11B-AS1	3.3	4.71	6.59	15.23	6.08	22.82	6.15	6.84	5.89	9.91	2.58	4.32	2.38	3.05	3.58	3.14	2.35	2.74	5.67	7.36	4.34	7.52	2.12	4.19	3.28	3.39	4.54	8.54	4.38	2.28	1.95	6.74	2.14	0.67	0.85	1.27	2.45	2.74	1.01	0.83
