# Supplementary material for: The LINC00961 transcript and its encoded micropeptide, small regulatory polypeptide of amino acid response, regulate endothelial cell function
Source: Cardiovasc Res. 2020 Jan 28;116(12):1981–94. doi: 10.1093/cvr/cvaa008 (PMC8216332; doi:10.1093/cvr/cvaa008)
Supplement: cvaa008_supplementary_materials [file cvaa008_supplementary_materials.zip › cvaa008_Supplementary_Materials/supplementary table 3.xlsx]

## Sheet: Sheet1
Protein ID	Protein Name	Gene Name	Q.value	LFQ LINC00961 RNA	LFQ Beads Alone 1	LFQ Beads Alone2	LFQ GFP RNA
CON__Streptavidin			0	24401000000	4172500000	32891000000	18401000000
P04264;CON__P04264	Keratin, type II cytoskeletal 1	KRT1	0	2497300000	20389000000	21671000000	14652000000
P35527;CON__P35527	Keratin, type I cytoskeletal 9	KRT9	0	1279500000	10909000000	12235000000	8233800000
P60709;P63261	Actin, cytoplasmic 1;Actin, cytoplasmic 1, N-terminally processed;Actin, cytoplasmic 2;Actin, cytoplasmic 2, N-terminally processed	ACTB;ACTG1	0	5114300000	3943400000	24241000000	2401000000
CON__P13645;P13645	Keratin, type I cytoskeletal 10	KRT10	0	886430000	7060400000	10802000000	1912700000
P35908	Keratin, type II cytoskeletal 2 epidermal	KRT2	0	776590000	6783100000	6877400000	1173900000
P35579	Myosin-9	MYH9	0	4172100000	4782500000	25484000000	709560000
P19338	Nucleolin	NCL	0	28231000000	89207000	114350000	2933700000
P08670	Vimentin	VIM	0	10398000000	1079900000	2371100000	3995000000
P16401	Histone H1.5	HIST1H1B	0	24879000000	135240000	185010000	4325900000
CON__P00761			0	4036900000	4732400000	3882700000	4403100000
P10412	Histone H1.4	HIST1H1E	0	21122000000	139910000	168940000	4024000000
P13489	Ribonuclease inhibitor	RNH1	0	783770000	2275700	0	237670000
P52272	Heterogeneous nuclear ribonucleoprotein M	HNRNPM	0	9157500000	2513300000	5525600000	3903500000
P42766	60S ribosomal protein L35	RPL35	0	5882400000	160180000	669290000	2919000000
Q00839	Heterogeneous nuclear ribonucleoprotein U	HNRNPU	0	4383100000	157240000	354130000	1216700000
Q12906	Interleukin enhancer-binding factor 3	ILF3	0	5426600000	15656000	17746000	999970000
Q09666	Neuroblast differentiation-associated protein AHNAK	AHNAK	0	6316400000	160240000	320010000	1041800000
P62750	60S ribosomal protein L23a	RPL23A	0	5941600000	198510000	510220000	1379600000
P26373	60S ribosomal protein L13	RPL13	0	3129100000	158380000	909110000	1252400000
P68104;Q5VTE0;Q05639	Elongation factor 1-alpha 1;Putative elongation factor 1-alpha-like 3;Elongation factor 1-alpha 2	EEF1A1;EEF1A1P5;EEF1A2	0	4418200000	274290000	407600000	1076600000
P52597	Heterogeneous nuclear ribonucleoprotein F;Heterogeneous nuclear ribonucleoprotein F, N-terminally processed	HNRNPF	0	3244200000	26153000	52605000	344200000
P61247	40S ribosomal protein S3a	RPS3A	0	4562900000	454290000	650270000	1024300000
CON__P13647;P13647	Keratin, type II cytoskeletal 5	KRT5	0	128440000	1222000000	1785000000	550800000
P61254;J3QQQ9	60S ribosomal protein L26	RPL26	0	5405300000	48815000	153190000	971710000
CON__P02533;P02533	Keratin, type I cytoskeletal 14	KRT14	0	56054000	1231900000	1962600000	531060000
Q08211	ATP-dependent RNA helicase A	DHX9	0	4696900000	24060000	67383000	447660000
Q9NZI8	Insulin-like growth factor 2 mRNA-binding protein 1	IGF2BP1	0	2894400000	0	17853000	1824700000
P21333	Filamin-A	FLNA	0	2034800000	190990000	353220000	719750000
P46781	40S ribosomal protein S9	RPS9	0	3724600000	103060000	184990000	862330000
P05141	ADP/ATP translocase 2;ADP/ATP translocase 2, N-terminally processed	SLC25A5	0	2637800000	245440000	342720000	913830000
P62899	60S ribosomal protein L31	RPL31	0	4312700000	65332000	86118000	784450000
P62910	60S ribosomal protein L32	RPL32	0	1959700000	212320000	445620000	675950000
Q99879;Q99877;Q93079;Q5QNW6;P62807;P58876;O60814;Q99880;P57053;Q16778;P33778;P23527;P06899;Q96A08	Histone H2B type 1-M;Histone H2B type 1-N;Histone H2B type 1-H;Histone H2B type 2-F;Histone H2B type 1-C/E/F/G/I;Histone H2B type 1-D;Histone H2B type 1-K;Histone H2B type 1-L;Histone H2B type F-S;Histone H2B type 2-E;Histone H2B type 1-B;Histone H2B type 1-O;Histone H2B type 1-J;Histone H2B type 1-A	HIST1H2BM;HIST1H2BN;HIST1H2BH;HIST2H2BF;HIST1H2BC;HIST1H2BD;HIST1H2BK;HIST1H2BL;H2BFS;HIST2H2BE;HIST1H2BB;HIST1H2BO;HIST1H2BJ;HIST1H2BA	0	3322800000	381790000	332950000	810000000
P26599	Polypyrimidine tract-binding protein 1	PTBP1	0	466830000	24828000	37362000	127900000
P16403	Histone H1.2	HIST1H1C	0	4900000000	20666000	21716000	572830000
P62701	40S ribosomal protein S4, X isoform	RPS4X	0	2295700000	334880000	474430000	677110000
P47914	60S ribosomal protein L29	RPL29	0	2289500000	23207000	64913000	596050000
P04406	Glyceraldehyde-3-phosphate dehydrogenase	GAPDH	0	3520300000	169320000	156450000	413200000
A0A0A6YYL6;P18621	60S ribosomal protein L17	RPL17-C18orf32;RPL17	0	2442200000	161110000	320490000	656570000
P36578	60S ribosomal protein L4	RPL4	0	2741900000	66992000	102200000	708940000
Q07020	60S ribosomal protein L18	RPL18	0	1747600000	91649000	158620000	535170000
Q12905	Interleukin enhancer-binding factor 2	ILF2	0	2292900000	9316600	15060000	355160000
Q71U36;Q13748;Q6PEY2;Q9NY65	Tubulin alpha-1A chain;Tubulin alpha-3C/D chain;Tubulin alpha-3E chain;Tubulin alpha-8 chain	TUBA1A;TUBA3C;TUBA3E;TUBA8	0	2226400000	254800000	395780000	776930000
P62917	60S ribosomal protein L8	RPL8	0	2098700000	81326000	150090000	522660000
P38159;Q96E39	RNA-binding motif protein, X chromosome;RNA-binding motif protein, X chromosome, N-terminally processed;RNA binding motif protein, X-linked-like-1	RBMX;RBMXL1	0	2363700000	7896200	30056000	623240000
P31943	Heterogeneous nuclear ribonucleoprotein H;Heterogeneous nuclear ribonucleoprotein H, N-terminally processed	HNRNPH1	0	1791600000	34386000	67146000	244950000
P39023	60S ribosomal protein L3	RPL3	0	2513700000	78011000	156790000	658420000
P62277	40S ribosomal protein S13	RPS13	0	2514900000	213230000	335650000	457740000
Q9Y6M1	Insulin-like growth factor 2 mRNA-binding protein 2	IGF2BP2	0	1841800000	0	4545800	786000000
P25705	ATP synthase subunit alpha, mitochondrial	ATP5A1	0	1505000000	233820000	409330000	822630000
P84098	60S ribosomal protein L19	RPL19	0	2576900000	41648000	106300000	496530000
P16989	Y-box-binding protein 3	YBX3	0	1199900000	6211500	26752000	1051600000
P07437	Tubulin beta chain	TUBB	0	1873800000	216200000	366830000	782500000
Q07065	Cytoskeleton-associated protein 4	CKAP4	0	1659100000	106680000	203620000	425130000
P14618	Pyruvate kinase PKM	PKM	0	999010000	158310000	274830000	521830000
P31942	Heterogeneous nuclear ribonucleoprotein H3	HNRNPH3	0	1583000000	3570600	2560000	159380000
Q13188	Serine/threonine-protein kinase 3;Serine/threonine-protein kinase 3 36kDa subunit;Serine/threonine-protein kinase 3 20kDa subunit	STK3	0	503150000	456600000	428180000	463830000
Q02878	60S ribosomal protein L6	RPL6	0	1822000000	57217000	86887000	686570000
P02545	Prelamin-A/C;Lamin-A/C	LMNA	0	1805200000	122440000	193110000	332340000
O43390	Heterogeneous nuclear ribonucleoprotein R	HNRNPR	0	1349800000	6838000	9614100	313650000
P06748	Nucleophosmin	NPM1	0	3160500000	48145000	89049000	171850000
O60506	Heterogeneous nuclear ribonucleoprotein Q	SYNCRIP	0	1107700000	2932700	9915300	243050000
P46776	60S ribosomal protein L27a	RPL27A	0	1205900000	127600000	263260000	497280000
P09651	Heterogeneous nuclear ribonucleoprotein A1;Heterogeneous nuclear ribonucleoprotein A1, N-terminally processed	HNRNPA1	0	1845100000	43987000	60544000	281950000
CON__P08779;P08779	Keratin, type I cytoskeletal 16	KRT16	0	9088700	850320000	1100700000	268170000
CON__P02538;P02538	Keratin, type II cytoskeletal 6A	KRT6A	0	24554000	859190000	903240000	283060000
P11021	78 kDa glucose-regulated protein	HSPA5	0	1621800000	191000000	264990000	467930000
P22626	Heterogeneous nuclear ribonucleoproteins A2/B1	HNRNPA2B1	0	2836200000	53830000	55694000	266730000
P04792	Heat shock protein beta-1	HSPB1	0	670850000	299680000	754140000	671590000
P84103	Serine/arginine-rich splicing factor 3	SRSF3	0	1569300000	18037000	14799000	660600000
P60660	Myosin light polypeptide 6	MYL6	0	365210000	334970000	1775800000	61640000
CON__P02769			0	555630000	405890000	369950000	545740000
P18124	60S ribosomal protein L7	RPL7	0	1455200000	83349000	167230000	485130000
P43243	Matrin-3	MATR3	0	371890000	125060000	314500000	301280000
Q99878;Q96KK5;Q9BTM1;Q16777;Q6FI13;P0C0S8;A0A0U1RRH7;P20671;Q96QV6;P16104	Histone H2A type 1-J;Histone H2A type 1-H;Histone H2A.J;Histone H2A type 2-C;Histone H2A type 2-A;Histone H2A type 1;Histone H2A type 1-D;Histone H2A type 1-A;Histone H2AX	HIST1H2AJ;HIST1H2AH;H2AFJ;HIST2H2AC;HIST2H2AA3;HIST1H2AG;HIST1H2AD;HIST1H2AA;H2AFX	0	1580600000	210870000	146300000	485420000
P61353	60S ribosomal protein L27	RPL27	0	1199400000	39530000	117180000	391490000
P62424	60S ribosomal protein L7a	RPL7A	0	1288300000	62621000	87775000	288840000
P62081	40S ribosomal protein S7	RPS7	0	1683800000	154730000	125030000	256120000
P50454	Serpin H1	SERPINH1	0	634120000	66378000	108540000	226930000
P62841	40S ribosomal protein S15	RPS15	0	1394600000	178850000	265630000	307750000
Q6NZI2	Polymerase I and transcript release factor	PTRF	0	868350000	100420000	117720000	275010000
Q14204	Cytoplasmic dynein 1 heavy chain 1	DYNC1H1	0	1275600000	65385000	113090000	370190000
P16402	Histone H1.3	HIST1H1D	0	2354800000	4169500	6779800	306170000
Q86V81	THO complex subunit 4	ALYREF	0	778860000	29554000	56639000	211380000
P62241	40S ribosomal protein S8	RPS8	0	970560000	39525000	77431000	296160000
P62249	40S ribosomal protein S16	RPS16	0	833880000	168660000	170440000	360630000
P15924	Desmoplakin	DSP	0	20320000	396290000	454750000	241320000
P68032;P68133;P62736;P63267	Actin, alpha cardiac muscle 1;Actin, alpha skeletal muscle;Actin, aortic smooth muscle;Actin, gamma-enteric smooth muscle	ACTC1;ACTA1;ACTA2;ACTG2	0	75607000	4241900	85414000	4561800
O95793	Double-stranded RNA-binding protein Staufen homolog 1	STAU1	0	1015500000	505510	2976000	251340000
Q86U42	Polyadenylate-binding protein 2	PABPN1	0	658830000	0	0	577600000
Q05682	Caldesmon	CALD1	0	571270000	27083000	108540000	47533000
P07305	Histone H1.0;Histone H1.0, N-terminally processed	H1F0	0	1022000000	6225800	8402500	150080000
Q71DI3;Q16695;P84243;P68431;Q6NXT2	Histone H3.2;Histone H3.1t;Histone H3.3;Histone H3.1;Histone H3.3C	HIST2H3A;HIST3H3;H3F3A;HIST1H3A;H3F3C	0	1016300000	108810000	153880000	333620000
P35580	Myosin-10	MYH10	0	135770000	300160000	1510900000	2698000
Q5SSJ5	Heterochromatin protein 1-binding protein 3	HP1BP3	0	1447000000	6753700	16366000	214260000
P67809	Nuclease-sensitive element-binding protein 1	YBX1	0	425420000	7938800	11683000	242250000
O00425	Insulin-like growth factor 2 mRNA-binding protein 3	IGF2BP3	0	1133100000	3984200	2330600	562920000
P35268	60S ribosomal protein L22	RPL22	0	1467100000	52701000	51220000	183060000
Q14157	Ubiquitin-associated protein 2-like	UBAP2L	0	237960000	123680000	497770000	421880000
Q99729	Heterogeneous nuclear ribonucleoprotein A/B	HNRNPAB	0	1354200000	109190	647020	99131000
P61978	Heterogeneous nuclear ribonucleoprotein K	HNRNPK	0	727670000	14475000	26798000	144700000
Q14103	Heterogeneous nuclear ribonucleoprotein D0	HNRNPD	0	1002000000	9687600	11305000	124560000
P62263	40S ribosomal protein S14	RPS14	0	696820000	110260000	147880000	214340000
P62269	40S ribosomal protein S18	RPS18	0	770530000	272690000	166710000	198770000
P06733	Alpha-enolase	ENO1	0	640320000	90498000	141560000	278420000
Q99623	Prohibitin-2	PHB2	0	547690000	182350000	295680000	352720000
P62753	40S ribosomal protein S6	RPS6	0	942240000	34850000	61956000	244530000
Q9P2E9	Ribosome-binding protein 1	RRBP1	0	512940000	38103000	65761000	126190000
O76094	Signal recognition particle subunit SRP72	SRP72	0	1199800000	3688300	9357900	144200000
Q9Y3Y2	Chromatin target of PRMT1 protein	CHTOP	0	718710000	947660	12980000	420170000
P67936	Tropomyosin alpha-4 chain	TPM4	0	217540000	196990000	898020000	24751000
Q12849	G-rich sequence factor 1	GRSF1	0	938910000	0	932650	7163800
P40429	60S ribosomal protein L13a	RPL13A	0	933260000	36429000	63877000	206230000
P27635	60S ribosomal protein L10	RPL10	0	654390000	54942000	114710000	244520000
CON__Q3KNV1;P08729;CON__P08729	Keratin, type II cytoskeletal 7	KRT7	0	303860000	259030000	754140000	344490000
P78527	DNA-dependent protein kinase catalytic subunit	PRKDC	0	754200000	10183000	28715000	239560000
Q13151	Heterogeneous nuclear ribonucleoprotein A0	HNRNPA0	0	1399700000	11060000	22695000	61704000
Q96PK6	RNA-binding protein 14	RBM14	0	256480000	139440000	196580000	182150000
P17844	Probable ATP-dependent RNA helicase DDX5	DDX5	0	362390000	120910000	196460000	245870000
Q92522	Histone H1x	H1FX	0	1327700000	3106600	4060600	162260000
Q15149	Plectin	PLEC	0	580410000	75505000	169680000	186750000
P19525	Interferon-induced, double-stranded RNA-activated protein kinase	EIF2AK2	0	537040000	0	0	153460000
P51991	Heterogeneous nuclear ribonucleoprotein A3	HNRNPA3	0	756700000	25212000	35600000	116870000
P23396	40S ribosomal protein S3	RPS3	0	753470000	51761000	76081000	244540000
Q9NR30	Nucleolar RNA helicase 2	DDX21	0	1407300000	5407700	9229200	200070000
P11142	Heat shock cognate 71 kDa protein	HSPA8	0	626710000	84515000	109270000	178960000
P62851	40S ribosomal protein S25	RPS25	0	628240000	305100000	91080000	107920000
CON__Q86YZ3;Q86YZ3	Hornerin	HRNR	0	32459000	252180000	229820000	72698000
Q00341	Vigilin	HDLBP	0	616110000	19431000	31670000	140700000
P02751	Fibronectin;Anastellin;Ugl-Y1;Ugl-Y2;Ugl-Y3	FN1	0	134430000	5791700	17578000	44354000
P07910;A0A0G2JPF8;P0DMR1;O60812;B7ZW38;B2RXH8	Heterogeneous nuclear ribonucleoproteins C1/C2;Heterogeneous nuclear ribonucleoprotein C-like 4;Heterogeneous nuclear ribonucleoprotein C-like 1;Heterogeneous nuclear ribonucleoprotein C-like 3;Heterogeneous nuclear ribonucleoprotein C-like 2	HNRNPC;HNRNPCL4;HNRNPCL1;HNRNPCL3;HNRNPCL2	0	758690000	43611000	77400000	134420000
P07996;CON__Q28194	Thrombospondin-1	THBS1	0	683770000	41888000	91075000	249910000
P11387	DNA topoisomerase 1	TOP1	0	916930000	14126000	22226000	62998000
Q02543	60S ribosomal protein L18a	RPL18A	0	591510000	26482000	56120000	149720000
P39019	40S ribosomal protein S19	RPS19	0	702070000	84789000	64496000	172840000
O00571;O15523	ATP-dependent RNA helicase DDX3X;ATP-dependent RNA helicase DDX3Y	DDX3X;DDX3Y	0	407460000	76896000	157760000	238560000
P62805	Histone H4	HIST1H4A	0	707550000	81508000	53417000	170500000
P83731	60S ribosomal protein L24	RPL24	0	506970000	24275000	41800000	127560000
Q9NR56	Muscleblind-like protein 1	MBNL1	0	145370000	92877000	263650000	210360000
P46777	60S ribosomal protein L5	RPL5	0	712110000	13421000	31978000	144440000
P60866	40S ribosomal protein S20	RPS20	0	562990000	49101000	63311000	148790000
P14866;M0QYT0	Heterogeneous nuclear ribonucleoprotein L	HNRNPL	0	413740000	4039800	5918900	119690000
Q96RQ3	Methylcrotonoyl-CoA carboxylase subunit alpha, mitochondrial	MCCC1	0	145960000	312090000	301250000	241670000
P62906	60S ribosomal protein L10a	RPL10A	0	269610000	49071000	93207000	152050000
P50914	60S ribosomal protein L14	RPL14	0	510510000	22578000	32916000	141110000
Q9Y3U8	60S ribosomal protein L36	RPL36	0	332710000	45688000	108740000	80112000
P15880	40S ribosomal protein S2	RPS2	0	452920000	31997000	62303000	148050000
P49790	Nuclear pore complex protein Nup153	NUP153	0	103670000	136510000	267760000	182600000
P62280	40S ribosomal protein S11	RPS11	0	476500000	31492000	72916000	146060000
Q9BY77	Polymerase delta-interacting protein 3	POLDIP3	0	147090000	110810000	163780000	135810000
P07355;A6NMY6	Annexin A2;Putative annexin A2-like protein	ANXA2;ANXA2P2	0	346420000	89401000	91115000	116920000
P60842	Eukaryotic initiation factor 4A-I	EIF4A1	0	426320000	40759000	65812000	171870000
P20700	Lamin-B1	LMNB1	0	476750000	87803000	169910000	170980000
P06576	ATP synthase subunit beta, mitochondrial	ATP5B	0	261390000	48560000	83849000	199330000
P63173	60S ribosomal protein L38	RPL38	0	333290000	140990000	80241000	122110000
P00338	L-lactate dehydrogenase A chain	LDHA	0	261100000	39905000	72540000	159400000
P32969	60S ribosomal protein L9	RPL9	0	320300000	49805000	64779000	141300000
P23246	Splicing factor, proline- and glutamine-rich	SFPQ	0	402860000	20594000	33187000	110550000
P46779	60S ribosomal protein L28	RPL28	0	386690000	33281000	59450000	110480000
Q9HCC0	Methylcrotonoyl-CoA carboxylase beta chain, mitochondrial	MCCC2	0	86035000	310740000	195090000	186880000
Q02413	Desmoglein-1	DSG1	0	17024000	156500000	140320000	97738000
Q07666	KH domain-containing, RNA-binding, signal transduction-associated protein 1	KHDRBS1	0	236160000	3776800	6275300	96811000
P46778	60S ribosomal protein L21	RPL21	0	441160000	24820000	46374000	108340000
P37108	Signal recognition particle 14 kDa protein	SRP14	0	510610000	52438000	48602000	147910000
P11940;Q9H361	Polyadenylate-binding protein 1;Polyadenylate-binding protein 3	PABPC1;PABPC3	0	175370000	15014000	40307000	174060000
P84090	Enhancer of rudimentary homolog	ERH	0	365030000	8922600	9861500	238330000
Q9Y520	Protein PRRC2C	PRRC2C	0	166030000	30617000	112150000	86671000
CON__Q04695;Q04695	Keratin, type I cytoskeletal 17	KRT17	0	0	185230000	314480000	32141000
P18077	60S ribosomal protein L35a	RPL35A	0	378690000	36203000	35764000	110930000
P62244;H3BN98	40S ribosomal protein S15a	RPS15A	0	452220000	28292000	35925000	129700000
Q02539	Histone H1.1	HIST1H1A	0	599290000	860950	1344800	113220000
P62266	40S ribosomal protein S23	RPS23	0	375060000	32555000	41798000	119020000
Q9BQG0	Myb-binding protein 1A	MYBBP1A	0	534610000	1112200	3418900	89200000
P17096	High mobility group protein HMG-I/HMG-Y	HMGA1	0	591000000	15868000	15071000	53253000
P05783	Keratin, type I cytoskeletal 18	KRT18	0	93761000	113180000	382770000	175350000
Q01813	ATP-dependent 6-phosphofructokinase, platelet type	PFKP	0	425660000	33793000	46501000	135930000
P62826	GTP-binding nuclear protein Ran	RAN	0	400510000	26151000	55500000	143070000
P62854;Q5JNZ5	40S ribosomal protein S26;Putative 40S ribosomal protein S26-like 1	RPS26;RPS26P11	0	245140000	30768000	29800000	93407000
P61927	60S ribosomal protein L37	RPL37	0	315060000	1909300	9251200	97973000
O75369	Filamin-B	FLNB	0	387660000	31779000	115300000	176160000
O76021	Ribosomal L1 domain-containing protein 1	RSL1D1	0	589420000	337450	1496700	104450000
Q15233	Non-POU domain-containing octamer-binding protein	NONO	0	343050000	20638000	24702000	93436000
Q16643	Drebrin	DBN1	0	48066000	67782000	530650000	2938700
Q07955	Serine/arginine-rich splicing factor 1	SRSF1	0	843220000	1703300	750260	19282000
P07814	Bifunctional glutamate/proline--tRNA ligase;Glutamate--tRNA ligase;Proline--tRNA ligase	EPRS	0	273350000	10427000	17964000	62170000
P05455	Lupus La protein	SSB	0	344940000	0	1343600	4092100
P09429;B2RPK0	High mobility group protein B1;Putative high mobility group protein B1-like 1	HMGB1;HMGB1P1	0	570700000	15887000	16787000	33025000
P30050	60S ribosomal protein L12	RPL12	0	238590000	34262000	40434000	82499000
P62913	60S ribosomal protein L11	RPL11	0	301510000	21410000	36417000	107520000
P09493	Tropomyosin alpha-1 chain	TPM1	0	29306000	69019000	396080000	0
P14625	Endoplasmin	HSP90B1	0	347200000	24862000	22850000	61375000
P27816	Microtubule-associated protein 4	MAP4	0	311520000	8472100	17600000	64546000
P53621	Coatomer subunit alpha;Xenin;Proxenin	COPA	0	335010000	15627000	27982000	67679000
P08238	Heat shock protein HSP 90-beta	HSP90AB1	0	345270000	36410000	51943000	88744000
Q96AG4	Leucine-rich repeat-containing protein 59	LRRC59	0	322420000	21572000	16675000	77914000
P26038	Moesin	MSN	0	453580000	8750600	1981200	26827000
P61313	60S ribosomal protein L15	RPL15	0	224080000	22165000	38553000	58718000
Q9Y2W1	Thyroid hormone receptor-associated protein 3	THRAP3	0	234950000	14437000	18465000	94696000
P48047;H7C0C1	ATP synthase subunit O, mitochondrial	ATP5O	0	202300000	46842000	52001000	104530000
P08708	40S ribosomal protein S17	RPS17	0	189240000	242290000	93894000	33429000
P05388;Q8NHW5	60S acidic ribosomal protein P0;60S acidic ribosomal protein P0-like	RPLP0;RPLP0P6	0	193980000	31346000	42604000	79984000
P05165	Propionyl-CoA carboxylase alpha chain, mitochondrial	PCCA	0	38544000	285470000	215680000	80769000
P04275	von Willebrand factor;von Willebrand antigen 2	VWF	0	87897000	14320000	47520000	138070000
P55795	Heterogeneous nuclear ribonucleoprotein H2	HNRNPH2	0	188380000	1109600	2654600	14441000
P19105;O14950	Myosin regulatory light chain 12A;Myosin regulatory light chain 12B	MYL12A;MYL12B	0	69846000	70157000	275910000	17836000
P14923	Junction plakoglobin	JUP	0	1417400	105790000	97761000	59093000
Q9NWB6	Arginine and glutamate-rich protein 1	ARGLU1	0	182730000	167720000	53595000	88199000
P98179	RNA-binding protein 3	RBM3	0	477120000	1684000	3297900	43520000
P11498	Pyruvate carboxylase, mitochondrial	PC	0	99896000	132590000	122210000	114510000
P62847	40S ribosomal protein S24	RPS24	0	247740000	16874000	25419000	81623000
Q9H2U1	ATP-dependent RNA helicase DHX36	DHX36	0	57374000	1314700	0	29286000
P46940	Ras GTPase-activating-like protein IQGAP1	IQGAP1	0	175930000	20968000	39473000	52713000
O43395	U4/U6 small nuclear ribonucleoprotein Prp3	PRPF3	0	488130000	0	9666400	26546000
P41252	Isoleucine--tRNA ligase, cytoplasmic	IARS	0	238280000	3282100	5013800	38228000
P81605	Dermcidin;Survival-promoting peptide;DCD-1	DCD	0	46734000	118110000	36061000	20591000
P21980	Protein-glutamine gamma-glutamyltransferase 2	TGM2	0	264420000	8384900	23848000	80789000
P14868	Aspartate--tRNA ligase, cytoplasmic	DARS	0	212200000	7016000	8026900	52045000
P23528	Cofilin-1	CFL1	0	248830000	18869000	35824000	77930000
P02452	Collagen alpha-1(I) chain	COL1A1	0	0	0	331990	0
CON__P04259			0	0	169620000	173560000	17643000
P06703	Protein S100-A6	S100A6	0	193420000	19088000	42062000	56964000
Q7KZF4	Staphylococcal nuclease domain-containing protein 1	SND1	0	293440000	18551000	24618000	51349000
P04843	Dolichyl-diphosphooligosaccharide--protein glycosyltransferase subunit 1	RPN1	0	216310000	14193000	23281000	57947000
Q15434	RNA-binding motif, single-stranded-interacting protein 2	RBMS2	0	199620000	9496700	22101000	80631000
O00159	Unconventional myosin-Ic	MYO1C	0	175630000	10465000	38374000	64743000
Q06830	Peroxiredoxin-1	PRDX1	0	173440000	43338000	42781000	57493000
Q92945	Far upstream element-binding protein 2	KHSRP	0	487470000	572990	4520700	21174000
P16615	Sarcoplasmic/endoplasmic reticulum calcium ATPase 2	ATP2A2	0	189860000	6672600	21815000	53639000
P52948	Nuclear pore complex protein Nup98-Nup96;Nuclear pore complex protein Nup98;Nuclear pore complex protein Nup96	NUP98	0	51565000	39087000	79256000	63220000
P62829	60S ribosomal protein L23	RPL23	0	189790000	14166000	28163000	67363000
Q9BUJ2	Heterogeneous nuclear ribonucleoprotein U-like protein 1	HNRNPUL1	0	32882000	14063000	12969000	8298200
Q7Z406	Myosin-14	MYH14	0	52175000	97175000	162100000	17007000
P40227	T-complex protein 1 subunit zeta	CCT6A	0	195690000	19431000	40091000	92341000
P68371;P04350	Tubulin beta-4B chain;Tubulin beta-4A chain	TUBB4B;TUBB4A	0	195070000	25969000	37605000	91603000
P49207	60S ribosomal protein L34	RPL34	0	170100000	7633700	20849000	42306000
P36542	ATP synthase subunit gamma, mitochondrial	ATP5C1	0	157060000	24869000	32971000	82209000
P63244	Guanine nucleotide-binding protein subunit beta-2-like 1;Guanine nucleotide-binding protein subunit beta-2-like 1, N-terminally processed	GNB2L1	0	183790000	19939000	39149000	74782000
O94832	Unconventional myosin-Id	MYO1D	0	40226000	44906000	235190000	40195000
P54136	Arginine--tRNA ligase, cytoplasmic	RARS	0	170430000	5402300	8632400	36964000
Q15717	ELAV-like protein 1	ELAVL1	0	182940000	4473700	18772000	32257000
Q9H6F5	Coiled-coil domain-containing protein 86	CCDC86	0	385590000	159440	2141500	56693000
CON__Q8N1N4-2;CON__Q7RTT2;Q8N1N4	Keratin, type II cytoskeletal 78	KRT78	0	477630	69943000	79677000	29403000
Q15365	Poly(rC)-binding protein 1	PCBP1	0	136790000	12392000	30180000	87178000
Q8TEC5	Putative E3 ubiquitin-protein ligase SH3RF2	SH3RF2	0.0082508	29398000	28183000	134720000	11481000
P49368	T-complex protein 1 subunit gamma	CCT3	0	169360000	18731000	40062000	78141000
Q9NYL9	Tropomodulin-3	TMOD3	0	10927000	40033000	295220000	2192500
Q9Y2J2	Band 4.1-like protein 3;Band 4.1-like protein 3, N-terminally processed	EPB41L3	0	262370000	25676000	19296000	57810000
P13010	X-ray repair cross-complementing protein 5	XRCC5	0	221640000	3069800	9825800	59670000
Q9Y3I0	tRNA-splicing ligase RtcB homolog	RTCB	0	176780000	9672900	18665000	42600000
Q00610	Clathrin heavy chain 1	CLTC	0	111920000	15713000	21050000	36865000
P22087	rRNA 2-O-methyltransferase fibrillarin	FBL	0	137980000	0	3614800	32173000
P49411	Elongation factor Tu, mitochondrial	TUFM	0	193110000	11602000	19681000	58587000
O75494	Serine/arginine-rich splicing factor 10	SRSF10	0	214150000	0	0	44003000
Q15046	Lysine--tRNA ligase	KARS	0	210920000	512310	175880	17081000
Q9Y383	Putative RNA-binding protein Luc7-like 2	LUC7L2	0	164170000	107730000	61836000	43493000
Q7Z2W4	Zinc finger CCCH-type antiviral protein 1	ZC3HAV1	0	175330000	0	6734100	82139000
Q9NR12	PDZ and LIM domain protein 7	PDLIM7	0	92819000	10900000	24764000	34014000
Q13247	Serine/arginine-rich splicing factor 6	SRSF6	0	284140000	4381400	3881400	31466000
P18085	ADP-ribosylation factor 4	ARF4	0	134580000	15745000	15110000	55274000
Q00325	Phosphate carrier protein, mitochondrial	SLC25A3	0	162710000	10997000	24970000	65698000
P62888	60S ribosomal protein L30	RPL30	0	164320000	21699000	17177000	28444000
Q8NC51	Plasminogen activator inhibitor 1 RNA-binding protein	SERBP1	0	197420000	7461100	13891000	46341000
Q13283	Ras GTPase-activating protein-binding protein 1	G3BP1	0	180930000	5571100	1575800	35097000
O43143	Pre-mRNA-splicing factor ATP-dependent RNA helicase DHX15	DHX15	0	213630000	2605600	1423000	31118000
P12956	X-ray repair cross-complementing protein 6	XRCC6	0	170640000	2870700	7650600	54612000
P46782	40S ribosomal protein S5;40S ribosomal protein S5, N-terminally processed	RPS5	0	197850000	22890000	24507000	53450000
P12236;P12235	ADP/ATP translocase 3;ADP/ATP translocase 3, N-terminally processed;ADP/ATP translocase 1	SLC25A6;SLC25A4	0	133080000	10292000	19963000	55481000
P61513	60S ribosomal protein L37a	RPL37A	0	124560000	60654000	30059000	33442000
Q96QV1	Hedgehog-interacting protein	HHIP	0	219320000	7106000	14487000	35894000
P35232	Prohibitin	PHB	0	116630000	13331000	25427000	57381000
P56192	Methionine--tRNA ligase, cytoplasmic	MARS	0	131930000	3763800	7621400	30189000
Q03135	Caveolin-1	CAV1	0	93461000	10888000	17528000	41050000
Q15020	Squamous cell carcinoma antigen recognized by T-cells 3	SART3	0	191980000	0	0	17856000
P41091;Q2VIR3;F8W810	Eukaryotic translation initiation factor 2 subunit 3;Putative eukaryotic translation initiation factor 2 subunit 3-like protein	EIF2S3;EIF2S3L	0	143970000	14799000	16042000	32096000
Q9H0D6	5-3 exoribonuclease 2	XRN2	0	48921000	18611000	25360000	154480000
P42704	Leucine-rich PPR motif-containing protein, mitochondrial	LRPPRC	0	121840000	0	1888000	45029000
Q08554	Desmocollin-1	DSC1	0	1471900	59656000	39864000	29594000
P05166	Propionyl-CoA carboxylase beta chain, mitochondrial	PCCB	0	7013100	175110000	120990000	30253000
P40939	Trifunctional enzyme subunit alpha, mitochondrial;Long-chain enoyl-CoA hydratase;Long chain 3-hydroxyacyl-CoA dehydrogenase	HADHA	0	182760000	2219900	7137700	35950000
P55084	Trifunctional enzyme subunit beta, mitochondrial;3-ketoacyl-CoA thiolase	HADHB	0	145990000	9307600	14249000	35452000
Q14684	Ribosomal RNA processing protein 1 homolog B	RRP1B	0	243140000	0	1800900	23961000
P35637	RNA-binding protein FUS	FUS	0	127960000	5578400	6797800	23948000
Q9BVP2	Guanine nucleotide-binding protein-like 3	GNL3	0	72961000	9481800	11382000	28713000
Q12904	Aminoacyl tRNA synthase complex-interacting multifunctional protein 1;Endothelial monocyte-activating polypeptide 2	AIMP1	0	99405000	1219300	3852400	19331000
P13639	Elongation factor 2	EEF2	0	174290000	14876000	15811000	20441000
Q92841	Probable ATP-dependent RNA helicase DDX17	DDX17	0	131360000	10072000	10561000	22336000
Q9NX58	Cell growth-regulating nucleolar protein	LYAR	0	256860000	768980	812070	33325000
P48681	Nestin	NES	0	134020000	7137900	18578000	55761000
Q8WWI1	LIM domain only protein 7	LMO7	0	5478700	7502100	25850000	13389000
Q71UM5	40S ribosomal protein S27-like	RPS27L	0	144070000	6722200	12264000	39773000
Q8WUF5	RelA-associated inhibitor	PPP1R13L	0	30807000	72990000	105050000	70628000
O43172	U4/U6 small nuclear ribonucleoprotein Prp4	PRPF4	0	208350000	1058900	3316500	17417000
P30101	Protein disulfide-isomerase A3	PDIA3	0	188680000	5369800	132670	4579400
P04075	Fructose-bisphosphate aldolase A	ALDOA	0	161330000	8555400	10127000	9856100
Q9BUF5	Tubulin beta-6 chain	TUBB6	0	134030000	13057000	22676000	50440000
O60832	H/ACA ribonucleoprotein complex subunit 4	DKC1	0	66341000	195890	341380	15302000
Q9UPN3	Microtubule-actin cross-linking factor 1, isoforms 1/2/3/5	MACF1	0	47880000	121580000	67179000	8811000
P02461	Collagen alpha-1(III) chain	COL3A1	0	0	0	0	0
P10809	60 kDa heat shock protein, mitochondrial	HSPD1	0	116260000	13989000	18939000	50296000
P51114	Fragile X mental retardation syndrome-related protein 1	FXR1	0	139010000	3905900	12141000	36748000
Q8WTT2	Nucleolar complex protein 3 homolog	NOC3L	0	95114000	24472000	40619000	36174000
P78406	mRNA export factor	RAE1	0	26392000	18781000	58874000	32672000
Q16666	Gamma-interferon-inducible protein 16	IFI16	0	126610000	9863700	8445400	25735000
O95810	Serum deprivation-response protein	SDPR	0	177820000	12919000	13966000	68773000
Q96AE4	Far upstream element-binding protein 1	FUBP1	0	223130000	1985300	2786300	21415000
Q8N3V7	Synaptopodin	SYNPO	0	47575000	30514000	22680000	41344000
Q9NZN4	EH domain-containing protein 2	EHD2	0	108040000	10438000	18143000	37246000
Q14011	Cold-inducible RNA-binding protein	CIRBP	0	99547000	0	2781300	16944000
P08123	Collagen alpha-2(I) chain	COL1A2	0	2428000	0	0	0
Q14690	Protein RRP5 homolog	PDCD11	0	265290000	0	0	10322000
P17066	Heat shock 70 kDa protein 6	HSPA6	0	103720000	14515000	19278000	32073000
P02511	Alpha-crystallin B chain	CRYAB	0	5159000	0	0	1711200
O00622	Protein CYR61	CYR61	0	127240000	10047000	13833000	26827000
P05089	Arginase-1	ARG1	0	986590	33522000	27498000	14696000
Q03252	Lamin-B2	LMNB2	0	138870000	18815000	24096000	39743000
Q13435	Splicing factor 3B subunit 2	SF3B2	0	150650000	2523100	7671300	30998000
Q13310	Polyadenylate-binding protein 4	PABPC4	0	47441000	0	724360	62909000
Q86UE4	Protein LYRIC	MTDH	0	101480000	8124900	10519000	16627000
Q969G5	Protein kinase C delta-binding protein	PRKCDBP	0	35337000	0	0	0
Q92499	ATP-dependent RNA helicase DDX1	DDX1	0	114410000	11339000	13333000	20171000
P43490	Nicotinamide phosphoribosyltransferase	NAMPT	0	13824000	0	3927800	11551000
P05387	60S acidic ribosomal protein P2	RPLP2	0	64263000	18691000	24140000	26776000
P62995	Transformer-2 protein homolog beta	TRA2B	0	114610000	0	1242100	73128000
P17987	T-complex protein 1 subunit alpha	TCP1	0	123250000	11694000	18658000	43752000
O43290	U4/U6.U5 tri-snRNP-associated protein 1	SART1	0	96680000	28820000	15846000	21463000
Q96KR1	Zinc finger RNA-binding protein	ZFR	0	118080000	0	538290	22763000
CON__P12763			0	114630000	12834000	18017000	28363000
P38646	Stress-70 protein, mitochondrial	HSPA9	0	73548000	20770000	23092000	36304000
P52907	F-actin-capping protein subunit alpha-1	CAPZA1	0	37741000	17105000	79024000	7633900
Q99575	Ribonucleases P/MRP protein subunit POP1	POP1	0	202310000	4790000	0	41384000
Q96I24	Far upstream element-binding protein 3	FUBP3	0	93608000	5784200	21287000	37922000
Q6PK04	Coiled-coil domain-containing protein 137	CCDC137	0	136640000	557500	920230	31905000
Q9P2J5	Leucine--tRNA ligase, cytoplasmic	LARS	0	125790000	3760600	4612400	19993000
Q8N163	Cell cycle and apoptosis regulator protein 2	CCAR2	0	54794000	13337000	32821000	60715000
P27105	Erythrocyte band 7 integral membrane protein	STOM	0	94892000	2080100	6475000	23904000
Q5JTH9	RRP12-like protein	RRP12	0	100310000	20959000	35142000	23673000
Q9NYF8	Bcl-2-associated transcription factor 1	BCLAF1	0	86063000	1076900	1023500	36283000
Q8IY67	Ribonucleoprotein PTB-binding 1	RAVER1	0	16929000	57089000	62630000	42030000
P48444	Coatomer subunit delta	ARCN1	0	106110000	6248000	10052000	29264000
O14979	Heterogeneous nuclear ribonucleoprotein D-like	HNRNPDL	0	145530000	0	0	10208000
Q9NUQ6	SPATS2-like protein	SPATS2L	0	142830000	381510	2162500	19209000
P47756	F-actin-capping protein subunit beta	CAPZB	0	28531000	16765000	104540000	8778700
Q9H223	EH domain-containing protein 4	EHD4	0	153450000	1254500	12393000	47411000
P22695	Cytochrome b-c1 complex subunit 2, mitochondrial	UQCRC2	0	64809000	14423000	27302000	47713000
O60716	Catenin delta-1	CTNND1	0	63239000	15160000	38038000	60935000
Q14444	Caprin-1	CAPRIN1	0	93933000	3237600	6626200	18043000
Q9P2K5	Myelin expression factor 2	MYEF2	0	159690000	13459000	24116000	30087000
P62158	Calmodulin	CALM1	0	122080000	2717100	16338000	15075000
Q9NZM5	Glioma tumor suppressor candidate region gene 2 protein	GLTSCR2	0	72101000	4002000	5494200	20254000
Q15366;P57721	Poly(rC)-binding protein 2;Poly(rC)-binding protein 3	PCBP2;PCBP3	0	73984000	8380800	11255000	41488000
Q93077;Q7L7L0;P04908	Histone H2A type 1-C;Histone H2A type 3;Histone H2A type 1-B/E	HIST1H2AC;HIST3H2A;HIST1H2AB	0	91666000	23398000	14806000	37232000
CON__P02768-1;P02768	Serum albumin	ALB	0	3327300	29287000	17097000	23941000
Q13155	Aminoacyl tRNA synthase complex-interacting multifunctional protein 2	AIMP2	0	115480000	0	2955300	11621000
Q9UHB6	LIM domain and actin-binding protein 1	LIMA1	0	24709000	12876000	82144000	9641200
CON__ENSEMBL:ENSBTAP00000038253			1	0	0	0	0
REV__Q14849			0.0043029	2188400	48588000	96723000	24938000
O43242	26S proteasome non-ATPase regulatory subunit 3	PSMD3	0	120140000	1466800	6611900	31625000
P50991	T-complex protein 1 subunit delta	CCT4	0	90141000	8719500	14734000	30175000
CON__P02754			0	21093000	32282000	20817000	15992000
Q14974	Importin subunit beta-1	KPNB1	0	100080000	10804000	13679000	31582000
Q04637	Eukaryotic translation initiation factor 4 gamma 1	EIF4G1	0	132970000	3279100	3721900	21029000
P06753	Tropomyosin alpha-3 chain	TPM3	0	35423000	17760000	104210000	4146800
Q9UNX3	60S ribosomal protein L26-like 1	RPL26L1	0	133960000	157590	2447600	23033000
P62820	Ras-related protein Rab-1A	RAB1A	0	66181000	4520800	9732400	17685000
O60841	Eukaryotic translation initiation factor 5B	EIF5B	0	115120000	10556000	9538200	17851000
REV__Q8NB50			0.0059727	55249000	0	0	13377000
P46821	Microtubule-associated protein 1B;MAP1B heavy chain;MAP1 light chain LC1	MAP1B	0	58849000	5067500	10641000	18636000
P39656	Dolichyl-diphosphooligosaccharide--protein glycosyltransferase 48 kDa subunit	DDOST	0	71783000	7172700	9822000	30043000
Q9UQ80	Proliferation-associated protein 2G4	PA2G4	0	196920000	0	539360	10783000
H3BQZ7;Q1KMD3	Heterogeneous nuclear ribonucleoprotein U-like protein 2	HNRNPUL2-BSCL2;HNRNPUL2	0	76568000	2189700	7146100	19348000
Q9Y490	Talin-1	TLN1	0	72997000	2654300	4988500	7514400
P78344	Eukaryotic translation initiation factor 4 gamma 2	EIF4G2	0	48803000	15718000	40848000	41584000
Q5U651	Ras-interacting protein 1	RASIP1	0	68964000	17505000	28644000	40370000
P62979;P62987;P0CG47;P0CG48	Ubiquitin-40S ribosomal protein S27a;Ubiquitin;40S ribosomal protein S27a;Ubiquitin-60S ribosomal protein L40;Ubiquitin;60S ribosomal protein L40;Polyubiquitin-B;Ubiquitin;Polyubiquitin-C;Ubiquitin	RPS27A;UBA52;UBB;UBC	0	44980000	10495000	21783000	13107000
H7BZ11;P83881	60S ribosomal protein L36a	RPL36A-HNRNPH2;RPL36A	0	85801000	4412700	9122000	15942000
Q9Y678	Coatomer subunit gamma-1	COPG1	0	101620000	2488200	8883700	34586000
P45880	Voltage-dependent anion-selective channel protein 2	VDAC2	0	47596000	3828000	3707400	18223000
Q14498	RNA-binding protein 39	RBM39	0	60737000	44450000	11948000	24410000
O00479	High mobility group nucleosome-binding domain-containing protein 4	HMGN4	0	86986000	10253000	4608800	8229300
P09382	Galectin-1	LGALS1	0	77877000	5968800	6449300	17852000
P04844	Dolichyl-diphosphooligosaccharide--protein glycosyltransferase subunit 2	RPN2	0	58475000	5326300	10220000	24054000
P46783;S4R435	40S ribosomal protein S10	RPS10;RPS10-NUDT3	0	80227000	9198200	10189000	18141000
CON__P20930;P20930	Filaggrin	FLG	0	0	17914000	10316000	10175000
P42166	Lamina-associated polypeptide 2, isoform alpha;Thymopoietin;Thymopentin	TMPO	0	119580000	3514300	8034800	28646000
P08240	Signal recognition particle receptor subunit alpha	SRPR	0	76694000	282380	1014200	9695300
P15153;P63000;P60763	Ras-related C3 botulinum toxin substrate 2;Ras-related C3 botulinum toxin substrate 1;Ras-related C3 botulinum toxin substrate 3	RAC2;RAC1;RAC3	0	85929000	6076000	5975500	25509000
P29692	Elongation factor 1-delta	EEF1D	0	46397000	12209000	21515000	38910000
Q13523	Serine/threonine-protein kinase PRP4 homolog	PRPF4B	0	96331000	5621900	1334800	29157000
Q9UMS6	Synaptopodin-2	SYNPO2	0	10957000	0	0	1550200
P25398	40S ribosomal protein S12	RPS12	0.00095329	63087000	9451600	12574000	26871000
Q6P5R6	60S ribosomal protein L22-like 1	RPL22L1	0	93604000	15938000	10782000	16049000
A6NLC8	Putative TAF11-like protein ENSP00000332601		0	1932400	0	0	0
O95425	Supervillin	SVIL	0	14432000	9508500	92932000	2039300
CON__P02662			0	18074000	23454000	11229000	17240000
P33176	Kinesin-1 heavy chain	KIF5B	0	82191000	1868400	5434500	20412000
Q9UNZ5	Leydig cell tumor 10 kDa protein homolog	C19orf53	0	99312000	14191000	8155600	7026000
Q99848	Probable rRNA-processing protein EBP2	EBNA1BP2	0	80996000	0	0	20769000
Q9NVP1	ATP-dependent RNA helicase DDX18	DDX18	0	94783000	1731100	4444200	20022000
P48735	Isocitrate dehydrogenase [NADP], mitochondrial	IDH2	0	55145000	10936000	16059000	38772000
Q9Y224	UPF0568 protein C14orf166	C14orf166	0	78211000	0	1356600	17439000
P35658	Nuclear pore complex protein Nup214	NUP214	0	16763000	7353600	24854000	12312000
Q8TDN6	Ribosome biogenesis protein BRX1 homolog	BRIX1	0	114980000	437680	0	26001000
P07195	L-lactate dehydrogenase B chain	LDHB	0	89419000	2846000	6172800	17800000
P51148;K7ERQ8	Ras-related protein Rab-5C	RAB5C	0	71899000	5306700	5514300	22367000
Q5TEC6	Histone H3	HIST2H3PS2	0	82729000	8211700	12037000	22509000
Q86UP2	Kinectin	KTN1	0	72767000	6522100	6773000	17922000
P42224	Signal transducer and activator of transcription 1-alpha/beta	STAT1	0	22770000	1584100	3554400	9074300
O75477	Erlin-1	ERLIN1	0	56816000	1995900	4589700	21124000
P53396	ATP-citrate synthase	ACLY	0	49797000	1984900	0	8137500
Q14980	Nuclear mitotic apparatus protein 1	NUMA1	0	87399000	694470	784450	19034000
A0A0A0MT01;P06396;CON__Q3SX14	Gelsolin	GSN	0	8300700	10597000	77489000	0
Q9UN86	Ras GTPase-activating protein-binding protein 2	G3BP2	0	56976000	689520	0	10811000
Q5JSZ5	Protein PRRC2B	PRRC2B	0	12927000	15422000	31976000	21777000
O75569	Interferon-inducible double-stranded RNA-dependent protein kinase activator A	PRKRA	0	75883000	0	0	24367000
E9PLD3;E9PRG8	Uncharacterized protein C11orf98	C11orf98	0	97293000	2369800	7478700	23925000
P05023;P13637	Sodium/potassium-transporting ATPase subunit alpha-1;Sodium/potassium-transporting ATPase subunit alpha-3	ATP1A1;ATP1A3	0	80871000	1222600	4386100	12267000
Q9Y4L1	Hypoxia up-regulated protein 1	HYOU1	0	64186000	7539400	10653000	24584000
Q9Y3C1	Nucleolar protein 16	NOP16	0	69771000	7150100	14239000	21000000
Q9NVI7;Q5T9A4	ATPase family AAA domain-containing protein 3A;ATPase family AAA domain-containing protein 3B	ATAD3A;ATAD3B	0	48506000	11424000	11316000	17691000
O75534	Cold shock domain-containing protein E1	CSDE1	0	86297000	0	1420500	21834000
P20042	Eukaryotic translation initiation factor 2 subunit 2	EIF2S2	0	46880000	5393000	5291800	14241000
Q9UMS4	Pre-mRNA-processing factor 19	PRPF19	0	80349000	4367300	4466000	15747000
Q9UKM9	RNA-binding protein Raly	RALY	0	70078000	4352200	6480300	15652000
Q7Z7K6	Centromere protein V	CENPV	0	78222000	0	0	33491000
Q13492	Phosphatidylinositol-binding clathrin assembly protein	PICALM	0	7988400	0	1074100	8332700
P26640	Valine--tRNA ligase	VARS	0	81266000	166890	0	21368000
P0DN76;Q01081	Splicing factor U2AF 35 kDa subunit	U2AF1	0	78795000	0	5214900	17084000
A0A0B4J269;Q13509	Tubulin beta-3 chain	TUBB3	0	44973000	6796700	11698000	27873000
P62328	Thymosin beta-4;Hematopoietic system regulatory peptide	TMSB4X	0	114690000	0	0	0
P12111	Collagen alpha-3(VI) chain	COL6A3	0	0	0	0	0
Q13595	Transformer-2 protein homolog alpha	TRA2A	0	53124000	0	0	50761000
Q14152	Eukaryotic translation initiation factor 3 subunit A	EIF3A	0	79636000	317670	2579300	12591000
P23368	NAD-dependent malic enzyme, mitochondrial	ME2	0	116810000	4594100	0	5154100
P0CG12	Chromosome transmission fidelity protein 8 homolog isoform 2	CHTF8	0	26281000	25507000	26655000	30833000
Q16629	Serine/arginine-rich splicing factor 7	SRSF7	0	71769000	2218100	1286100	35553000
P39748	Flap endonuclease 1	FEN1	0	55816000	9860400	14563000	25826000
O00567	Nucleolar protein 56	NOP56	0	44419000	2746300	2274900	11767000
P35659	Protein DEK	DEK	0	94735000	5733800	2158800	9713400
P42677	40S ribosomal protein S27	RPS27	0	50986000	4146100	6664300	17627000
Q8TF72	Protein Shroom3	SHROOM3	0.0067058	23874000	12121000	12150000	10343000
O60264;P28370	SWI/SNF-related matrix-associated actin-dependent regulator of chromatin subfamily A member 5;Probable global transcription activator SNF2L1	SMARCA5;SMARCA1	0	78916000	0	3478300	19615000
P04083	Annexin A1	ANXA1	0	46044000	4717100	7681400	3515900
P08865	40S ribosomal protein SA	RPSA	0	52168000	12434000	14129000	18247000
Q96HS1	Serine/threonine-protein phosphatase PGAM5, mitochondrial	PGAM5	0	59630000	16787000	4385800	20536000
O60701	UDP-glucose 6-dehydrogenase	UGDH	0	25569000	2603100	5717300	12105000
Q96GQ7	Probable ATP-dependent RNA helicase DDX27	DDX27	0	46377000	0	1145800	14790000
Q99567	Nuclear pore complex protein Nup88	NUP88	0	14137000	7956700	18383000	12209000
Q9H0U4;Q92928	Ras-related protein Rab-1B;Putative Ras-related protein Rab-1C	RAB1B;RAB1C	0	41600000	5475700	7014600	16097000
Q70UQ0	Inhibitor of nuclear factor kappa-B kinase-interacting protein	IKBIP	0	45946000	424000	1995000	11589000
Q9UNL2	Translocon-associated protein subunit gamma	SSR3	0	40055000	3475900	6735500	17690000
Q8IVF2	Protein AHNAK2	AHNAK2	0	110330000	0	285870	17149000
REV__P21781			0.0067682	977570	0	0	29686000
P61619;Q9H9S3	Protein transport protein Sec61 subunit alpha isoform 1;Protein transport protein Sec61 subunit alpha isoform 2	SEC61A1;SEC61A2	0	60490000	1453100	8427300	12317000
P63104	14-3-3 protein zeta/delta	YWHAZ	0	58457000	4782300	4745600	7529400
P63313	Thymosin beta-10	TMSB10	0	82732000	3591300	0	4215100
Q9NYL4	Peptidyl-prolyl cis-trans isomerase FKBP11	FKBP11	0	68587000	3911500	0	17045000
P07737	Profilin-1	PFN1	0	61032000	3221000	1309000	4106400
P09874	Poly [ADP-ribose] polymerase 1	PARP1	0	79494000	3812700	2743600	15024000
Q13418	Integrin-linked protein kinase	ILK	0	39897000	3103300	6863100	16041000
Q8TCJ2	Dolichyl-diphosphooligosaccharide--protein glycosyltransferase subunit STT3B	STT3B	0	70333000	202870	1197700	13467000
P47755	F-actin-capping protein subunit alpha-2	CAPZA2	0	13397000	4694400	74444000	2849100
P11233	Ras-related protein Ral-A	RALA	0	105380000	1115100	1561300	8646800
P63010;Q10567	AP-2 complex subunit beta;AP-1 complex subunit beta-1	AP2B1;AP1B1	0	36760000	496780	2527400	10131000
P09012	U1 small nuclear ribonucleoprotein A	SNRPA	0	65765000	0	0	20196000
O95399	Urotensin-2	UTS2	0.0082713	56517000	9467800	14397000	0
CON__Q6KB66-1;Q6KB66	Keratin, type II cytoskeletal 80	KRT80	0	0	21371000	17246000	10701000
P82979;H0YHG0	SAP domain-containing ribonucleoprotein	SARNP	0	89797000	485710	272180	2589500
Q12797	Aspartyl/asparaginyl beta-hydroxylase	ASPH	0	32215000	0	3056000	6450200
P62136	Serine/threonine-protein phosphatase PP1-alpha catalytic subunit	PPP1CA	0	40149000	4760000	10372000	12230000
CON__Q5D862;Q5D862	Filaggrin-2	FLG2	0	1304000	16817000	17137000	8679900
CON__P19013;P19013	Keratin, type II cytoskeletal 4	KRT4	0	0	14728000	9090100	0
Q13201	Multimerin-1;Platelet glycoprotein Ia*;155 kDa platelet multimerin	MMRN1	0	78927000	4691400	4600600	16181000
P47897	Glutamine--tRNA ligase	QARS	0	27391000	0	3032000	7103600
Q13085	Acetyl-CoA carboxylase 1;Biotin carboxylase	ACACA	0	7158200	22226000	16548000	2680000
CON__Q7Z794;Q7Z794	Keratin, type II cytoskeletal 1b	KRT77	0	0	11973000	8294100	15281000
Q16181	Septin-7	2007-09-01	0	57297000	0	0	2715400
Q9UJV9	Probable ATP-dependent RNA helicase DDX41	DDX41	0	35367000	7385900	4676100	23674000
P84077;P61204;F5H423	ADP-ribosylation factor 1;ADP-ribosylation factor 3	ARF1;ARF3	0	47641000	3217700	5407600	20252000
REV__Q9Y692			1	61161000	714050	0	6545900
P52594	Arf-GAP domain and FG repeat-containing protein 1	AGFG1	0	0	6144300	26511000	22508000
O43795	Unconventional myosin-Ib	MYO1B	0	924880	0	0	0
Q9UHB9	Signal recognition particle subunit SRP68	SRP68	0	44075000	637870	2900500	15200000
Q99832	T-complex protein 1 subunit eta	CCT7	0	52945000	2708500	5971400	9756300
Q9NZT1	Calmodulin-like protein 5	CALML5	0	7362500	25854000	22679000	0
P23284	Peptidyl-prolyl cis-trans isomerase B	PPIB	0	27720000	0	0	4195900
P29558	RNA-binding motif, single-stranded-interacting protein 1	RBMS1	0	18489000	0	0	7940000
Q99873	Protein arginine N-methyltransferase 1	PRMT1	0	53714000	524330	797480	11233000
P04899	Guanine nucleotide-binding protein G(i) subunit alpha-2	GNAI2	0	37293000	4146700	9165400	13672000
Q02809	Procollagen-lysine,2-oxoglutarate 5-dioxygenase 1	PLOD1	0	47752000	1569900	488880	6112200
Q9BYG3	MKI67 FHA domain-interacting nucleolar phosphoprotein	NIFK	0	82742000	0	482060	16015000
Q9GZT3	SRA stem-loop-interacting RNA-binding protein, mitochondrial	SLIRP	0	45534000	0	1070000	11353000
REV__Q9H7C4			1	0	0	0	0
P53618	Coatomer subunit beta	COPB1	0	56514000	1203900	2225800	12922000
Q71UI9;P0C0S5	Histone H2A.V;Histone H2A.Z	H2AFV;H2AFZ	0	22888000	17568000	9942500	11666000
P55072	Transitional endoplasmic reticulum ATPase	VCP	0	91120000	0	0	7691300
Q13428	Treacle protein	TCOF1	0	41517000	5082800	3732200	12569000
P26583	High mobility group protein B2	HMGB2	0	84462000	0	0	6267200
P04259	Keratin, type II cytoskeletal 6B	KRT6B	0.0034423	0	26166000	37012000	4022300
V9GYY5;Q9UGY1	Nucleolar protein 12	NOL12	0	57324000	4522700	4963300	13237000
P55265	Double-stranded RNA-specific adenosine deaminase	ADAR	0	44738000	2139000	4639100	7601800
Q8IWZ3	Ankyrin repeat and KH domain-containing protein 1	ANKHD1	0	14695000	10247000	21572000	14457000
Q9H9B4	Sideroflexin-1	SFXN1	0	36620000	3488600	6449200	15508000
Q01844	RNA-binding protein EWS	EWSR1	0	38567000	0	959030	9653500
Q13148	TAR DNA-binding protein 43	TARDBP	0	51110000	1796000	9098100	12213000
P26368	Splicing factor U2AF 65 kDa subunit	U2AF2	0	56839000	4269500	670090	8805000
Q96SI9	Spermatid perinuclear RNA-binding protein	STRBP	0	65032000	0	0	10131000
O75533	Splicing factor 3B subunit 1	SF3B1	0	69890000	0	248450	14443000
O43324;C9J1V9	Eukaryotic translation elongation factor 1 epsilon-1	EEF1E1;EEF1E1-BLOC1S5	0	40759000	0	1687600	5189000
O15260	Surfeit locus protein 4	SURF4	0.0026293	38511000	0	4952700	0
Q9BVJ6	U3 small nucleolar RNA-associated protein 14 homolog A	UTP14A	0	22213000	6592800	16828000	16667000
H0YAA0			0.0018639	0	0	1112400	7266300
P62937	Peptidyl-prolyl cis-trans isomerase A;Peptidyl-prolyl cis-trans isomerase A, N-terminally processed	PPIA	0	63881000	2597300	1802100	2123900
P47929	Galectin-7	LGALS7	0	2175800	15672000	18366000	6264400
Q9Y5M8	Signal recognition particle receptor subunit beta	SRPRB	0	28629000	1426700	2394000	8142500
P13646;CON__ENSEMBL:ENSP00000377550;CON__P13646-1	Keratin, type I cytoskeletal 13	KRT13	0	839950	0	4457200	0
P21796	Voltage-dependent anion-selective channel protein 1	VDAC1	0	24674000	2885000	4575300	10835000
O00148	ATP-dependent RNA helicase DDX39A	DDX39A	0	48984000	2919200	5414300	15033000
CON__P35908			0	7986100	7827000	8654800	15389000
Q9NQC3	Reticulon-4	RTN4	0	32071000	0	5939700	4924300
Q01469	Fatty acid-binding protein, epidermal	FABP5	0	0	19056000	15995000	13499000
Q96SB4	SRSF protein kinase 1	SRPK1	0	60042000	0	0	4784200
Q8IY81	pre-rRNA processing protein FTSJ3	FTSJ3	0	30244000	7695200	8950500	11233000
P18583	Protein SON	SON	0	44082000	1194400	763030	4406600
Q92804	TATA-binding protein-associated factor 2N	TAF15	0	50940000	0	0	4456300
P48643	T-complex protein 1 subunit epsilon	CCT5	0	37003000	1583300	6085100	19556000
P51153	Ras-related protein Rab-13	RAB13	0	21452000	2492600	3528000	8028300
Q8IWU6	Extracellular sulfatase Sulf-1	SULF1	0	33225000	0	0	2118800
Q13243	Serine/arginine-rich splicing factor 5	SRSF5	0	84779000	391500	0	3164800
P30536	Translocator protein	TSPO	0.0026064	24401000	2237700	3954000	11772000
Q8NBJ5	Procollagen galactosyltransferase 1	COLGALT1	0	50196000	0	0	5742900
P48634	Protein PRRC2A	PRRC2A	0	19315000	1222400	10837000	5112000
Q9NZM1	Myoferlin	MYOF	0	32064000	1424000	2120600	3242000
Q8NFW8	N-acylneuraminate cytidylyltransferase	CMAS	0	48790000	0	584930	7452900
REV__Q5VZ66			1	0	23248000	16041000	3073900
P08493	Matrix Gla protein	MGP	0	22982000	29083000	8170700	12224000
Q15517	Corneodesmosin	CDSN	0	0	10805000	10383000	7808600
O75643	U5 small nuclear ribonucleoprotein 200 kDa helicase	SNRNP200	0	66523000	0	806790	8636700
Q08188	Protein-glutamine gamma-glutamyltransferase E;Protein-glutamine gamma-glutamyltransferase E 50 kDa catalytic chain;Protein-glutamine gamma-glutamyltransferase E 27 kDa non-catalytic chain	TGM3	0	4819100	13186000	8779600	6147500
P35606	Coatomer subunit beta	COPB2	0	37792000	0	3595600	6778300
Q15027	Arf-GAP with coiled-coil, ANK repeat and PH domain-containing protein 1	ACAP1	0.0066946	11264000	6046900	47006000	0
P20340	Ras-related protein Rab-6A	RAB6A	0	39247000	2061500	1167300	6435800
CON__Q7RTS7;CON__Q32MB2;Q7RTS7;Q86Y46;CON__Q3SY84;Q3SY84	Keratin, type II cytoskeletal 74;Keratin, type II cytoskeletal 73;Keratin, type II cytoskeletal 71	KRT74;KRT73;KRT71	0	3289900	7657700	5606100	8279900
P28331	NADH-ubiquinone oxidoreductase 75 kDa subunit, mitochondrial	NDUFS1	0	57086000	0	0	6253700
P59998;A0A0A6YYG9	Actin-related protein 2/3 complex subunit 4	ARPC4;ARPC4-TTLL3	0	36289000	4493600	19192000	2176500
Q14739	Lamin-B receptor	LBR	0	42308000	1969400	3372600	13655000
Q9UIG0	Tyrosine-protein kinase BAZ1B	BAZ1B	0	50541000	0	0	10482000
P37802	Transgelin-2	TAGLN2	0	51590000	2244500	0	2769200
Q8WXX5	DnaJ homolog subfamily C member 9	DNAJC9	0	57365000	0	0	14606000
P62316	Small nuclear ribonucleoprotein Sm D2	SNRPD2	0	36302000	3217900	3623100	9546600
O43809	Cleavage and polyadenylation specificity factor subunit 5	NUDT21	0	46716000	3004600	3397000	5919000
REV__Q15846			0.0083056	28036000	7235700	14062000	15206000
Q15050	Ribosome biogenesis regulatory protein homolog	RRS1	0	43424000	0	0	7425100
Q96CW1	AP-2 complex subunit mu	AP2M1	0	21477000	0	3202900	7484200
Q15019	Septin-2	2002-09-01	0	37717000	0	0	2473500
Q99613;B5ME19	Eukaryotic translation initiation factor 3 subunit C;Eukaryotic translation initiation factor 3 subunit C-like protein	EIF3C;EIF3CL	0	49441000	178090	304550	12128000
Q9Y262	Eukaryotic translation initiation factor 3 subunit L	EIF3L	0	53587000	262800	211330	9227200
O95782	AP-2 complex subunit alpha-1	AP2A1	0	22362000	2419400	3048400	7599500
Q9BRT6	Protein LLP homolog	LLPH	0	19284000	0	0	10913000
P61019;Q8WUD1	Ras-related protein Rab-2A;Ras-related protein Rab-2B	RAB2A;RAB2B	0	16317000	914850	0	7360200
Q86XZ4	Spermatogenesis-associated serine-rich protein 2	SPATS2	0	51172000	0	0	7529400
Q2NL82	Pre-rRNA-processing protein TSR1 homolog	TSR1	0	48584000	4590100	4173600	2615600
P46063	ATP-dependent DNA helicase Q1	RECQL	0	38997000	0	2628800	7725000
P52943	Cysteine-rich protein 2	CRIP2	0	58641000	0	0	8481500
O00303	Eukaryotic translation initiation factor 3 subunit F	EIF3F	0	49136000	765570	0	6967700
Q8NEJ9	Neuroguidin	NGDN	0	15914000	7873200	11751000	5702200
Q96EP5	DAZ-associated protein 1	DAZAP1	0	76008000	0	0	0
P07237	Protein disulfide-isomerase	P4HB	0	25692000	2109000	1514100	2923800
Q7Z6E9	E3 ubiquitin-protein ligase RBBP6	RBBP6	0	31403000	1264100	1273600	9021200
Q96GC5	39S ribosomal protein L48, mitochondrial	MRPL48	0	25311000	4068800	1303800	4486800
Q8NCA5	Protein FAM98A	FAM98A	0	29532000	1844000	3070200	8924200
Q15084	Protein disulfide-isomerase A6	PDIA6	0	32827000	2588300	0	11849000
Q9BU76	Multiple myeloma tumor-associated protein 2	MMTAG2	0	27865000	3696200	5784400	15178000
Q8TA86	Retinitis pigmentosa 9 protein	RP9	0	15748000	10586000	8196600	14165000
Q05519	Serine/arginine-rich splicing factor 11	SRSF11	0	27911000	6483800	0	7399700
Q96PU8	Protein quaking	QKI	0	34654000	2004700	5871400	11874000
P49591	Serine--tRNA ligase, cytoplasmic	SARS	0	63784000	426410	0	1942500
P49792;P0DJD0;P0DJD1;Q7Z3J3;A6NKT7;Q99666;O14715	E3 SUMO-protein ligase RanBP2;RANBP2-like and GRIP domain-containing protein 1;RANBP2-like and GRIP domain-containing protein 2;RanBP2-like and GRIP domain-containing protein 4;RanBP2-like and GRIP domain-containing protein 3;RANBP2-like and GRIP domain-containing protein 5/6;RANBP2-like and GRIP domain-containing protein 8	RANBP2;RGPD1;RGPD2;RGPD4;RGPD3;RGPD5;RGPD8	0.0059372	0	0	0	0
Q53GQ0	Very-long-chain 3-oxoacyl-CoA reductase	HSD17B12	0	24550000	1873900	2766300	8397300
P37198	Nuclear pore glycoprotein p62	NUP62	0	3176200	4734700	12364000	8898200
Q8NE71	ATP-binding cassette sub-family F member 1	ABCF1	0	45365000	594380	0	4786000
P32119	Peroxiredoxin-2	PRDX2	0	13506000	9416400	7336700	5920800
Q9BWM7	Sideroflexin-3	SFXN3	0	26848000	6421800	0	8962900
Q9Y2S6	Translation machinery-associated protein 7	TMA7	0	46400000	2257400	5923200	5164500
P50990	T-complex protein 1 subunit theta	CCT8	0	57649000	0	995210	5432900
Q6DD88	Atlastin-3	ATL3	0	29980000	1676600	3232800	7991800
Q96C19	EF-hand domain-containing protein D2	EFHD2	0	6271400	952740	49203000	0
Q8WWY3	U4/U6 small nuclear ribonucleoprotein Prp31	PRPF31	0	32169000	1924600	8096900	14298000
P0DMV9;P0DMV8;P34931	Heat shock 70 kDa protein 1B;Heat shock 70 kDa protein 1A;Heat shock 70 kDa protein 1-like	HSPA1B;HSPA1A;HSPA1L	0	16553000	3218400	6721700	6643200
P78563	Double-stranded RNA-specific editase 1	ADARB1	0	40810000	0	0	9994000
Q15056	Eukaryotic translation initiation factor 4H	EIF4H	0	66542000	0	0	0
Q14571	Inositol 1,4,5-trisphosphate receptor type 2	ITPR2	0	31851000	283360	316990	11132000
Q7L014	Probable ATP-dependent RNA helicase DDX46	DDX46	0	47260000	4260100	1104900	8672500
Q99459	Cell division cycle 5-like protein	CDC5L	0	50962000	0	594760	2162400
Q96CT7	Coiled-coil domain-containing protein 124	CCDC124	0	40057000	2183900	1912600	3871800
Q9H4M9	EH domain-containing protein 1	EHD1	0	23607000	3396200	5137000	12338000
P38919	Eukaryotic initiation factor 4A-III;Eukaryotic initiation factor 4A-III, N-terminally processed	EIF4A3	0	23188000	4503900	5038600	12689000
Q15393	Splicing factor 3B subunit 3	SF3B3	0	36889000	0	0	8598300
P21291	Cysteine and glycine-rich protein 1	CSRP1	0	25398000	0	0	0
O95758	Polypyrimidine tract-binding protein 3	PTBP3	0	8574900	0	1619500	4156000
P33992	DNA replication licensing factor MCM5	MCM5	0	43312000	0	3771200	9719700
Q8IZH2	5-3 exoribonuclease 1	XRN1	0	7482900	1284400	6102300	26586000
Q14697	Neutral alpha-glucosidase AB	GANAB	0	32798000	0	2059800	0
Q14677	Clathrin interactor 1	CLINT1	0	2400800	2624800	13416000	14472000
O95340	Bifunctional 3-phosphoadenosine 5-phosphosulfate synthase 2;Sulfate adenylyltransferase;Adenylyl-sulfate kinase	PAPSS2	0	44342000	2332000	580650	3929700
Q86VP6	Cullin-associated NEDD8-dissociated protein 1	CAND1	0	34005000	0	2512200	7976100
Q96P63	Serpin B12	SERPINB12	0	0	11440000	9004100	5978500
Q9Y2X3	Nucleolar protein 58	NOP58	0	19161000	666780	1231600	6036500
Q13347	Eukaryotic translation initiation factor 3 subunit I	EIF3I	0	44441000	0	0	4248200
CON__P12035;P12035	Keratin, type II cytoskeletal 3	KRT3	0	0	0	0	0
Q13242	Serine/arginine-rich splicing factor 9	SRSF9	0	53018000	311290	145470	1193000
P82650	28S ribosomal protein S22, mitochondrial	MRPS22	0	31876000	0	1040100	6031400
Q9NP64	Nucleolar protein of 40 kDa	ZCCHC17	0	17714000	3569700	4517900	11943000
Q15029	116 kDa U5 small nuclear ribonucleoprotein component	EFTUD2	0	42784000	1046100	1325300	5998900
P51911	Calponin-1	CNN1	0	0	0	0	0
Q9H2W6	39S ribosomal protein L46, mitochondrial	MRPL46	0	23780000	4135900	0	2808400
O43776	Asparagine--tRNA ligase, cytoplasmic	NARS	0	47014000	0	0	1844200
P27797	Calreticulin	CALR	0	28753000	0	0	0
Q8IY47	Kelch repeat and BTB domain-containing protein 2	KBTBD2	1	2110500	0	24497000	0
Q86V48	Leucine zipper protein 1	LUZP1	0	24648000	2578100	9512500	6429200
P35221	Catenin alpha-1	CTNNA1	0	35801000	0	960410	4657300
P50552	Vasodilator-stimulated phosphoprotein	VASP	0	32043000	0	2449600	5646100
Q5BKZ1	DBIRD complex subunit ZNF326	ZNF326	0	17999000	2225200	6316200	6451600
P00558	Phosphoglycerate kinase 1	PGK1	0	29741000	1494100	1174700	1404100
Q92665	28S ribosomal protein S31, mitochondrial	MRPS31	0	34825000	0	2178200	7522400
P07900	Heat shock protein HSP 90-alpha	HSP90AA1	0	26430000	2975300	2893300	6201200
Q15942	Zyxin	ZYX	0	16859000	1711100	2564300	23245000
O00488	Zinc finger protein 593	ZNF593	0	8708100	17575000	9190100	2026800
O43175	D-3-phosphoglycerate dehydrogenase	PHGDH	0	4344200	1582600	2876200	5414500
O15371	Eukaryotic translation initiation factor 3 subunit D	EIF3D	0	23185000	0	1925600	7917400
Q8N5F7;Q5M9Q1	NF-kappa-B-activating protein;NKAP-like protein	NKAP;NKAPL	0	17638000	5982600	3551600	10790000
P78371	T-complex protein 1 subunit beta	CCT2	0	30172000	2458100	1992200	9367400
O14617	AP-3 complex subunit delta-1	AP3D1	0	19748000	1301800	1663300	5247200
Q7Z7G0	Target of Nesh-SH3	ABI3BP	0	12879000	0	0	2124300
REV__Q9P2R3			0.0018727	2992800	16188000	7201000	10976000
O75396	Vesicle-trafficking protein SEC22b	SEC22B	0	11625000	1008000	2601300	4283100
P12081	Histidine--tRNA ligase, cytoplasmic	HARS	0	43396000	1412600	0	3339500
Q00688	Peptidyl-prolyl cis-trans isomerase FKBP3	FKBP3	0	41849000	0	775260	3676600
P61158	Actin-related protein 3	ACTR3	0	29361000	936350	18082000	657870
Q15637	Splicing factor 1	SF1	0.00096154	23610000	0	2541400	5782700
Q9BW60	Elongation of very long chain fatty acids protein 1	ELOVL1	0	23569000	1413500	3010000	8431000
P31947	14-3-3 protein sigma	SFN	0.0017762	25945000	2250900	3872500	0
P78362	SRSF protein kinase 2;SRSF protein kinase 2 N-terminal;SRSF protein kinase 2 C-terminal	SRPK2	0	45769000	0	0	6103900
Q9NWT1	p21-activated protein kinase-interacting protein 1	PAK1IP1	0	35045000	1518500	0	3979100
P62070	Ras-related protein R-Ras2	RRAS2	0	14225000	1739700	1766000	5297300
Q5VZF2	Muscleblind-like protein 2	MBNL2	0	7055300	5202100	12111000	12003000
CON__Q3SX28;P07951	Tropomyosin beta chain	TPM2	0	3966500	2708500	27012000	0
Q8WUM4	Programmed cell death 6-interacting protein	PDCD6IP	0	20090000	2369400	4539900	9305100
Q8TD47	40S ribosomal protein S4, Y isoform 2	RPS4Y2	0	13788000	741740	1441000	4217200
Q9UHD8	Septin-9	2009-09-01	0	10066000	0	0	387530
P17858	ATP-dependent 6-phosphofructokinase, liver type	PFKL	0	21669000	2311000	4123500	8078300
Q9UKT9	Zinc finger protein Aiolos	IKZF3	1	0	3832300	6877400	2406200
Q14315	Filamin-C	FLNC	0	11957000	4446100	7115400	10150000
P57088	Transmembrane protein 33	TMEM33	0	23150000	0	2045300	8454200
O15347	High mobility group protein B3	HMGB3	0	42808000	0	0	3329900
Q14320	Protein FAM50A	FAM50A	0	52549000	0	0	0
P46087	Probable 28S rRNA (cytosine(4447)-C(5))-methyltransferase	NOP2	0	32959000	793300	801340	2016900
P63220	40S ribosomal protein S21	RPS21	0	24704000	2692600	2570100	4770600
P05198	Eukaryotic translation initiation factor 2 subunit 1	EIF2S1	0	29527000	2196000	2457000	8523700
Q6Y7W6	PERQ amino acid-rich with GYF domain-containing protein 2	GIGYF2	0	10214000	6591400	14217000	10611000
Q8WWM7	Ataxin-2-like protein	ATXN2L	0	12709000	1345200	4628300	6803200
Q15459	Splicing factor 3A subunit 1	SF3A1	0	43784000	0	0	1917200
Q9H741	UPF0454 protein C12orf49	C12orf49	1	0	0	0	0
O15143	Actin-related protein 2/3 complex subunit 1B	ARPC1B	0	26876000	2655800	13800000	0
P82933	28S ribosomal protein S9, mitochondrial	MRPS9	0	28480000	0	0	5147600
Q15629	Translocating chain-associated membrane protein 1	TRAM1	0.0018382	20726000	0	1311000	0
P24539	ATP synthase F(0) complex subunit B1, mitochondrial	ATP5F1	0	14619000	2938900	4567200	9028400
Q86WX3	Active regulator of SIRT1	RPS19BP1	0	18659000	1972800	2264900	3995100
Q9GZV4;P63241;Q6IS14	Eukaryotic translation initiation factor 5A-2;Eukaryotic translation initiation factor 5A-1;Eukaryotic translation initiation factor 5A-1-like	EIF5A2;EIF5A;EIF5AL1	0	27626000	0	0	2593800
Q13045	Protein flightless-1 homolog	FLII	0	19752000	1748500	11786000	4572400
Q9UPY3	Endoribonuclease Dicer	DICER1	0	24869000	0	0	6713800
Q6NUQ4	Transmembrane protein 214	TMEM214	0	9711200	3253700	1968600	6179400
O94906	Pre-mRNA-processing factor 6	PRPF6	0	18500000	0	4196600	6242800
Q9H0U3	Magnesium transporter protein 1	MAGT1	0	16312000	1287300	1593900	6117200
Q13442	28 kDa heat- and acid-stable phosphoprotein	PDAP1	0	37596000	0	1474100	2900400
REV__Q01082			1	0	5253200	26697000	0
P34897	Serine hydroxymethyltransferase, mitochondrial	SHMT2	0	24234000	0	0	6470000
Q9P0L0	Vesicle-associated membrane protein-associated protein A	VAPA	0	23909000	1343800	1576900	4529300
P27695	DNA-(apurinic or apyrimidinic site) lyase;DNA-(apurinic or apyrimidinic site) lyase, mitochondrial	APEX1	0	42120000	0	0	0
Q9H7B2	Ribosome production factor 2 homolog	RPF2	0	32597000	0	0	0
P51608	Methyl-CpG-binding protein 2	MECP2	0	21029000	0	0	2299300
P20908	Collagen alpha-1(V) chain	COL5A1	0	8544300	0	0	1610400
Q9Y2Q3	Glutathione S-transferase kappa 1	GSTK1	0	5704900	2464700	5832900	10623000
REV__Q96F81			0.0026408	14662000	0	11212000	0
O60763	General vesicular transport factor p115	USO1	0	21097000	0	2283600	4766800
Q9BVA1;Q13885	Tubulin beta-2B chain;Tubulin beta-2A chain	TUBB2B;TUBB2A	0	19856000	2180600	3610100	6093600
P56537	Eukaryotic translation initiation factor 6	EIF6	0	18873000	0	2333200	4451300
Q08J23	tRNA (cytosine(34)-C(5))-methyltransferase	NSUN2	0	23379000	2536400	4798800	6895900
O60565	Gremlin-1	GREM1	0	0	0	0	0
Q9BUQ8	Probable ATP-dependent RNA helicase DDX23	DDX23	0	24564000	1994800	1116100	5506300
Q15633	RISC-loading complex subunit TARBP2	TARBP2	0	9460400	6788900	8235300	6770800
Q9NXV6	CDKN2A-interacting protein	CDKN2AIP	0	5878400	4717500	8204700	11926000
CON__Q61782			0	0	13966000	19009000	2077400
Q14554	Protein disulfide-isomerase A5	PDIA5	0	22994000	1643500	1569200	3457800
Q13610	Periodic tryptophan protein 1 homolog	PWP1	0	23102000	1364500	2607500	4611900
P12110	Collagen alpha-2(VI) chain	COL6A2	0	0	0	0	0
Q969Q0	60S ribosomal protein L36a-like	RPL36AL	0	16500000	851110	1847600	2893700
P12270	Nucleoprotein TPR	TPR	0	38197000	0	0	611370
O43852	Calumenin	CALU	0	12911000	1656800	2683600	4341900
Q9NSD9	Phenylalanine--tRNA ligase beta subunit	FARSB	0	30692000	0	0	3075200
Q6UN15;A0A0B4J203	Pre-mRNA 3-end-processing factor FIP1	FIP1L1	0	12502000	2415400	3442400	6066300
P23588	Eukaryotic translation initiation factor 4B	EIF4B	0.00094251	28245000	675700	0	2144300
Q59GN2;P62891	Putative 60S ribosomal protein L39-like 5;60S ribosomal protein L39	RPL39P5;RPL39	0	9462600	342990	3158300	0
P22392;P15531;O60361	Nucleoside diphosphate kinase B;Nucleoside diphosphate kinase A;Putative nucleoside diphosphate kinase	NME2;NME1;NME2P1	0	16986000	3087600	0	2693700
P07339;A0A1B0GU03	Cathepsin D;Cathepsin D light chain;Cathepsin D heavy chain	CTSD	0	4770400	7071800	1887100	1380400
Q14847	LIM and SH3 domain protein 1	LASP1	0	7038000	0	2128600	0
P29966	Myristoylated alanine-rich C-kinase substrate	MARCKS	0	26743000	0	0	0
Q9NUL3	Double-stranded RNA-binding protein Staufen homolog 2	STAU2	0	17363000	0	0	8913500
CON__Q9C075;Q9C075	Keratin, type I cytoskeletal 23	KRT23	0	0	6125000	2578100	3420300
Q9Y5A9;Q9BYJ9;Q7Z739	YTH domain-containing family protein 2;YTH domain-containing family protein 1;YTH domain-containing family protein 3	YTHDF2;YTHDF1;YTHDF3	0	9392900	2720200	6194800	7785300
Q6NUK1	Calcium-binding mitochondrial carrier protein SCaMC-1	SLC25A24	0	7967700	3245700	5350200	9534300
Q8N0T1	Uncharacterized protein C8orf59	C8orf59	0	7660600	6446700	8226300	4181700
Q9NPE3	H/ACA ribonucleoprotein complex subunit 3	NOP10	0	9178800	0	0	0
Q9Y399	28S ribosomal protein S2, mitochondrial	MRPS2	0	24304000	0	0	5603900
Q9Y305	Acyl-coenzyme A thioesterase 9, mitochondrial	ACOT9	0	14245000	1466900	3058700	6128200
P78316	Nucleolar protein 14	NOP14	0	7157500	3319900	6629200	6669300
Q6UWP8	Suprabasin	SBSN	0	0	7173700	5696900	1770200
P61106	Ras-related protein Rab-14	RAB14	0	11453000	1215200	2066800	3385100
Q9HC07	Transmembrane protein 165	TMEM165	0	16838000	0	1853000	0
P49327	Fatty acid synthase;[Acyl-carrier-protein] S-acetyltransferase;[Acyl-carrier-protein] S-malonyltransferase;3-oxoacyl-[acyl-carrier-protein] synthase;3-oxoacyl-[acyl-carrier-protein] reductase;3-hydroxyacyl-[acyl-carrier-protein] dehydratase;Enoyl-[acyl-carrier-protein] reductase;Oleoyl-[acyl-carrier-protein] hydrolase	FASN	0	5188600	0	0	0
Q13576	Ras GTPase-activating-like protein IQGAP2	IQGAP2	1	11028000	1157900	3084600	2401100
Q9Y3E5	Peptidyl-tRNA hydrolase 2, mitochondrial	PTRH2	0	15628000	0	0	4176400
P51659	Peroxisomal multifunctional enzyme type 2;(3R)-hydroxyacyl-CoA dehydrogenase;Enoyl-CoA hydratase 2	HSD17B4	0	22398000	0	0	0
Q8WUH6	Transmembrane protein 263	TMEM263	0	7870400	0	932770	3163700
P62195	26S protease regulatory subunit 8	PSMC5	0	11195000	2307700	0	7853400
P33993	DNA replication licensing factor MCM7	MCM7	0	22902000	867710	1314200	8663500
P40616	ADP-ribosylation factor-like protein 1	ARL1	0	16646000	761820	1641600	3921800
Q9NRC6	Spectrin beta chain, non-erythrocytic 5	SPTBN5	0.0018315	2042600	11166000	5836800	4952400
Q9UQ35	Serine/arginine repetitive matrix protein 2	SRRM2	0	24787000	857890	0	6642300
O15144	Actin-related protein 2/3 complex subunit 2	ARPC2	0	19532000	0	7690400	0
P56556	NADH dehydrogenase [ubiquinone] 1 alpha subcomplex subunit 6	NDUFA6	0	16183000	0	1348400	6490900
Q14669	E3 ubiquitin-protein ligase TRIP12	TRIP12	0	26490000	0	0	2900000
P31944	Caspase-14;Caspase-14 subunit p17, mature form;Caspase-14 subunit p10, mature form;Caspase-14 subunit p20, intermediate form;Caspase-14 subunit p8, intermediate form	CASP14	0	1548600	5932000	3300900	890260
Q9Y285	Phenylalanine--tRNA ligase alpha subunit	FARSA	0	20885000	2138900	5247400	4650700
Q02978	Mitochondrial 2-oxoglutarate/malate carrier protein	SLC25A11	0	14273000	0	0	6455400
P02808	Statherin	STATH	0.0018399	0	0	0	0
P41250	Glycine--tRNA ligase	GARS	0	12087000	0	0	4825600
Q9H8L6	Multimerin-2	MMRN2	0	19103000	2835100	0	2894100
Q13501	Sequestosome-1	SQSTM1	0	5349300	0	0	3443200
Q9NQ29	Putative RNA-binding protein Luc7-like 1	LUC7L	0	10560000	6017500	4366800	6114700
P49755	Transmembrane emp24 domain-containing protein 10	TMED10	0.00096805	14876000	1706800	2976700	4185900
O00299	Chloride intracellular channel protein 1	CLIC1	0	20492000	1247900	1359800	1194600
O15145	Actin-related protein 2/3 complex subunit 3	ARPC3	0	12461000	2766500	10969000	1278800
Q8WYP5	Protein ELYS	AHCTF1	0	20113000	0	0	3441600
P61160	Actin-related protein 2	ACTR2	0	15013000	2538800	8132800	1340900
P06454	Prothymosin alpha;Prothymosin alpha, N-terminally processed;Thymosin alpha-1	PTMA	0	27747000	1068100	0	0
Q9NSI2	Protein FAM207A	FAM207A	0	2082600	9522700	9068200	4508500
P31949	Protein S100-A11;Protein S100-A11, N-terminally processed	S100A11	0	10440000	1790600	1762800	1885200
O75367;Q9P0M6	Core histone macro-H2A.1;Core histone macro-H2A.2	H2AFY;H2AFY2	0	23395000	0	480650	2756800
Q9NZB2	Constitutive coactivator of PPAR-gamma-like protein 1	FAM120A	0	9239600	0	2464500	3210900
Q16270	Insulin-like growth factor-binding protein 7	IGFBP7	0	10348000	0	0	0
P04040	Catalase	CAT	0	0	3420300	5507100	0
Q12874	Splicing factor 3A subunit 3	SF3A3	0	24971000	0	0	4019400
Q7L2E3	Putative ATP-dependent RNA helicase DHX30	DHX30	0	18786000	887770	1371200	5438900
Q92785	Zinc finger protein ubi-d4	DPF2	0.0018198	0	0	0	3986100
Q96DH6	RNA-binding protein Musashi homolog 2	MSI2	0	33475000	0	0	0
O60783	28S ribosomal protein S14, mitochondrial	MRPS14	0	16825000	5466800	0	0
P51571	Translocon-associated protein subunit delta	SSR4	0	16695000	0	0	6254700
Q70CQ2	Ubiquitin carboxyl-terminal hydrolase 34	USP34	0	1642500	7397500	6022500	4304000
Q9NVA2	Septin-11	2011-09-01	0	14025000	0	0	0
P46977	Dolichyl-diphosphooligosaccharide--protein glycosyltransferase subunit STT3A	STT3A	0	11420000	0	2139100	4014100
P61011	Signal recognition particle 54 kDa protein	SRP54	0	22159000	0	0	993040
Q14764	Major vault protein	MVP	0	4308300	8458300	3589200	4155300
Q13620	Cullin-4B	CUL4B	0	14246000	0	0	7910700
P12273	Prolactin-inducible protein	PIP	0	0	8605000	1372400	1881400
Q96N66	Lysophospholipid acyltransferase 7	MBOAT7	0	13840000	0	1802300	3598400
REV__Q8WXI7			1	3603700	1613700	3716100	2181800
A0FGR8	Extended synaptotagmin-2	ESYT2	0	10331000	443310	598140	2578400
O43920	NADH dehydrogenase [ubiquinone] iron-sulfur protein 5	NDUFS5	0.0042735	18165000	1700500	0	3989500
O95478	Ribosome biogenesis protein NSA2 homolog	NSA2	0	12240000	0	725890	3518900
O60869	Endothelial differentiation-related factor 1	EDF1	0	21683000	0	0	0
P98175	RNA-binding protein 10	RBM10	0	14327000	675560	1826900	3550200
P56182	Ribosomal RNA processing protein 1 homolog A	RRP1	0	18963000	0	0	2281000
Q9UHX1	Poly(U)-binding-splicing factor PUF60	PUF60	0	14077000	3010900	0	3742200
Q6UUV7	CREB-regulated transcription coactivator 3	CRTC3	0	1928700	2649200	9520900	5978900
Q9HAV0;P62879;P62873	Guanine nucleotide-binding protein subunit beta-4;Guanine nucleotide-binding protein G(I)/G(S)/G(T) subunit beta-2;Guanine nucleotide-binding protein G(I)/G(S)/G(T) subunit beta-1	GNB4;GNB2;GNB1	0	10447000	1643100	3379400	3272100
P53985	Monocarboxylate transporter 1	SLC16A1	0	17161000	0	0	0
Q69YQ0;F8WAN1	Cytospin-A	SPECC1L;SPECC1L-ADORA2A	0	1015600	260230	20368000	250010
Q9H7N4	Splicing factor, arginine/serine-rich 19	SCAF1	0	19830000	0	0	4831100
Q5VTU8;P56381	ATP synthase subunit epsilon-like protein, mitochondrial;ATP synthase subunit epsilon, mitochondrial	ATP5EP2;ATP5E	0.00094518	13667000	1458700	0	3545000
CON__P08727;P08727	Keratin, type I cytoskeletal 19	KRT19	0	7904400	4324300	6304900	6774100
P52926	High mobility group protein HMGI-C	HMGA2	0	17547000	0	0	2123900
Q9Y4P3	Transducin beta-like protein 2	TBL2	0	11408000	0	1467600	3152200
Q96QR8	Transcriptional activator protein Pur-beta	PURB	0	20609000	0	0	0
Q92974	Rho guanine nucleotide exchange factor 2	ARHGEF2	0	8443600	0	747370	1830800
P06493	Cyclin-dependent kinase 1	CDK1	0	15856000	1985700	0	7864800
P55209	Nucleosome assembly protein 1-like 1	NAP1L1	0	20270000	0	0	5681500
P55060	Exportin-2	CSE1L	0	16282000	631250	2001700	5176400
P30153	Serine/threonine-protein phosphatase 2A 65 kDa regulatory subunit A alpha isoform	PPP2R1A	0	20391000	0	0	4319300
Q9Y3D9	28S ribosomal protein S23, mitochondrial	MRPS23	0	15855000	0	0	4059100
P35241	Radixin	RDX	0	28313000	0	654190	1297600
Q17RY0;Q7Z5Q1;Q8NE35	Cytoplasmic polyadenylation element-binding protein 4;Cytoplasmic polyadenylation element-binding protein 2;Cytoplasmic polyadenylation element-binding protein 3	CPEB4;CPEB2;CPEB3	0	1796400	2100700	3028000	2815200
P55769	NHP2-like protein 1;NHP2-like protein 1, N-terminally processed	NHP2L1	0	12399000	0	0	2196400
P82673	28S ribosomal protein S35, mitochondrial	MRPS35	0	17452000	0	0	4478200
Q9P0K7	Ankycorbin	RAI14	0	10528000	1460100	3542100	2271000
P62273	40S ribosomal protein S29	RPS29	0	15149000	0	0	0
P12109	Collagen alpha-1(VI) chain	COL6A1	0	0	0	0	0
K7EQG2			0	0	7791000	13990000	0
P07197	Neurofilament medium polypeptide	NEFM	0	0	0	0	0
O00203	AP-3 complex subunit beta-1	AP3B1	0	15345000	1203400	0	3272200
Q8N1G4	Leucine-rich repeat-containing protein 47	LRRC47	0	10192000	1423500	0	4481800
Q9P0J0	NADH dehydrogenase [ubiquinone] 1 alpha subcomplex subunit 13	NDUFA13	0	9793900	1380100	2813500	4376400
O95373	Importin-7	IPO7	0	15525000	960260	2187900	4341400
P08134;P61586	Rho-related GTP-binding protein RhoC;Transforming protein RhoA	RHOC;RHOA	0	6339900	0	0	4328000
P47813;O14602	Eukaryotic translation initiation factor 1A, X-chromosomal;Eukaryotic translation initiation factor 1A, Y-chromosomal	EIF1AX;EIF1AY	0	12803000	0	0	0
O14980	Exportin-1	XPO1	0	14940000	0	768230	6015600
O94905	Erlin-2	ERLIN2	0.0018365	7755200	0	0	1744000
P82675	28S ribosomal protein S5, mitochondrial	MRPS5	0	13479000	0	956070	2921200
Q92621	Nuclear pore complex protein Nup205	NUP205	0	14770000	0	0	4825400
Q9UH99	SUN domain-containing protein 2	SUN2	0	16586000	1154800	1950800	4042900
O95816	BAG family molecular chaperone regulator 2	BAG2	0	4313900	0	0	1542600
REV__Q9P219			0.0034662	5150600	7886600	2172800	4034400
P39060	Collagen alpha-1(XVIII) chain;Endostatin	COL18A1	0	19117000	0	0	5381700
P09211	Glutathione S-transferase P	GSTP1	0	21441000	0	0	0
Q6P2Q9	Pre-mRNA-processing-splicing factor 8	PRPF8	0	15298000	0	0	3614600
Q6NYC8	Phostensin	PPP1R18	0	6028300	908320	4227700	2300600
Q9NUV9;Q6P9H5	GTPase IMAP family member 4;GTPase IMAP family member 6	GIMAP4;GIMAP6	0	13228000	1463800	2322300	5724500
Q969V3	Nicalin	NCLN	0	7867100	0	1735100	3021600
P26641	Elongation factor 1-gamma	EEF1G	0	11242000	843770	1131400	2949400
O00560	Syntenin-1	SDCBP	0	5867800	0	0	742920
Q8TB72	Pumilio homolog 2	PUM2	0	0	0	7629800	5339900
O95864	Fatty acid desaturase 2	FADS2	0	3868400	0	811350	1544500
Q96EY4	Translation machinery-associated protein 16	TMA16	0	14877000	2065400	0	3825900
P62140	Serine/threonine-protein phosphatase PP1-beta catalytic subunit	PPP1CB	0	8511400	0	2091800	2344200
Q15293	Reticulocalbin-1	RCN1	0.0018501	6688100	1784100	0	7231400
Q9NVJ2;Q96BM9	ADP-ribosylation factor-like protein 8B;ADP-ribosylation factor-like protein 8A	ARL8B;ARL8A	0	3673100	0	0	2144600
P29374	AT-rich interactive domain-containing protein 4A	ARID4A	0.0067002	10201000	0	3227700	0
Q9UBM7	7-dehydrocholesterol reductase	DHCR7	0.00094073	0	0	0	1603600
P05121	Plasminogen activator inhibitor 1	SERPINE1	0	13113000	0	1818700	3093000
Q6UY01	Leucine-rich repeat-containing protein 31	LRRC31	0	0	6460500	0	22830000
P05423	DNA-directed RNA polymerase III subunit RPC4	POLR3D	1	0	7065900	19524000	0
O95819;Q8N4C8;Q9UKE5	Mitogen-activated protein kinase kinase kinase kinase 4;Misshapen-like kinase 1;TRAF2 and NCK-interacting protein kinase	MAP4K4;MINK1;TNIK	0	18118000	0	0	0
P50402	Emerin	EMD	0	7639600	1310600	2495600	4323300
Q9BQ39	ATP-dependent RNA helicase DDX50	DDX50	0	12768000	0	2030900	2572600
Q5T3I0	G patch domain-containing protein 4	GPATCH4	0	18571000	0	0	4774300
Q7Z7F7	39S ribosomal protein L55, mitochondrial	MRPL55	0.0075063	10661000	1851600	1792200	1695500
P27824	Calnexin	CANX	0	11616000	1212300	0	2856300
P20020;Q16720;P23634;Q01814	Plasma membrane calcium-transporting ATPase 1;Plasma membrane calcium-transporting ATPase 3;Plasma membrane calcium-transporting ATPase 4;Plasma membrane calcium-transporting ATPase 2	ATP2B1;ATP2B3;ATP2B4;ATP2B2	0	1998800	0	0	0
Q0ZGT2	Nexilin	NEXN	0	0	1637600	13470000	0
Q9UBI6	Guanine nucleotide-binding protein G(I)/G(S)/G(O) subunit gamma-12	GNG12	0	9053900	1201700	1847800	2494300
Q3KQU3	MAP7 domain-containing protein 1	MAP7D1	0	7552400	0	1537200	2972700
P27658	Collagen alpha-1(VIII) chain;Vastatin	COL8A1	0	0	5336900	1408000	2572400
Q9P2D7	Dynein heavy chain 1, axonemal	DNAH1	0.0026155	1444200	5930500	3307300	0
P36507;A0A1B0GUL7;Q02750	Dual specificity mitogen-activated protein kinase kinase 2;Dual specificity mitogen-activated protein kinase kinase 1	MAP2K2;MAP2K1	0	10367000	0	0	3676900
Q1ED39	Lysine-rich nucleolar protein 1	KNOP1	0	17554000	0	0	4180400
Q99715	Collagen alpha-1(XII) chain	COL12A1	0	10612000	0	0	1316600
Q14203;E7EWF7	Dynactin subunit 1	DCTN1	0	8201200	1104300	0	2335600
P84085	ADP-ribosylation factor 5	ARF5	0.00095147	11819000	761310	1717900	3705200
P11177	Pyruvate dehydrogenase E1 component subunit beta, mitochondrial	PDHB	0	5346000	0	0	4150700
Q7L576;Q96F07	Cytoplasmic FMR1-interacting protein 1;Cytoplasmic FMR1-interacting protein 2	CYFIP1;CYFIP2	0	12098000	0	1354300	3160500
Q5T6F2	Ubiquitin-associated protein 2	UBAP2	0	4851100	1784800	5879500	7678000
O00469	Procollagen-lysine,2-oxoglutarate 5-dioxygenase 2	PLOD2	0	9054600	676060	1132100	1739500
Q9UKJ3	G patch domain-containing protein 8	GPATCH8	0	2747200	1698200	6260600	4227600
P27348	14-3-3 protein theta	YWHAQ	0	9352800	798140	2459200	1619200
Q14247	Src substrate cortactin	CTTN	0.00096061	1715400	1577800	8091100	1941700
Q15063;CON__Q2KJC7	Periostin	POSTN	0	0	0	0	0
Q16718	NADH dehydrogenase [ubiquinone] 1 alpha subcomplex subunit 5	NDUFA5	0.0067454	12042000	777260	0	2540800
Q92616	Translational activator GCN1	GCN1L1	0	11231000	0	1392500	3320800
P17655	Calpain-2 catalytic subunit	CAPN2	0.0009542	10944000	0	0	3002600
P55884	Eukaryotic translation initiation factor 3 subunit B	EIF3B	0	13612000	0	0	2545300
Q16576	Histone-binding protein RBBP7	RBBP7	0	16378000	0	1436500	0
O75489	NADH dehydrogenase [ubiquinone] iron-sulfur protein 3, mitochondrial	NDUFS3	0	12937000	0	0	3414400
Q9Y2R9	28S ribosomal protein S7, mitochondrial	MRPS7	0	11042000	0	1010400	2678400
Q9UNQ2	Probable dimethyladenosine transferase	DIMT1	0	12833000	0	1728500	4704800
Q96EY7	Pentatricopeptide repeat domain-containing protein 3, mitochondrial	PTCD3	0	12992000	0	0	3086300
Q92973	Transportin-1	TNPO1	0	12694000	1072200	796450	3963800
Q9Y3A5	Ribosome maturation protein SBDS	SBDS	0	13497000	659920	0	2281500
O00629	Importin subunit alpha-3	KPNA4	0	11955000	0	694410	2592300
P51149	Ras-related protein Rab-7a	RAB7A	0	0	0	0	2656900
Q8IYB3	Serine/arginine repetitive matrix protein 1	SRRM1	0	14657000	0	0	3216700
REV__Q9NUL7			1	1995900	4649900	9040800	0
Q9Y2Q9	28S ribosomal protein S28, mitochondrial	MRPS28	0	12850000	0	0	2799200
O75521	Enoyl-CoA delta isomerase 2, mitochondrial	ECI2	0	16928000	0	2203200	0
O00487	26S proteasome non-ATPase regulatory subunit 14	PSMD14	0	8315200	0	1447800	4951000
P07858	Cathepsin B;Cathepsin B light chain;Cathepsin B heavy chain	CTSB	1	11785000	0	807650	2575700
P30048	Thioredoxin-dependent peroxide reductase, mitochondrial	PRDX3	0	13652000	0	0	0
Q8ND56	Protein LSM14 homolog A	LSM14A	0	4235000	0	699510	1110100
Q9BQC6	Ribosomal protein 63, mitochondrial	MRPL57	0.0017652	0	10282000	4957000	2119100
Q5BKY9;Q8N9E0	Protein FAM133B;Protein FAM133A	FAM133B;FAM133A	0	6736700	4419600	0	5024500
Q9UKV3	Apoptotic chromatin condensation inducer in the nucleus	ACIN1	0	16238000	0	0	3242600
Q66PJ3	ADP-ribosylation factor-like protein 6-interacting protein 4	ARL6IP4	0.00094967	7680000	3027600	0	4617100
Q14671	Pumilio homolog 1	PUM1	0.00094877	2927300	0	8912400	6029800
REV__Q5T011			1	0	0	0	0
A0A0B4J1V8;Q9NQ55	Suppressor of SWI4 1 homolog	PPAN-P2RY11;PPAN	0	16769000	0	0	2411700
O75683	Surfeit locus protein 6	SURF6	0.0074938	14311000	0	0	2200600
O95573	Long-chain-fatty-acid--CoA ligase 3	ACSL3	0.0042882	5139000	0	0	0
O75937	DnaJ homolog subfamily C member 8	DNAJC8	0	20569000	0	0	1266200
Q96A33	Coiled-coil domain-containing protein 47	CCDC47	0	8226100	513070	962500	2151200
Q13724	Mannosyl-oligosaccharide glucosidase	MOGS	0.0026247	7969400	0	1062400	2523300
P53007	Tricarboxylate transport protein, mitochondrial	SLC25A1	0	4473400	0	0	1549600
Q15404	Ras suppressor protein 1	RSU1	0	13421000	0	0	2224100
P15259;P18669	Phosphoglycerate mutase 2;Phosphoglycerate mutase 1	PGAM2;PGAM1	0	8586600	0	0	0
O00483	Cytochrome c oxidase subunit NDUFA4	NDUFA4	0.0017905	12963000	0	2185700	3690900
P30419	Glycylpeptide N-tetradecanoyltransferase 1	NMT1	0	18755000	0	0	2405900
P10599	Thioredoxin	TXN	0	2085400	0	3614500	1459000
Q13200	26S proteasome non-ATPase regulatory subunit 2	PSMD2	0	11655000	0	0	2717500
Q01082	Spectrin beta chain, non-erythrocytic 1	SPTBN1	0	8447000	0	1965500	0
Q9NZ01	Very-long-chain enoyl-CoA reductase	TECR	0	9358400	501960	569630	2257000
Q01130;Q9BRL6	Serine/arginine-rich splicing factor 2;Serine/arginine-rich splicing factor 8	SRSF2;SRSF8	0	8082100	1311500	670360	2766800
P84095	Rho-related GTP-binding protein RhoG	RHOG	0.001857	0	0	2268700	0
O75306	NADH dehydrogenase [ubiquinone] iron-sulfur protein 2, mitochondrial	NDUFS2	0.0018536	10957000	0	0	2682400
Q15165	Serum paraoxonase/arylesterase 2	PON2	0	11122000	1024600	986820	3447000
P62306	Small nuclear ribonucleoprotein F	SNRPF	0	12913000	0	0	3965300
P62258	14-3-3 protein epsilon	YWHAE	0	14973000	0	0	0
Q9NWH9	SAFB-like transcription modulator	SLTM	0	3637600	0	0	0
Q9NPA0	ER membrane protein complex subunit 7	EMC7	0	9237600	0	778040	2339500
P49888	Estrogen sulfotransferase	SULT1E1	0.00093809	9485100	1908400	1362400	5273600
Q96AQ6	Pre-B-cell leukemia transcription factor-interacting protein 1	PBXIP1	0	5368300	0	0	0
P28300	Protein-lysine 6-oxidase	LOX	0	0	469630	0	777650
Q9BZE4	Nucleolar GTP-binding protein 1	GTPBP4	0	10305000	0	0	3034800
O75475	PC4 and SFRS1-interacting protein	PSIP1	0	11383000	0	0	1467600
Q9H521	Putative uncharacterized protein LOC645739		0.0059222	7820500	1100200	2547400	3498800
Q14692	Ribosome biogenesis protein BMS1 homolog	BMS1	0	13077000	0	0	2590500
CON__P02668			0	2674900	2928500	1041300	0
P60228	Eukaryotic translation initiation factor 3 subunit E	EIF3E	0	18123000	0	0	0
Q8N684	Cleavage and polyadenylation specificity factor subunit 7	CPSF7	0	9077400	0	0	2318700
P50416	Carnitine O-palmitoyltransferase 1, liver isoform	CPT1A	0	11857000	0	0	3755400
P82663	28S ribosomal protein S25, mitochondrial	MRPS25	0	11060000	0	0	0
Q9UDY4	DnaJ homolog subfamily B member 4	DNAJB4	0	13859000	0	1245300	2157800
Q8WXF1	Paraspeckle component 1	PSPC1	0	15176000	0	0	0
P30041	Peroxiredoxin-6	PRDX6	0	6634400	555350	0	1052100
P62191	26S protease regulatory subunit 4	PSMC1	0	8676700	993320	1127100	1721600
Q9H299	SH3 domain-binding glutamic acid-rich-like protein 3	SH3BGRL3	0	13912000	0	0	0
Q9Y6N5;H3BNX3	Sulfide:quinone oxidoreductase, mitochondrial	SQRDL	0	0	0	0	0
Q6IQ49	Protein SDE2 homolog	SDE2	0	8337600	476740	0	646000
P62318	Small nuclear ribonucleoprotein Sm D3	SNRPD3	0.0018622	7654100	1505700	1469200	3806400
O60831	PRA1 family protein 2	PRAF2	0.0017857	6141700	0	937560	1991600
Q09028	Histone-binding protein RBBP4	RBBP4	0	10758000	1201200	0	2917600
Q8N4V1	Membrane magnesium transporter 1	MMGT1	0	10448000	0	0	2142900
O95168	NADH dehydrogenase [ubiquinone] 1 beta subcomplex subunit 4	NDUFB4	0	6664700	0	2372900	4289100
Q6ZUT1	Uncharacterized protein C11orf57	C11orf57	0.0017668	4471300	0	0	4971300
Q9Y3B9	RRP15-like protein	RRP15	0	15320000	0	0	2158400
Q96P70	Importin-9	IPO9	0	12363000	0	0	4093200
Q8N6T3	ADP-ribosylation factor GTPase-activating protein 1	ARFGAP1	0	0	3816500	2995100	3646500
Q9UMD9	Collagen alpha-1(XVII) chain;120 kDa linear IgA disease antigen;97 kDa linear IgA disease antigen	COL17A1	0.0067397	3360000	0	0	511150
P00403	Cytochrome c oxidase subunit 2	MT-CO2	0	8240500	0	2504500	445030
Q9NQ50	39S ribosomal protein L40, mitochondrial	MRPL40	0	5493700	0	0	1569500
Q15397	Pumilio domain-containing protein KIAA0020	KIAA0020	0.0059574	7319400	718620	0	1951100
REV__Q6UX65			0.0098928	3381800	0	1548000	1696100
P67775;E5RI56;P62714	Serine/threonine-protein phosphatase 2A catalytic subunit alpha isoform;Serine/threonine-protein phosphatase 2A catalytic subunit beta isoform	PPP2CA;PPP2CB	0	7950400	754570	1307100	2925800
S4R3N1;P61604	10 kDa heat shock protein, mitochondrial	HSPE1-MOB4;HSPE1	0	14728000	0	0	0
O75934	Pre-mRNA-splicing factor SPF27	BCAS2	0	9536600	1612600	0	2070700
P49750	YLP motif-containing protein 1	YLPM1	0	7550500	0	1044400	1547700
REV__Q86VH5			1	0	2445300	13112000	0
O95777	U6 snRNA-associated Sm-like protein LSm8	LSM8	0	17565000	0	0	0
O15511	Actin-related protein 2/3 complex subunit 5	ARPC5	0.0018484	10642000	653400	0	0
Q9H3N8	Histamine H4 receptor	HRH4	0.00094162	0	0	0	0
Q8TDD1	ATP-dependent RNA helicase DDX54	DDX54	0	10170000	0	0	2473900
O60762	Dolichol-phosphate mannosyltransferase subunit 1	DPM1	0	11689000	0	0	0
P62304	Small nuclear ribonucleoprotein E	SNRPE	0	12057000	1245100	755980	3364200
O75964	ATP synthase subunit g, mitochondrial	ATP5L	0	8163000	0	981820	2767000
Q9BQE3	Tubulin alpha-1C chain	TUBA1C	0	10395000	0	0	0
P19404	NADH dehydrogenase [ubiquinone] flavoprotein 2, mitochondrial	NDUFV2	0	10760000	0	0	1801900
Q9H0A0	N-acetyltransferase 10	NAT10	0	9979300	0	0	2465700
P32322	Pyrroline-5-carboxylate reductase 1, mitochondrial	PYCR1	0.00096899	11993000	0	623400	0
Q8TED1	Probable glutathione peroxidase 8	GPX8	0.0017986	4798000	467990	0	2235500
P01891	HLA class I histocompatibility antigen, A-68 alpha chain	HLA-A	0	0	0	0	0
CON__P19012;P19012	Keratin, type I cytoskeletal 15	KRT15	0.0026178	0	0	10704000	0
P08574	Cytochrome c1, heme protein, mitochondrial	CYC1	0.0042992	11629000	835330	0	3059900
P08621	U1 small nuclear ribonucleoprotein 70 kDa	SNRNP70	0	12785000	0	0	2848600
REV__O60502			0.00096993	0	0	0	1300000
Q14694	Ubiquitin carboxyl-terminal hydrolase 10	USP10	0	7594800	0	0	2726200
P01859;P01861;P01857;P01860	Ig gamma-2 chain C region;Ig gamma-4 chain C region;Ig gamma-1 chain C region;Ig gamma-3 chain C region	IGHG2;IGHG4;IGHG1;IGHG3	0.0018116	0	2199600	1840100	2512400
REV__Q8IZD2			0.0075251	0	1840500	2801400	3979100
P29084	Transcription initiation factor IIE subunit beta	GTF2E2	0	7142700	1591900	1056800	0
CON__Q6IFX2			0.0042772	0	452530	635260	0
Q92900	Regulator of nonsense transcripts 1	UPF1	0	9997200	0	0	2433200
O95084	Serine protease 23	PRSS23	0	11895000	0	0	1695300
REV__Q9Y345			1	0	17895000	0	0
P30533	Alpha-2-macroglobulin receptor-associated protein	LRPAP1	0	7676000	0	0	0
Q562E7	WD repeat-containing protein 81	WDR81	1	0	4688500	4151500	0
Q01995	Transgelin	TAGLN	0	0	0	0	0
Q9BQ04;Q9BWF3	RNA-binding protein 4B;RNA-binding protein 4	RBM4B;RBM4	0	6254600	0	0	6513300
P49448;P00367	Glutamate dehydrogenase 2, mitochondrial;Glutamate dehydrogenase 1, mitochondrial	GLUD2;GLUD1	0	6212300	0	0	0
P61221	ATP-binding cassette sub-family E member 1	ABCE1	0	8872200	0	0	2166300
Q9H089	Large subunit GTPase 1 homolog	LSG1	0	5225200	0	0	0
Q96I25	Splicing factor 45	RBM17	0.0017794	10415000	0	463050	2244300
P50579	Methionine aminopeptidase 2	METAP2	0	16166000	0	0	0
P05109	Protein S100-A8;Protein S100-A8, N-terminally processed	S100A8	0.0018248	0	2255000	1542200	1406000
Q6EEV6;P61956;P55854	Small ubiquitin-related modifier 4;Small ubiquitin-related modifier 2;Small ubiquitin-related modifier 3	SUMO4;SUMO2;SUMO3	0	10405000	0	0	783950
P29279	Connective tissue growth factor	CTGF	0	13200000	0	0	0
O14974	Protein phosphatase 1 regulatory subunit 12A	PPP1R12A	0	5663100	0	2421200	0
Q13185;P83916	Chromobox protein homolog 3;Chromobox protein homolog 1	CBX3;CBX1	0	10091000	0	0	2349100
Q14789	Golgin subfamily B member 1	GOLGB1	0	5366900	0	0	1616400
O00231	26S proteasome non-ATPase regulatory subunit 11	PSMD11	0	6411000	0	1004300	2272300
Q14195;Q16555;Q14194	Dihydropyrimidinase-related protein 3;Dihydropyrimidinase-related protein 2;Dihydropyrimidinase-related protein 1	DPYSL3;DPYSL2;CRMP1	0	12331000	0	0	0
O75223;M0QZK8	Gamma-glutamylcyclotransferase	GGCT	0	0	2303400	1445200	0
REV__Q7Z745			0.0051282	2661800	0	1840600	4388600
Q16698	2,4-dienoyl-CoA reductase, mitochondrial	DECR1	0	11201000	0	0	2002900
P36873	Serine/threonine-protein phosphatase PP1-gamma catalytic subunit	PPP1CC	0	5504900	756300	2855600	1945300
Q96QA5	Gasdermin-A	GSDMA	0.0018467	0	3105900	1883400	0
P23258	Tubulin gamma-1 chain	TUBG1	0	8897700	2450700	1250400	3754700
O43237	Cytoplasmic dynein 1 light intermediate chain 2	DYNC1LI2	0	9082200	0	0	2461200
P31946	14-3-3 protein beta/alpha;14-3-3 protein beta/alpha, N-terminally processed	YWHAB	0	8849700	0	0	0
P61026	Ras-related protein Rab-10	RAB10	0	2816000	0	0	589640
P20339	Ras-related protein Rab-5A	RAB5A	0.0034602	8112100	0	0	2250600
P48059	LIM and senescent cell antigen-like-containing domain protein 1	LIMS1	0.0082576	9582800	0	981120	1858400
Q9NZ08	Endoplasmic reticulum aminopeptidase 1	ERAP1	0	4925600	0	0	1664500
Q99536	Synaptic vesicle membrane protein VAT-1 homolog	VAT1	0	8053800	672510	0	0
Q9H9E3	Conserved oligomeric Golgi complex subunit 4	COG4	0.0018349	0	0	0	0
Q9UG63	ATP-binding cassette sub-family F member 2	ABCF2	0	9070300	0	0	1506900
Q8WVV4	Protein POF1B	POF1B	0	0	2725700	2524800	792150
Q9Y6B6;Q9NR31	GTP-binding protein SAR1b;GTP-binding protein SAR1a	SAR1B;SAR1A	0.0017606	4391500	639490	1121500	1803800
P42696	RNA-binding protein 34	RBM34	0	10646000	0	0	0
Q8WU90	Zinc finger CCCH domain-containing protein 15	ZC3H15	0	8341700	0	0	0
Q96IZ0	PRKC apoptosis WT1 regulator protein	PAWR	0	9343800	0	0	895030
P09661	U2 small nuclear ribonucleoprotein A	SNRPA1	0	9667400	613820	0	0
O00767	Acyl-CoA desaturase	SCD	0	0	0	0	0
I3L521;Q9Y580	RNA-binding protein 7	RBM7	0.00094607	0	908080	1236300	2058800
Q5JTV8	Torsin-1A-interacting protein 1	TOR1AIP1	0	6491100	0	0	2083200
O43447	Peptidyl-prolyl cis-trans isomerase H	PPIH	0.00096246	7951700	0	0	0
P84101	Small EDRK-rich factor 2	SERF2	0	6029400	0	873840	0
Q13263	Transcription intermediary factor 1-beta	TRIM28	0	4815400	682840	1710900	2795300
Q96SB3	Neurabin-2	PPP1R9B	0	0	0	10671000	0
Q13867	Bleomycin hydrolase	BLMH	0	0	1525100	1411700	581560
O00566	U3 small nucleolar ribonucleoprotein protein MPP10	MPHOSPH10	0.00096712	6277600	1185100	704330	779520
O15042	U2 snRNP-associated SURP motif-containing protein	U2SURP	0	8691100	0	0	1740000
Q99714	3-hydroxyacyl-CoA dehydrogenase type-2	HSD17B10	0.0067568	5102600	734930	0	1563600
Q9H0S4	Probable ATP-dependent RNA helicase DDX47	DDX47	0.0034513	7683300	0	0	1524500
Q9ULV4	Coronin-1C	CORO1C	0	3272100	0	0	0
Q00577	Transcriptional activator protein Pur-alpha	PURA	0	5006600	0	0	629610
Q8IYT4	Katanin p60 ATPase-containing subunit A-like 2	KATNAL2	0.0017746	7984800	0	1155300	1612400
Q9BZK7	F-box-like/WD repeat-containing protein TBL1XR1	TBL1XR1	0	0	0	2569900	2395800
Q99988	Growth/differentiation factor 15	GDF15	0.0074875	1887200	0	0	1029600
P49821	NADH dehydrogenase [ubiquinone] flavoprotein 1, mitochondrial	NDUFV1	0.0018416	6224900	0	0	0
Q9Y3A2	Probable U3 small nucleolar RNA-associated protein 11	UTP11L	0	3368800	0	1416900	2267900
P08579	U2 small nuclear ribonucleoprotein B	SNRPB2	0	9403100	0	0	1599700
Q9Y278	Heparan sulfate glucosamine 3-O-sulfotransferase 2	HS3ST2	0.0026385	5285600	0	656600	0
P23381	Tryptophan--tRNA ligase, cytoplasmic;T1-TrpRS;T2-TrpRS	WARS	0.00095238	8464300	652350	1790600	0
P61626	Lysozyme C	LYZ	0	0	1041300	1553200	760680
O75400	Pre-mRNA-processing factor 40 homolog A	PRPF40A	0.0034453	10415000	0	0	0
Q9UHA3	Probable ribosome biogenesis protein RLP24	RSL24D1	0.00096525	5072700	0	0	0
Q14574	Desmocollin-3	DSC3	0	762880	2000600	2335800	1082700
Q76M96	Coiled-coil domain-containing protein 80	CCDC80	0	0	0	0	0
Q8N1F7	Nuclear pore complex protein Nup93	NUP93	0.0017921	7217600	0	0	2205200
B4DLN1;P52815	39S ribosomal protein L12, mitochondrial	MRPL12	0	6017000	0	0	986390
P82930	28S ribosomal protein S34, mitochondrial	MRPS34	0.00093721	10483000	0	0	0
Q9Y3F4	Serine-threonine kinase receptor-associated protein	STRAP	0	10805000	0	0	0
Q12873	Chromodomain-helicase-DNA-binding protein 3	CHD3	0	8183300	0	0	1369500
P31689	DnaJ homolog subfamily A member 1	DNAJA1	0	10219000	0	0	0
Q9Y277	Voltage-dependent anion-selective channel protein 3	VDAC3	0.0009434	3935900	0	0	1180400
Q0P6D6	Coiled-coil domain-containing protein 15	CCDC15	1	0	0	8875800	0
Q6PKG0;Q659C4	La-related protein 1;La-related protein 1B	LARP1;LARP1B	0.0034572	9653800	0	0	0
Q9HD33	39S ribosomal protein L47, mitochondrial	MRPL47	0.0082919	6443700	0	0	0
Q13838	Spliceosome RNA helicase DDX39B	DDX39B	0	5422100	0	0	1653800
Q6NT04	Tigger transposable element-derived protein 7	TIGD7	1	0	4012600	3149900	0
P62857	40S ribosomal protein S28	RPS28	0.0018165	0	706150	0	0
Q969H8	Myeloid-derived growth factor	MYDGF	0.0018692	7298400	0	0	0
P24844	Myosin regulatory light polypeptide 9	MYL9	0.00094787	0	0	788250	0
Q14258	E3 ubiquitin/ISG15 ligase TRIM25	TRIM25	0	6328400	0	0	0
Q9UDY2	Tight junction protein ZO-2	TJP2	0	10555000	0	0	0
P07384	Calpain-1 catalytic subunit	CAPN1	0	5838100	0	831040	1544600
P11216;P11217;P06737	Glycogen phosphorylase, brain form;Glycogen phosphorylase, muscle form;Glycogen phosphorylase, liver form	PYGB;PYGM;PYGL	0	3744800	0	392030	0
P09038	Fibroblast growth factor 2	FGF2	0.0018265	0	0	0	0
Q5JWF2	Guanine nucleotide-binding protein G(s) subunit alpha isoforms XLas	GNAS	0.0098847	3717800	0	0	1803400
P13667	Protein disulfide-isomerase A4	PDIA4	0	7265400	0	0	0
O75531	Barrier-to-autointegration factor;Barrier-to-autointegration factor, N-terminally processed	BANF1	0	1386000	0	0	0
O75362	Zinc finger protein 217	ZNF217	1	0	0	0	0
Q96CX2	BTB/POZ domain-containing protein KCTD12	KCTD12	0	9979400	0	0	0
P61981	14-3-3 protein gamma;14-3-3 protein gamma, N-terminally processed	YWHAG	0	5185800	0	0	1158800
Q7L5N7	Lysophosphatidylcholine acyltransferase 2	LPCAT2	0.0017621	5265900	0	0	986050
Q13425	Beta-2-syntrophin	SNTB2	0.0026224	6321800	0	0	2702100
CON__Q5XKE5;Q5XKE5	Keratin, type II cytoskeletal 79	KRT79	1	0	2285600	2154100	3547900
P16070	CD44 antigen	CD44	0	2298100	381750	0	0
P62491;Q15907	Ras-related protein Rab-11A;Ras-related protein Rab-11B	RAB11A;RAB11B	0	0	680430	804920	2336700
Q15427	Splicing factor 3B subunit 4	SF3B4	0.0017778	4825700	0	0	0
Q9NP72	Ras-related protein Rab-18	RAB18	0.0059524	0	996140	1070700	3186100
O60476	Mannosyl-oligosaccharide 1,2-alpha-mannosidase IB	MAN1A2	0.006717	10268000	0	0	0
P51813	Cytoplasmic tyrosine-protein kinase BMX	BMX	0.0026316	7405800	0	0	1883400
Q16540	39S ribosomal protein L23, mitochondrial	MRPL23	0	10321000	0	0	0
Q9NX63	MICOS complex subunit MIC19	CHCHD3	0	3134900	363920	454130	1338300
Q9Y2P8	RNA 3-terminal phosphate cyclase-like protein	RCL1	0.0018083	6228200	0	0	791440
P51532;P51531	Transcription activator BRG1;Probable global transcription activator SNF2L2	SMARCA4;SMARCA2	0	11093000	0	0	0
Q93062	RNA-binding protein with multiple splicing	RBPMS	0.0017937	2027700	0	0	0
Q9Y4I1	Unconventional myosin-Va	MYO5A	0	2155400	0	5265800	0
Q92896	Golgi apparatus protein 1	GLG1	0.001773	7962200	0	0	1192500
Q92734	Protein TFG	TFG	0.0026201	3625000	0	0	0
Q14331	Protein FRG1	FRG1	0	5653700	4743800	0	0
P49458	Signal recognition particle 9 kDa protein	SRP9	1	4732500	0	639940	1970800
O75390	Citrate synthase, mitochondrial	CS	0	8477900	0	0	0
P54577	Tyrosine--tRNA ligase, cytoplasmic;Tyrosine--tRNA ligase, cytoplasmic, N-terminally processed	YARS	0	5799100	0	1208100	1818900
Q7Z417	Nuclear fragile X mental retardation-interacting protein 2	NUFIP2	0	5648500	0	0	4959500
Q13601	KRR1 small subunit processome component homolog	KRR1	0.00093633	4575200	0	0	1058100
Q9BX40	Protein LSM14 homolog B	LSM14B	0.0017889	4065000	0	0	0
O43294	Transforming growth factor beta-1-induced transcript 1 protein	TGFB1I1	0	0	0	0	1621800
P49757	Protein numb homolog	NUMB	1	4179400	0	0	0
P22694;P17612	cAMP-dependent protein kinase catalytic subunit beta;cAMP-dependent protein kinase catalytic subunit alpha	PRKACB;PRKACA	0.00095694	4881800	0	0	2063800
Q96ME7	Zinc finger protein 512	ZNF512	0.0026042	3033300	0	0	519420
P13598	Intercellular adhesion molecule 2	ICAM2	0.0018519	7209000	0	0	0
Q9NXE8	Pre-mRNA-splicing factor CWC25 homolog	CWC25	0	2653200	2538700	704360	873700
Q14573	Inositol 1,4,5-trisphosphate receptor type 3	ITPR3	0.00093985	4196000	0	326980	1095100
Q9H147	Deoxynucleotidyltransferase terminal-interacting protein 1	DNTTIP1	0	3453100	642740	0	1170600
O75165	DnaJ homolog subfamily C member 13	DNAJC13	0	3028600	0	0	0
REV__Q9NR30			1	0	0	5208500	0
Q8N9Q2	Protein SREK1IP1	SREK1IP1	0	3093700	0	1422000	2569400
Q9UBB5	Methyl-CpG-binding domain protein 2	MBD2	0.0018182	4982700	0	0	1596700
Q7L2H7	Eukaryotic translation initiation factor 3 subunit M	EIF3M	0.0067283	4700700	0	0	0
Q8N257	Histone H2B type 3-B	HIST3H2BB	1	2385800	520190	1060000	1665600
P19367	Hexokinase-1	HK1	0	1534700	227610	0	900590
P61964	WD repeat-containing protein 5	WDR5	0	3183500	264010	1078700	0
P26447	Protein S100-A4	S100A4	1	0	191990	0	0
Q8WXH0	Nesprin-2	SYNE2	0	0	4364900	0	0
Q969G3	SWI/SNF-related matrix-associated actin-dependent regulator of chromatin subfamily E member 1	SMARCE1	0.0017953	6791300	480410	675300	1421700
Q9BVI4	Nucleolar complex protein 4 homolog	NOC4L	0.0018051	3141000	1292100	0	0
O60568	Procollagen-lysine,2-oxoglutarate 5-dioxygenase 3	PLOD3	0.00096339	6052500	0	0	0
E7EVH7;Q07866	Kinesin light chain 1	KLC1	1	5655700	0	0	0
P50570;Q05193;Q9UQ16	Dynamin-2;Dynamin-1;Dynamin-3	DNM2;DNM1;DNM3	0	6260900	0	804710	1786900
Q3ZCQ8	Mitochondrial import inner membrane translocase subunit TIM50	TIMM50	0.0017969	9179600	0	0	0
O00116	Alkyldihydroxyacetonephosphate synthase, peroxisomal	AGPS	0	4782800	0	0	1208400
O43435	T-box transcription factor TBX1	TBX1	1	2877600	2774900	0	0
P40261	Nicotinamide N-methyltransferase	NNMT	0	5312400	0	0	0
P08237	ATP-dependent 6-phosphofructokinase, muscle type	PFKM	0	6368900	0	0	0
P62333	26S protease regulatory subunit 10B	PSMC6	0	2537800	0	412900	864290
P35998	26S protease regulatory subunit 7	PSMC2	0	4857200	0	0	0
Q14008	Cytoskeleton-associated protein 5	CKAP5	0.0067625	4605000	0	0	1324900
P61960	Ubiquitin-fold modifier 1	UFM1	0.0067511	4931800	0	0	1295000
O94874	E3 UFM1-protein ligase 1	UFL1	0	4213800	0	0	1642300
Q00059	Transcription factor A, mitochondrial	TFAM	0	0	0	0	0
Q9Y618	Nuclear receptor corepressor 2	NCOR2	0	0	0	5627900	0
Q92922;Q8TAQ2	SWI/SNF complex subunit SMARCC1;SWI/SNF complex subunit SMARCC2	SMARCC1;SMARCC2	0	6334400	0	0	1450400
P42285	Superkiller viralicidic activity 2-like 2	SKIV2L2	0	4496800	0	0	827550
Q15785	Mitochondrial import receptor subunit TOM34	TOMM34	0	4415000	542420	769820	1094400
Q9UBU9	Nuclear RNA export factor 1	NXF1	0.0042918	4723700	0	0	691890
P17948	Vascular endothelial growth factor receptor 1	FLT1	0	8080000	0	0	0
Q7Z7H8	39S ribosomal protein L10, mitochondrial	MRPL10	0.00094697	0	655120	1679400	2307400
P62314	Small nuclear ribonucleoprotein Sm D1	SNRPD1	0	5184900	0	0	1619400
Q12996	Cleavage stimulation factor subunit 3	CSTF3	0	7940900	0	0	0
P09496	Clathrin light chain A	CLTA	0.00093897	7929300	0	0	0
P00439	Phenylalanine-4-hydroxylase	PAH	0.006734	7914200	0	0	0
Q52LJ0	Protein FAM98B	FAM98B	0.0067114	2843500	118660	0	1058600
Q9Y295	Developmentally-regulated GTP-binding protein 1	DRG1	0.0018149	5318000	0	0	1271700
P28072	Proteasome subunit beta type-6	PSMB6	0	0	0	1167700	0
P82664	28S ribosomal protein S10, mitochondrial	MRPS10	0.00095969	6225500	0	0	0
Q8NHH1	Tubulin polyglutamylase TTLL11	TTLL11	0.0025997	0	0	501230	698310
Q9BTD8	RNA-binding protein 42	RBM42	0	1873600	712670	221100	1395600
Q9BVK6	Transmembrane emp24 domain-containing protein 9	TMED9	0	2690600	610670	0	976590
P52294	Importin subunit alpha-5;Importin subunit alpha-5, N-terminally processed	KPNA1	0.0034542	5423300	0	0	2232500
Q9BPX5	Actin-related protein 2/3 complex subunit 5-like protein	ARPC5L	0.0018587	3069200	0	4175400	365660
P25791	Rhombotin-2	LMO2	1	2590300	849170	1487800	0
Q13547;Q92769;O15379	Histone deacetylase 1;Histone deacetylase 2;Histone deacetylase 3	HDAC1;HDAC2;HDAC3	0	4448500	0	1041200	0
P16949;Q93045;Q9H169	Stathmin;Stathmin-2;Stathmin-4	STMN1;STMN2;STMN4	0	7473200	0	0	0
P60174	Triosephosphate isomerase	TPI1	0	0	656840	848320	0
P49023	Paxillin	PXN	0.00096618	1458200	896780	1144500	2203300
Q96AC1	Fermitin family homolog 2	FERMT2	1	1896900	0	612920	416250
P48651	Phosphatidylserine synthase 1	PTDSS1	0.0018298	2800100	0	0	1217300
Q16822	Phosphoenolpyruvate carboxykinase [GTP], mitochondrial	PCK2	0.0042955	630540	0	0	0
Q9Y5S1	Transient receptor potential cation channel subfamily V member 2	TRPV2	0.0018232	0	0	0	0
P98160	Basement membrane-specific heparan sulfate proteoglycan core protein;Endorepellin;LG3 peptide	HSPG2	0.0026019	2779700	0	0	0
Q6DKI1	60S ribosomal protein L7-like 1	RPL7L1	0.00095057	4055300	0	0	1117600
Q13445	Transmembrane emp24 domain-containing protein 1	TMED1	0.0018282	3060500	0	0	1488600
P49593	Protein phosphatase 1F	PPM1F	0.0059473	3636600	0	0	1705500
CON__Q6IFZ6			0	0	0	0	0
Q92979	Ribosomal RNA small subunit methyltransferase NEP1	EMG1	0.001845	4682300	0	0	0
CON__P04258			0	0	0	0	0
Q9NRA8	Eukaryotic translation initiation factor 4E transporter	EIF4ENIF1	0.0017841	0	654030	2378300	977280
Q9NTJ3	Structural maintenance of chromosomes protein 4	SMC4	0	5814300	0	778920	0
P11166	Solute carrier family 2, facilitated glucose transporter member 1	SLC2A1	0.0059625	3325100	0	0	822420
O75821	Eukaryotic translation initiation factor 3 subunit G	EIF3G	0.00095785	4991900	0	0	711560
P60900	Proteasome subunit alpha type-6	PSMA6	0.006689	0	1385900	0	654470
O43592	Exportin-T	XPOT	0.0075125	3315500	0	0	1149600
Q96TA2	ATP-dependent zinc metalloprotease YME1L1	YME1L1	0.00095602	5802300	0	0	0
Q8N556	Actin filament-associated protein 1	AFAP1	0	5103300	0	0	1324600
Q15691	Microtubule-associated protein RP/EB family member 1	MAPRE1	0.0059676	6023500	0	0	384030
Q06210	Glutamine--fructose-6-phosphate aminotransferase [isomerizing] 1	GFPT1	0	3066500	0	0	0
Q9Y3B4	Splicing factor 3B subunit 6	SF3B6	0.0082988	3240200	0	0	502900
P17813	Endoglin	ENG	0	6324600	0	0	0
E9PAV3	Nascent polypeptide-associated complex subunit alpha, muscle-specific form	NACA	0	6227100	0	0	0
O43251;Q9NWB1;A6NFN3	RNA binding protein fox-1 homolog 2;RNA binding protein fox-1 homolog 1;RNA binding protein fox-1 homolog 3	RBFOX2;RBFOX1;RBFOX3	0	0	0	2099700	0
Q15014	Mortality factor 4-like protein 2	MORF4L2	0.0018018	6203400	0	0	0
P49006	MARCKS-related protein	MARCKSL1	0	5470700	0	0	727390
Q08170	Serine/arginine-rich splicing factor 4	SRSF4	0	4104000	0	0	645850
P40222	Alpha-taxilin	TXLNA	0	5049800	0	0	0
REV__Q8N143			1	0	0	0	0
P15311	Ezrin	EZR	0.0075188	4900800	0	140460	0
Q8WVM8	Sec1 family domain-containing protein 1	SCFD1	0	619650	0	0	0
O43684	Mitotic checkpoint protein BUB3	BUB3	0.0018067	4055000	0	0	438600
Q15287	RNA-binding protein with serine-rich domain 1	RNPS1	0	4633200	0	0	0
Q9Y608	Leucine-rich repeat flightless-interacting protein 2	LRRFIP2	0	0	0	5860600	0
Q8NBS9	Thioredoxin domain-containing protein 5	TXNDC5	0.0082645	5798200	0	0	0
P52292	Importin subunit alpha-1	KPNA2	0	5797700	0	0	0
O75251	NADH dehydrogenase [ubiquinone] iron-sulfur protein 7, mitochondrial	NDUFS7	0.00095511	4556100	0	0	0
Q5T749	Keratinocyte proline-rich protein	KPRP	0.0018034	0	760720	713050	219640
P25789	Proteasome subunit alpha type-4	PSMA4	0.0017715	1618600	1088700	0	0
Q9NRX1	RNA-binding protein PNO1	PNO1	0	5394100	0	0	0
O75179	Ankyrin repeat domain-containing protein 17	ANKRD17	0	0	0	0	0
Q9H857	5-nucleotidase domain-containing protein 2	NT5DC2	0	5366100	0	0	0
P61020	Ras-related protein Rab-5B	RAB5B	1	0	0	0	0
Q9NTI5	Sister chromatid cohesion protein PDS5 homolog B	PDS5B	0.0018002	5307200	0	0	0
O95292	Vesicle-associated membrane protein-associated protein B/C	VAPB	0.0074751	2984200	0	0	932790
O00264	Membrane-associated progesterone receptor component 1	PGRMC1	1	0	0	621250	901400
I3L0E3;Q9Y2R5	28S ribosomal protein S17, mitochondrial	hCG_1984214;MRPS17	0.0018132	4999100	120120	0	0
Q16795	NADH dehydrogenase [ubiquinone] 1 alpha subcomplex subunit 9, mitochondrial	NDUFA9	0.008285	3624300	0	0	825470
P53582	Methionine aminopeptidase 1	METAP1	1	5004800	0	0	0
Q13330;Q9BTC8;O94776	Metastasis-associated protein MTA1;Metastasis-associated protein MTA3;Metastasis-associated protein MTA2	MTA1;MTA3;MTA2	0	2880900	0	499980	0
Q9Y333	U6 snRNA-associated Sm-like protein LSm2	LSM2	0.0018332	4941600	0	0	0
O75151	Lysine-specific demethylase PHF2	PHF2	0	4908000	0	0	0
P11171	Protein 4.1	EPB41	0.0026087	3394000	0	0	0
REV__Q86VN1			0.0090759	0	3418000	578680	876780
Q13190	Syntaxin-5	STX5	1	1815600	0	0	547890
P24821	Tenascin	TNC	0.0018553	0	0	0	0
Q8TCS8	Polyribonucleotide nucleotidyltransferase 1, mitochondrial	PNPT1	0	4814600	0	0	0
Q9H6W3	Bifunctional lysine-specific demethylase and histidyl-hydroxylase NO66	NO66	0.0018605	2248100	0	0	0
P22735	Protein-glutamine gamma-glutamyltransferase K	TGM1	0	0	1478500	0	0
Q12979;P11274	Active breakpoint cluster region-related protein;Breakpoint cluster region protein	ABR;BCR	0	3198400	0	0	0
P10155	60 kDa SS-A/Ro ribonucleoprotein	TROVE2	0	4045700	0	0	0
P26196	Probable ATP-dependent RNA helicase DDX6	DDX6	0	3873000	0	0	0
O00178	GTP-binding protein 1	GTPBP1	0.002627	3480300	0	0	863630
Q9H2D6	TRIO and F-actin-binding protein	TRIOBP	0.002611	2290500	0	0	1493300
Q9BZF9	Uveal autoantigen with coiled-coil domains and ankyrin repeats	UACA	0.00181	1111200	0	0	0
Q9BRP8	Partner of Y14 and mago	WIBG	0	4171400	0	0	0
Q15645	Pachytene checkpoint protein 2 homolog	TRIP13	0	4165300	0	0	0
Q31612;Q95604;P01893	HLA class I histocompatibility antigen, B-73 alpha chain;HLA class I histocompatibility antigen, Cw-17 alpha chain;Putative HLA class I histocompatibility antigen, alpha chain H	HLA-B;HLA-C;HLA-H	0.0018657	0	0	0	0
Q9BZZ5	Apoptosis inhibitor 5	API5	0	4148600	0	0	0
Q13470	Non-receptor tyrosine-protein kinase TNK1	TNK1	0.0026362	0	0	0	0
Q96QT4	Transient receptor potential cation channel subfamily M member 7	TRPM7	0.0034483	3169900	0	0	0
P17480	Nucleolar transcription factor 1	UBTF	0.0018433	2862300	296340	0	0
P63151;Q9Y2T4	Serine/threonine-protein phosphatase 2A 55 kDa regulatory subunit B alpha isoform;Serine/threonine-protein phosphatase 2A 55 kDa regulatory subunit B gamma isoform	PPP2R2A;PPP2R2C	0	4090800	0	0	0
P18031	Tyrosine-protein phosphatase non-receptor type 1	PTPN1	0	0	0	786720	1378400
Q9Y4Z0	U6 snRNA-associated Sm-like protein LSm4	LSM4	1	3949400	0	0	0
O94851	Protein-methionine sulfoxide oxidase MICAL2	MICAL2	1	1690700	0	0	0
Q13637	Ras-related protein Rab-32	RAB32	0	1593600	0	0	0
Q8TEA8	D-tyrosyl-tRNA(Tyr) deacylase 1	DTD1	0	3304200	0	0	0
Q9UM54	Unconventional myosin-VI	MYO6	0.0042845	2174100	0	0	852540
Q02040	A-kinase anchor protein 17A	AKAP17A	0.0090684	2707700	0	0	612260
Q9NW13	RNA-binding protein 28	RBM28	1	2771800	0	0	807660
P27708	CAD protein;Glutamine-dependent carbamoyl-phosphate synthase;Aspartate carbamoyltransferase;Dihydroorotase	CAD	0	3537700	0	0	0
P25205	DNA replication licensing factor MCM3	MCM3	0	2532300	0	0	0
O60828	Polyglutamine-binding protein 1	PQBP1	0.0082781	2748300	0	0	0
P13674	Prolyl 4-hydroxylase subunit alpha-1	P4HA1	0.0018215	0	0	0	0
A8CG34;Q96HA1	Nuclear envelope pore membrane protein POM 121C;Nuclear envelope pore membrane protein POM 121	POM121C;POM121	0.0017637	0	197910	704410	560660
Q6ZVX7	F-box only protein 50	NCCRP1	0.0026132	0	0	0	0
Q15599	Na(+)/H(+) exchange regulatory cofactor NHE-RF2	SLC9A3R2	0.0018709	3291600	0	0	0
P50213	Isocitrate dehydrogenase [NAD] subunit alpha, mitochondrial	IDH3A	1	1106800	0	0	901400
Q68EM7	Rho GTPase-activating protein 17	ARHGAP17	0.0074813	1977800	0	0	389160
Q9UBF2	Coatomer subunit gamma-2	COPG2	0.0017809	1741900	0	0	0
Q86X95	Corepressor interacting with RBPJ 1	CIR1	0.00095877	810860	437430	269910	429080
Q07973	1,25-dihydroxyvitamin D(3) 24-hydroxylase, mitochondrial	CYP24A1	1	1772200	0	0	0
O60551	Glycylpeptide N-tetradecanoyltransferase 2	NMT2	0.0026339	2884400	0	0	0
Q9HDC9	Adipocyte plasma membrane-associated protein	APMAP	1	0	0	2765600	0
Q9Y696	Chloride intracellular channel protein 4	CLIC4	1	2730300	0	0	0
Q13823	Nucleolar GTP-binding protein 2	GNL2	0	1825800	0	0	0
Q9NXD2	Myotubularin-related protein 10	MTMR10	1	2677500	0	0	0
CON__P08730-1			0	0	2610100	0	0
Q92504	Zinc transporter SLC39A7	SLC39A7	0.0051195	0	0	0	0
Q9UQE7	Structural maintenance of chromosomes protein 3	SMC3	0	2421700	0	0	0
P05114	Non-histone chromosomal protein HMG-14	HMGN1	0.00096432	2412700	0	0	0
Q9C037	E3 ubiquitin-protein ligase TRIM4	TRIM4	1	0	0	0	0
O75691	Small subunit processome component 20 homolog	UTP20	0.0067227	2269600	0	0	0
Q99985	Semaphorin-3C	SEMA3C	0.0017683	0	0	0	0
O75352	Mannose-P-dolichol utilization defect 1 protein	MPDU1	0.0042808	2142300	0	0	0
Q9Y421	Protein FAM32A	FAM32A	0.0075	0	2043500	0	0
P82932	28S ribosomal protein S6, mitochondrial	MRPS6	0	1324400	0	0	0
Q9Y2W2	WW domain-binding protein 11	WBP11	0	1950200	0	0	0
Q9UPQ9	Trinucleotide repeat-containing gene 6B protein	TNRC6B	0.0051238	0	424180	1091900	0
Q7LBR1	Charged multivesicular body protein 1b	CHMP1B	1	1314400	0	0	0
P62312	U6 snRNA-associated Sm-like protein LSm6	LSM6	0	1843800	0	0	0
P82921	28S ribosomal protein S21, mitochondrial	MRPS21	0.0098765	1526000	0	0	0
P51398	28S ribosomal protein S29, mitochondrial	DAP3	0	0	0	0	0
O15269	Serine palmitoyltransferase 1	SPTLC1	1	856700	0	0	0
P00491	Purine nucleoside phosphorylase	PNP	0.0059423	0	1265800	0	0
Q9P2R6	Arginine-glutamic acid dipeptide repeats protein	RERE	1	0	0	0	604010
Q6QEF8	Coronin-6	CORO6	1	316070	0	0	0
O00429	Dynamin-1-like protein	DNM1L	0.0018674	0	0	0	0
P09486	SPARC	SPARC	0	0	0	0	0
P20674	Cytochrome c oxidase subunit 5A, mitochondrial	COX5A	0.0017699	0	0	0	0
P32455	Interferon-induced guanylate-binding protein 1	GBP1	1	0	0	0	0
P48426;P78356	Phosphatidylinositol 5-phosphate 4-kinase type-2 alpha;Phosphatidylinositol 5-phosphate 4-kinase type-2 beta	PIP4K2A;PIP4K2B	0.0017873	0	0	0	0
P50479	PDZ and LIM domain protein 4	PDLIM4	0.0059322	0	0	0	0
P68363;P68366	Tubulin alpha-1B chain;Tubulin alpha-4A chain	TUBA1B;TUBA4A	0	0	0	0	0
Q13835	Plakophilin-1	PKP1	1	0	0	0	0
Q7L7X3	Serine/threonine-protein kinase TAO1	TAOK1	0.0017825	0	0	0	0
Q8NDC0	MAPK-interacting and spindle-stabilizing protein-like	MAPK1IP1L	0	0	0	0	0
Q96FS4	Signal-induced proliferation-associated protein 1	SIPA1	0.0059272	0	0	0	0
Q99439	Calponin-2	CNN2	1	0	0	0	0
Q9BSR8	Protein YIPF4	YIPF4	0.00094429	0	0	0	0
Q9BY44	Eukaryotic translation initiation factor 2A;Eukaryotic translation initiation factor 2A, N-terminally processed	EIF2A	0	0	0	0	0
Q9H1K4;Q9H936	Mitochondrial glutamate carrier 2;Mitochondrial glutamate carrier 1	SLC25A18;SLC25A22	0.0034632	0	0	0	0
Q9P016	Thymocyte nuclear protein 1	THYN1	1	0	0	0	0
Q9UI10	Translation initiation factor eIF-2B subunit delta	EIF2B4	0	0	0	0	0
