# Supplementary material for: The LINC00961 transcript and its encoded micropeptide, small regulatory polypeptide of amino acid response, regulate endothelial cell function
Source: Cardiovasc Res. 2020 Jan 28;116(12):1981–94. doi: 10.1093/cvr/cvaa008 (PMC8216332; doi:10.1093/cvr/cvaa008)
Supplement: cvaa008_supplementary_materials [file cvaa008_supplementary_materials.zip › cvaa008_Supplementary_Materials/supplementary table 4.xlsx]

## Sheet: Sheet1
Protein IDs	Protein Names	Gene Names	Q.value	LINC00961 LFQ Score
P62328	Thymosin beta-4;Hematopoietic system regulatory peptide	TMSB4X	0	114690000
Q96EP5	DAZ-associated protein 1	DAZAP1	0	76008000
Q15056	Eukaryotic translation initiation factor 4H	EIF4H	0	66542000
Q14320	Protein FAM50A	FAM50A	0	52549000
P27695	DNA-(apurinic or apyrimidinic site) lyase;DNA-(apurinic or apyrimidinic site) lyase, mitochondrial	APEX1	0	42120000
Q969G5	Protein kinase C delta-binding protein	PRKCDBP	0	35337000
Q96DH6	RNA-binding protein Musashi homolog 2	MSI2	0	33475000
Q9H7B2	Ribosome production factor 2 homolog	RPF2	0	32597000
P27797	Calreticulin	CALR	0	28753000
P29966	Myristoylated alanine-rich C-kinase substrate	MARCKS	0	26743000
P21291	Cysteine and glycine-rich protein 1	CSRP1	0	25398000
P51659	Peroxisomal multifunctional enzyme type 2;(3R)-hydroxyacyl-CoA dehydrogenase;Enoyl-CoA hydratase 2	HSD17B4	0	22398000
O60869	Endothelial differentiation-related factor 1	EDF1	0	21683000
P09211	Glutathione S-transferase P	GSTP1	0	21441000
Q96QR8	Transcriptional activator protein Pur-beta	PURB	0	20609000
P60228	Eukaryotic translation initiation factor 3 subunit E	EIF3E	0	18123000
O95819;Q8N4C8;Q9UKE5	Mitogen-activated protein kinase kinase kinase kinase 4;Misshapen-like kinase 1;TRAF2 and NCK-interacting protein kinase	MAP4K4;MINK1;TNIK	0	18118000
O95777	U6 snRNA-associated Sm-like protein LSm8	LSM8	0	17565000
P53985	Monocarboxylate transporter 1	SLC16A1	0	17161000
P50579	Methionine aminopeptidase 2	METAP2	0	16166000
Q8WXF1	Paraspeckle component 1	PSPC1	0	15176000
P62273	40S ribosomal protein S29	RPS29	0	15149000
P62258	14-3-3 protein epsilon	YWHAE	0	14973000
S4R3N1;P61604	10 kDa heat shock protein, mitochondrial	HSPE1-MOB4;HSPE1	0	14728000
Q9NVA2	Septin-11	2011-09-01	0	14025000
Q9H299	SH3 domain-binding glutamic acid-rich-like protein 3	SH3BGRL3	0	13912000
P30048	Thioredoxin-dependent peroxide reductase, mitochondrial	PRDX3	0	13652000
P29279	Connective tissue growth factor	CTGF	0	13200000
P47813;O14602	Eukaryotic translation initiation factor 1A, X-chromosomal;Eukaryotic translation initiation factor 1A, Y-chromosomal	EIF1AX;EIF1AY	0	12803000
Q14195;Q16555;Q14194	Dihydropyrimidinase-related protein 3;Dihydropyrimidinase-related protein 2;Dihydropyrimidinase-related protein 1	DPYSL3;DPYSL2;CRMP1	0	12331000
O60762	Dolichol-phosphate mannosyltransferase subunit 1	DPM1	0	11689000
P51532;P51531	Transcription activator BRG1;Probable global transcription activator SNF2L2	SMARCA4;SMARCA2	0	11093000
P82663	28S ribosomal protein S25, mitochondrial	MRPS25	0	11060000
Q9Y3F4	Serine-threonine kinase receptor-associated protein	STRAP	0	10805000
P42696	RNA-binding protein 34	RBM34	0	10646000
Q9UDY2	Tight junction protein ZO-2	TJP2	0	10555000
P82930	28S ribosomal protein S34, mitochondrial	MRPS34	0.00093721	10483000
O75400	Pre-mRNA-processing factor 40 homolog A	PRPF40A	0.0034453	10415000
Q9BQE3	Tubulin alpha-1C chain	TUBA1C	0	10395000
Q16270	Insulin-like growth factor-binding protein 7	IGFBP7	0	10348000
Q16540	39S ribosomal protein L23, mitochondrial	MRPL23	0	10321000
O60476	Mannosyl-oligosaccharide 1,2-alpha-mannosidase IB	MAN1A2	0.006717	10268000
P31689	DnaJ homolog subfamily A member 1	DNAJA1	0	10219000
Q96CX2	BTB/POZ domain-containing protein KCTD12	KCTD12	0	9979400
Q6PKG0;Q659C4	La-related protein 1;La-related protein 1B	LARP1;LARP1B	0.0034572	9653800
Q3ZCQ8	Mitochondrial import inner membrane translocase subunit TIM50	TIMM50	0.0017969	9179600
Q9NPE3	H/ACA ribonucleoprotein complex subunit 3	NOP10	0	9178800
P31946	14-3-3 protein beta/alpha;14-3-3 protein beta/alpha, N-terminally processed	YWHAB	0	8849700
P15259;P18669	Phosphoglycerate mutase 2;Phosphoglycerate mutase 1	PGAM2;PGAM1	0	8586600
O75390	Citrate synthase, mitochondrial	CS	0	8477900
Q8WU90	Zinc finger CCCH domain-containing protein 15	ZC3H15	0	8341700
P17948	Vascular endothelial growth factor receptor 1	FLT1	0	8080000
O43447	Peptidyl-prolyl cis-trans isomerase H	PPIH	0.00096246	7951700
Q12996	Cleavage stimulation factor subunit 3	CSTF3	0	7940900
P09496	Clathrin light chain A	CLTA	0.00093897	7929300
P00439	Phenylalanine-4-hydroxylase	PAH	0.006734	7914200
P30533	Alpha-2-macroglobulin receptor-associated protein	LRPAP1	0	7676000
P16949;Q93045;Q9H169	Stathmin;Stathmin-2;Stathmin-4	STMN1;STMN2;STMN4	0	7473200
Q969H8	Myeloid-derived growth factor	MYDGF	0.0018692	7298400
P13667	Protein disulfide-isomerase A4	PDIA4	0	7265400
P13598	Intercellular adhesion molecule 2	ICAM2	0.0018519	7209000
Q9HD33	39S ribosomal protein L47, mitochondrial	MRPL47	0.0082919	6443700
P08237	ATP-dependent 6-phosphofructokinase, muscle type	PFKM	0	6368900
Q14258	E3 ubiquitin/ISG15 ligase TRIM25	TRIM25	0	6328400
P17813	Endoglin	ENG	0	6324600
E9PAV3	Nascent polypeptide-associated complex subunit alpha, muscle-specific form	NACA	0	6227100
P82664	28S ribosomal protein S10, mitochondrial	MRPS10	0.00095969	6225500
P49821	NADH dehydrogenase [ubiquinone] flavoprotein 1, mitochondrial	NDUFV1	0.0018416	6224900
P49448;P00367	Glutamate dehydrogenase 2, mitochondrial;Glutamate dehydrogenase 1, mitochondrial	GLUD2;GLUD1	0	6212300
Q15014	Mortality factor 4-like protein 2	MORF4L2	0.0018018	6203400
O60568	Procollagen-lysine,2-oxoglutarate 5-dioxygenase 3	PLOD3	0.00096339	6052500
Q96TA2	ATP-dependent zinc metalloprotease YME1L1	YME1L1	0.00095602	5802300
Q8NBS9	Thioredoxin domain-containing protein 5	TXNDC5	0.0082645	5798200
P52292	Importin subunit alpha-1	KPNA2	0	5797700
E7EVH7;Q07866	Kinesin light chain 1	KLC1	1	5655700
Q9NRX1	RNA-binding protein PNO1	PNO1	0	5394100
Q96AQ6	Pre-B-cell leukemia transcription factor-interacting protein 1	PBXIP1	0	5368300
Q9H857	5-nucleotidase domain-containing protein 2	NT5DC2	0	5366100
P40261	Nicotinamide N-methyltransferase	NNMT	0	5312400
Q9NTI5	Sister chromatid cohesion protein PDS5 homolog B	PDS5B	0.0018002	5307200
Q9H089	Large subunit GTPase 1 homolog	LSG1	0	5225200
P49327	Fatty acid synthase;[Acyl-carrier-protein] S-acetyltransferase;[Acyl-carrier-protein] S-malonyltransferase;3-oxoacyl-[acyl-carrier-protein] synthase;3-oxoacyl-[acyl-carrier-protein] reductase;3-hydroxyacyl-[acyl-carrier-protein] dehydratase;Enoyl-[acyl-carrier-protein] reductase;Oleoyl-[acyl-carrier-protein] hydrolase	FASN	0	5188600
O95573	Long-chain-fatty-acid--CoA ligase 3	ACSL3	0.0042882	5139000
Q9UHA3	Probable ribosome biogenesis protein RLP24	RSL24D1	0.00096525	5072700
P40222	Alpha-taxilin	TXLNA	0	5049800
P53582	Methionine aminopeptidase 1	METAP1	1	5004800
Q9Y333	U6 snRNA-associated Sm-like protein LSm2	LSM2	0.0018332	4941600
O75151	Lysine-specific demethylase PHF2	PHF2	0	4908000
P35998	26S protease regulatory subunit 7	PSMC2	0	4857200
Q15427	Splicing factor 3B subunit 4	SF3B4	0.0017778	4825700
Q8TCS8	Polyribonucleotide nucleotidyltransferase 1, mitochondrial	PNPT1	0	4814600
Q7L2H7	Eukaryotic translation initiation factor 3 subunit M	EIF3M	0.0067283	4700700
Q92979	Ribosomal RNA small subunit methyltransferase NEP1	EMG1	0.001845	4682300
Q15287	RNA-binding protein with serine-rich domain 1	RNPS1	0	4633200
O75251	NADH dehydrogenase [ubiquinone] iron-sulfur protein 7, mitochondrial	NDUFS7	0.00095511	4556100
P49757	Protein numb homolog	NUMB	1	4179400
Q9BRP8	Partner of Y14 and mago	WIBG	0	4171400
Q15645	Pachytene checkpoint protein 2 homolog	TRIP13	0	4165300
Q9BZZ5	Apoptosis inhibitor 5	API5	0	4148600
P63151;Q9Y2T4	Serine/threonine-protein phosphatase 2A 55 kDa regulatory subunit B alpha isoform;Serine/threonine-protein phosphatase 2A 55 kDa regulatory subunit B gamma isoform	PPP2R2A;PPP2R2C	0	4090800
Q9BX40	Protein LSM14 homolog B	LSM14B	0.0017889	4065000
P10155	60 kDa SS-A/Ro ribonucleoprotein	TROVE2	0	4045700
Q9Y4Z0	U6 snRNA-associated Sm-like protein LSm4	LSM4	1	3949400
P26196	Probable ATP-dependent RNA helicase DDX6	DDX6	0	3873000
Q9NWH9	SAFB-like transcription modulator	SLTM	0	3637600
Q92734	Protein TFG	TFG	0.0026201	3625000
P27708	CAD protein;Glutamine-dependent carbamoyl-phosphate synthase;Aspartate carbamoyltransferase;Dihydroorotase	CAD	0	3537700
P11171	Protein 4.1	EPB41	0.0026087	3394000
Q8TEA8	D-tyrosyl-tRNA(Tyr) deacylase 1	DTD1	0	3304200
Q15599	Na(+)/H(+) exchange regulatory cofactor NHE-RF2	SLC9A3R2	0.0018709	3291600
Q9ULV4	Coronin-1C	CORO1C	0	3272100
Q12979;P11274	Active breakpoint cluster region-related protein;Breakpoint cluster region protein	ABR;BCR	0	3198400
Q96QT4	Transient receptor potential cation channel subfamily M member 7	TRPM7	0.0034483	3169900
Q06210	Glutamine--fructose-6-phosphate aminotransferase [isomerizing] 1	GFPT1	0	3066500
O75165	DnaJ homolog subfamily C member 13	DNAJC13	0	3028600
O60551	Glycylpeptide N-tetradecanoyltransferase 2	NMT2	0.0026339	2884400
P98160	Basement membrane-specific heparan sulfate proteoglycan core protein;Endorepellin;LG3 peptide	HSPG2	0.0026019	2779700
O60828	Polyglutamine-binding protein 1	PQBP1	0.0082781	2748300
Q9Y696	Chloride intracellular channel protein 4	CLIC4	1	2730300
Q9NXD2	Myotubularin-related protein 10	MTMR10	1	2677500
P25205	DNA replication licensing factor MCM3	MCM3	0	2532300
P08123	Collagen alpha-2(I) chain	COL1A2	0	2428000
Q9UQE7	Structural maintenance of chromosomes protein 3	SMC3	0	2421700
P05114	Non-histone chromosomal protein HMG-14	HMGN1	0.00096432	2412700
O75691	Small subunit processome component 20 homolog	UTP20	0.0067227	2269600
Q9H6W3	Bifunctional lysine-specific demethylase and histidyl-hydroxylase NO66	NO66	0.0018605	2248100
O75352	Mannose-P-dolichol utilization defect 1 protein	MPDU1	0.0042808	2142300
Q93062	RNA-binding protein with multiple splicing	RBPMS	0.0017937	2027700
P20020;Q16720;P23634;Q01814	Plasma membrane calcium-transporting ATPase 1;Plasma membrane calcium-transporting ATPase 3;Plasma membrane calcium-transporting ATPase 4;Plasma membrane calcium-transporting ATPase 2	ATP2B1;ATP2B3;ATP2B4;ATP2B2	0	1998800
Q9Y2W2	WW domain-binding protein 11	WBP11	0	1950200
A6NLC8	Putative TAF11-like protein ENSP00000332601		0	1932400
P62312	U6 snRNA-associated Sm-like protein LSm6	LSM6	0	1843800
Q13823	Nucleolar GTP-binding protein 2	GNL2	0	1825800
Q07973	1,25-dihydroxyvitamin D(3) 24-hydroxylase, mitochondrial	CYP24A1	1	1772200
Q9UBF2	Coatomer subunit gamma-2	COPG2	0.0017809	1741900
O94851	Protein-methionine sulfoxide oxidase MICAL2	MICAL2	1	1690700
Q13637	Ras-related protein Rab-32	RAB32	0	1593600
P82921	28S ribosomal protein S21, mitochondrial	MRPS21	0.0098765	1526000
O75531	Barrier-to-autointegration factor;Barrier-to-autointegration factor, N-terminally processed	BANF1	0	1386000
P82932	28S ribosomal protein S6, mitochondrial	MRPS6	0	1324400
Q7LBR1	Charged multivesicular body protein 1b	CHMP1B	1	1314400
Q9BZF9	Uveal autoantigen with coiled-coil domains and ankyrin repeats	UACA	0.00181	1111200
O43795	Unconventional myosin-Ib	MYO1B	0	924880
O15269	Serine palmitoyltransferase 1	SPTLC1	1	856700
Q16822	Phosphoenolpyruvate carboxykinase [GTP], mitochondrial	PCK2	0.0042955	630540
Q8WVM8	Sec1 family domain-containing protein 1	SCFD1	0	619650
Q6QEF8	Coronin-6	CORO6	1	316070
