# Supplementary material for: The LINC00961 transcript and its encoded micropeptide, small regulatory polypeptide of amino acid response, regulate endothelial cell function
Source: Cardiovasc Res. 2020 Jan 28;116(12):1981–94. doi: 10.1093/cvr/cvaa008 (PMC8216332; doi:10.1093/cvr/cvaa008)
Supplement: cvaa008_supplementary_materials [file cvaa008_supplementary_materials.zip › cvaa008_Supplementary_Materials/Supplementary Table 5.xlsx]

## Sheet: raw_data
Protein names	Gene names	Fasta headers	Number of proteins	Peptides	Mol. weight [kDa]	LFQ intensity huv-IgG-EV-2	LFQ intensity huv-IgG-EV-3	LFQ intensity huv-IgG-notag-2	LFQ intensity huv-IgG-notag-3	LFQ intensity huv-IgG-tag-2	LFQ intensity huv-IgG-tag-3	LFQ intensity huv-HA-EV-2	LFQ intensity huv-HA-EV-3	LFQ intensity huv-HA-notag-2	LFQ intensity huv-HA-notag-3	LFQ intensity huv-HA-tag2	LFQ intensity huv-HA-tag-3
Vimentin	VIM	sp|P08670|VIME_HUMAN Vimentin OS=Homo sapiens GN=VIM PE=1 SV=4	2	95	53.651	1528700000000	211360000000	19319000000	204370000000	7515200000	344980000000	1795600000000	153520000000	563850000000	36813000000	355380000000	378630000000
Myosin-9	MYH9	sp|P35579|MYH9_HUMAN Myosin-9 OS=Homo sapiens GN=MYH9 PE=1 SV=4	9	306	226.53	871060000000	61657000000	11292000000	75382000000	3413800000	166460000000	872140000000	75672000000	297200000000	38027000000	185460000000	206020000000
Actin, cytoplasmic 2;Actin, cytoplasmic 2, N-terminally processed	ACTG1	sp|P63261|ACTG_HUMAN Actin, cytoplasmic 2 OS=Homo sapiens GN=ACTG1 PE=1 SV=1	1	46	41.792	370240000000	12812000000	2938300000	12503000000	1312400000	23188000000	335570000000	35622000000	69792000000	8770500000	42207000000	31654000000
Myosin-10	MYH10	sp|P35580|MYH10_HUMAN Myosin-10 OS=Homo sapiens GN=MYH10 PE=1 SV=3	4	223	229	92497000000	5344800000	1001800000	7340400000	275610000	17762000000	47647000000	6090300000	26823000000	3900400000	26217000000	23850000000
			1	6	24.409	19286000000	14726000000	5516000000	21075000000	6265500000	18314000000	29701000000	17121000000	19691000000	2588000000	26100000000	27140000000
Prelamin-A/C;Lamin-A/C	LMNA	sp|P02545|LMNA_HUMAN Prelamin-A/C OS=Homo sapiens GN=LMNA PE=1 SV=1	2	88	74.139	61525000000	4330600000	380920000	6630400000	191710000	9556900000	46774000000	2944700000	18635000000	1126500000	16659000000	22170000000
Keratin, type II cytoskeletal 1	KRT1	sp|P04264|K2C1_HUMAN Keratin, type II cytoskeletal 1 OS=Homo sapiens GN=KRT1 PE=1 SV=6;	2	66	66.038	3858500000	2063600000	2421600000	6137900000	1568100000	24008000000	2914900000	5585700000	9079000000	4595700000	15714000000	16456000000
Keratin, type II cytoskeletal 7	KRT7	;sp|P08729|K2C7_HUMAN Keratin, type II cytoskeletal 7 OS=Homo sapiens GN=KRT7 PE=1 SV=5	2	58	51.385	61326000000	8825300000	356550000	9993200000	133910000	12833000000	89166000000	3180900000	25629000000	877290000	15229000000	14076000000
Myosin light polypeptide 6	MYL6	sp|P60660|MYL6_HUMAN Myosin light polypeptide 6 OS=Homo sapiens GN=MYL6 PE=1 SV=2	1	20	16.93	92154000000	3749500000	999490000	4507300000	331830000	9310200000	45015000000	4519700000	15139000000	3381900000	14848000000	13037000000
Basement membrane-specific heparan sulfate proteoglycan core protein;Endorepellin;LG3 peptide	HSPG2	sp|P98160|PGBM_HUMAN Basement membrane-specific heparan sulfate proteoglycan core protein OS=Homo sapiens GN=HSPG2 PE=1 SV=4	1	179	468.83	64624000000	2504300000	353810000	7364900000	97808000	9003000000	23009000000	1854000000	27069000000	1601300000	14823000000	18073000000
von Willebrand factor;von Willebrand antigen 2	VWF	sp|P04275|VWF_HUMAN von Willebrand factor OS=Homo sapiens GN=VWF PE=1 SV=4	1	139	309.26	154160000000	11729000000	1118100000	5109800000	141160000	8516000000	147300000000	6290600000	17680000000	946960000	11044000000	9442600000
Keratin, type I cytoskeletal 18	KRT18	sp|P05783|K1C18_HUMAN Keratin, type I cytoskeletal 18 OS=Homo sapiens GN=KRT18 PE=1 SV=2	2	52	48.057	67913000000	5808000000	463150000	5234700000	201000000	9849300000	69870000000	4263100000	18140000000	1190300000	10234000000	10463000000
Keratin, type I cytoskeletal 10	KRT10	;sp|P13645|K1C10_HUMAN Keratin, type I cytoskeletal 10 OS=Homo sapiens GN=KRT10 PE=1 SV=6	14	48	59.51	3341200000	2698000000	1366300000	4164500000	1169100000	7187000000	3587400000	2857700000	5854600000	2299400000	8841900000	9629900000
Nestin	NES	sp|P48681|NEST_HUMAN Nestin OS=Homo sapiens GN=NES PE=1 SV=2	1	103	177.44	87946000000	6285900000	453130000	5800600000	89986000	9078200000	111350000000	4149500000	16604000000	825940000	8636200000	9632100000
78 kDa glucose-regulated protein	HSPA5	sp|P11021|GRP78_HUMAN 78 kDa glucose-regulated protein OS=Homo sapiens GN=HSPA5 PE=1 SV=2	1	52	72.332	18411000000	1795400000	600410000	3975900000	317410000	5228600000	22853000000	905130000	7782300000	569420000	8596800000	8395200000
Heterogeneous nuclear ribonucleoproteins C1/C2	HNRNPC	sp|P07910|HNRPC_HUMAN Heterogeneous nuclear ribonucleoproteins C1/C2 OS=Homo sapiens GN=HNRNPC PE=1 SV=4	3	41	33.67	83384000000	6210100000	459740000	5354200000	163930000	4417300000	67698000000	5259100000	19607000000	1025500000	8354200000	11804000000
Plectin	PLEC	sp|Q15149|PLEC_HUMAN Plectin OS=Homo sapiens GN=PLEC PE=1 SV=3	1	378	531.78	76881000000	4777900000	447590000	5143800000	192020000	8114600000	98192000000	4812100000	14089000000	831450000	7810100000	9098500000
			2	13	15.184	6248100000	858790000	363060000	1811000000	45307000	3461100000	7758800000	266250000	9178500000	483620000	6514800000	10001000000
Keratin, type I cytoskeletal 9	KRT9	;sp|P35527|K1C9_HUMAN Keratin, type I cytoskeletal 9 OS=Homo sapiens GN=KRT9 PE=1 SV=3	2	40	62.129	725860000	103950000	903330000	1950400000	514610000	14519000000	1008600000	1904700000	3005900000	1942200000	5687300000	7406200000
Fibronectin;Anastellin;Ugl-Y1;Ugl-Y2;Ugl-Y3	FN1	sp|P02751|FINC_HUMAN Fibronectin OS=Homo sapiens GN=FN1 PE=1 SV=4	1	71	262.62	12873000000	699930000	100030000	1988800000	39933000	2573000000	6021900000	339290000	4448300000	511970000	5475800000	6745100000
Heat shock protein beta-1	HSPB1	sp|P04792|HSPB1_HUMAN Heat shock protein beta-1 OS=Homo sapiens GN=HSPB1 PE=1 SV=2	1	19	22.782	31425000000	2039600000	284520000	3073200000	100060000	2914500000	37791000000	1069600000	7458400000	371560000	5359200000	4506300000
Keratin, type II cytoskeletal 2 epidermal	KRT2	sp|P35908|K22E_HUMAN Keratin, type II cytoskeletal 2 epidermal OS=Homo sapiens GN=KRT2 PE=1 SV=2	1	69	65.432	1875000000	1907000000	785240000	2597600000	984410000	8278200000	3440700000	955200000	4443400000	1746800000	5305600000	7948900000
			6	16	22.06	13535000000	518430000	139150000	1141300000	25717000	1883200000	4963400000	283520000	6501000000	453090000	5112700000	9333800000
Tropomyosin alpha-4 chain	TPM4	sp|P67936|TPM4_HUMAN Tropomyosin alpha-4 chain OS=Homo sapiens GN=TPM4 PE=1 SV=3	2	40	28.521	27835000000	1066300000	216520000	1569300000	82693000	2683000000	29898000000	1797600000	7057300000	1228400000	4746200000	3468100000
			1	42	69.293	4103900000	3367000000	1687600000	3384900000	2232100000	4803200000	5717700000	3085000000	4304900000	1627400000	4675900000	5217200000
Tubulin alpha-1B chain	TUBA1B	sp|P68363|TBA1B_HUMAN Tubulin alpha-1B chain OS=Homo sapiens GN=TUBA1B PE=1 SV=1	2	32	50.151	37682000000	1505100000	265240000	1765700000	162770000	2183100000	22112000000	1107900000	10393000000	481070000	4485800000	3317200000
Tubulin beta chain	TUBB	sp|P07437|TBB5_HUMAN Tubulin beta chain OS=Homo sapiens GN=TUBB PE=1 SV=2	2	32	49.67	40465000000	1534900000	332260000	1587200000	152750000	1914900000	23319000000	1110500000	10411000000	399920000	4424600000	3380000000
Protein-glutamine gamma-glutamyltransferase 2	TGM2	sp|P21980|TGM2_HUMAN Protein-glutamine gamma-glutamyltransferase 2 OS=Homo sapiens GN=TGM2 PE=1 SV=2	1	36	77.328	19353000000	879390000	128700000	2321100000	27496000	2361900000	13650000000	651240000	5432600000	498750000	4336600000	6214700000
Histone H3.1;Histone H3.1t;Histone H3.3C	HIST1H3A;HIST3H3;H3F3C	sp|P68431|H31_HUMAN Histone H3.1 OS=Homo sapiens GN=HIST1H3A PE=1 SV=2;sp|Q16695|H31T_HUMAN Histone H3.1t OS=Homo sapiens GN=HIST3H3 PE=1 SV=3;sp|Q6NXT2|H3C_HUMAN Histone H3.3C OS=Homo sapiens GN=H3F3C PE=1 SV=3	3	23	15.404	82540000000	2994200000	889220000	4964300000	395830000	3601400000	43229000000	5556700000	22446000000	1262500000	4318000000	3357200000
Histone H2B type 1-B	HIST1H2BB	sp|P33778|H2B1B_HUMAN Histone H2B type 1-B OS=Homo sapiens GN=HIST1H2BB PE=1 SV=2	1	23	13.95	99232000000	5050800000	827840000	5147800000	258490000	2102600000	50076000000	7436900000	24636000000	667840000	3512700000	2830800000
Nesprin-1	SYNE1	sp|Q8NF91|SYNE1_HUMAN Nesprin-1 OS=Homo sapiens GN=SYNE1 PE=1 SV=4	1	18	1011.1	504700000	92433000	0	0	0	58323000	312170000	172360000	5281000	626530000	3489900000	1926600000
RNA-binding motif protein, X chromosome;RNA-binding motif protein, X chromosome, N-terminally processed	RBMX	sp|P38159|RBMX_HUMAN RNA-binding motif protein, X chromosome OS=Homo sapiens GN=RBMX PE=1 SV=3	3	59	42.331	22087000000	2736300000	202720000	2488500000	79329000	3207500000	36793000000	2054500000	7905200000	353260000	3195100000	4151900000
40S ribosomal protein S8	RPS8	sp|P62241|RS8_HUMAN 40S ribosomal protein S8 OS=Homo sapiens GN=RPS8 PE=1 SV=2	1	19	24.205	10382000000	698140000	83848000	1730000000	76121000	3060500000	8103000000	497230000	3446200000	278010000	3084300000	2889700000
Histone H1.2	HIST1H1C	sp|P16403|H12_HUMAN Histone H1.2 OS=Homo sapiens GN=HIST1H1C PE=1 SV=2	1	25	21.364	22523000000	2314300000	185780000	2953900000	60606000	2037500000	18663000000	1533100000	8281200000	498650000	2994500000	3944400000
Lamin-B1	LMNB1	sp|P20700|LMNB1_HUMAN Lamin-B1 OS=Homo sapiens GN=LMNB1 PE=1 SV=2	1	67	66.408	16271000000	1108500000	83001000	1663200000	12445000	1463100000	12997000000	900500000	4487200000	242980000	2896600000	3560300000
Keratin, type I cytoskeletal 17	KRT17	;sp|Q04695|K1C17_HUMAN Keratin, type I cytoskeletal 17 OS=Homo sapiens GN=KRT17 PE=1 SV=2	2	50	48.105	2095900000	956790000	218510000	537070000	130460000	1535700000	1063400000	418920000	791590000	263410000	2634300000	1145700000
Endoplasmin	HSP90B1	sp|P14625|ENPL_HUMAN Endoplasmin OS=Homo sapiens GN=HSP90B1 PE=1 SV=1	2	49	92.468	10978000000	913630000	140580000	1947800000	57094000	2078700000	14099000000	589570000	5473600000	263320000	2456500000	2707200000
Heat shock cognate 71 kDa protein	HSPA8	sp|P11142|HSP7C_HUMAN Heat shock cognate 71 kDa protein OS=Homo sapiens GN=HSPA8 PE=1 SV=1	1	43	70.897	13648000000	942720000	212670000	1130000000	77692000	1711500000	12841000000	664300000	2746400000	173200000	2375400000	2285100000
Elongation factor 1-alpha 1;Putative elongation factor 1-alpha-like 3;Elongation factor 1-alpha 2	EEF1A1;EEF1A1P5;EEF1A2	sp|P68104|EF1A1_HUMAN Elongation factor 1-alpha 1 OS=Homo sapiens GN=EEF1A1 PE=1 SV=1;sp|Q5VTE0|EF1A3_HUMAN Putative elongation factor 1-alpha-like 3 OS=Homo sapiens GN=EEF1A1P5 PE=5 SV=1;sp|Q05639|EF1A2_HUMAN Elongation factor 1-alpha 2 OS=Homo sapiens GN	3	23	50.14	11088000000	804650000	187740000	986350000	92851000	1454300000	6980500000	620090000	5081100000	249250000	2374300000	1675900000
Histone H4	HIST1H4A	sp|P62805|H4_HUMAN Histone H4 OS=Homo sapiens GN=HIST1H4A PE=1 SV=2	1	22	11.367	74106000000	1659900000	617290000	2894200000	382920000	1965200000	30529000000	3844600000	8915000000	711750000	2342900000	1502700000
Heterogeneous nuclear ribonucleoprotein M	HNRNPM	sp|P52272|HNRPM_HUMAN Heterogeneous nuclear ribonucleoprotein M OS=Homo sapiens GN=HNRNPM PE=1 SV=3	1	56	77.515	13082000000	908490000	95081000	1317000000	45442000	1776000000	11518000000	761450000	3343800000	169380000	2329800000	2730900000
60S ribosomal protein L6	RPL6	sp|Q02878|RL6_HUMAN 60S ribosomal protein L6 OS=Homo sapiens GN=RPL6 PE=1 SV=3	1	24	32.728	12464000000	952020000	107480000	1537000000	107090000	2421000000	5140800000	631520000	3458300000	284600000	2264400000	2327400000
Keratin, type II cytoskeletal 8	KRT8	;sp|P05787|K2C8_HUMAN Keratin, type II cytoskeletal 8 OS=Homo sapiens GN=KRT8 PE=1 SV=7	5	71	53.704	4898900000	872500000	94385000	741090000	110270000	1843700000	4228100000	447490000	2249900000	253270000	2219600000	1070200000
Histone H2A type 2-C;Histone H2A type 2-A	HIST2H2AC;HIST2H2AA3	sp|Q16777|H2A2C_HUMAN Histone H2A type 2-C OS=Homo sapiens GN=HIST2H2AC PE=1 SV=4;sp|Q6FI13|H2A2A_HUMAN Histone H2A type 2-A OS=Homo sapiens GN=HIST2H2AA3 PE=1 SV=3	2	16	13.988	80250000000	4503400000	564260000	4971100000	152500000	1269900000	42922000000	5481800000	16170000000	953020000	2187200000	2914300000
	SPAAR	sp|A0A1B0GVQ0|SPAR_HUMAN Small regulatory polypeptide of amino acid response OS=Homo sapiens GN=SPAAR PE=1 SV=2	1	4	9.6321	0	5804500	0	1203900	5805800	75459000	0	0	0	0	1911700000	931390000
Histone H1.5	HIST1H1B	sp|P16401|H15_HUMAN Histone H1.5 OS=Homo sapiens GN=HIST1H1B PE=1 SV=3	1	23	22.58	18099000000	1639200000	124110000	2116000000	36152000	1617300000	17946000000	1162900000	6046100000	326830000	1896500000	2615300000
Keratin, type II cytoskeletal 6A	KRT6A	;sp|P02538|K2C6A_HUMAN Keratin, type II cytoskeletal 6A OS=Homo sapiens GN=KRT6A PE=1 SV=3	3	57	60.044	393520000	844610000	20781000	68770000	126850000	118210000	366310000	72846000	126000000	39972000	1834200000	120160000
60S ribosomal protein L3	RPL3	sp|P39023|RL3_HUMAN 60S ribosomal protein L3 OS=Homo sapiens GN=RPL3 PE=1 SV=2	2	34	46.108	7636000000	741580000	100230000	1289200000	50091000	1675800000	7805900000	554140000	2988200000	200580000	1817500000	2339700000
Interleukin enhancer-binding factor 3	ILF3	sp|Q12906|ILF3_HUMAN Interleukin enhancer-binding factor 3 OS=Homo sapiens GN=ILF3 PE=1 SV=3	1	58	95.337	33035000000	1413500000	103840000	1174600000	24119000	990110000	13623000000	1121600000	4127400000	206500000	1785300000	1871000000
Lamin-B2	LMNB2	sp|Q03252|LMNB2_HUMAN Lamin-B2 OS=Homo sapiens GN=LMNB2 PE=1 SV=4	1	66	69.948	6970000000	539360000	18484000	627370000	6693900	850040000	6857900000	364530000	1953400000	92594000	1673300000	2041900000
Nucleolin	NCL	sp|P19338|NUCL_HUMAN Nucleolin OS=Homo sapiens GN=NCL PE=1 SV=3	2	52	76.613	14843000000	967980000	100050000	1359400000	26897000	1096500000	6879100000	735240000	3129700000	211540000	1659800000	1812200000
Thrombospondin-1	THBS1	sp|P07996|TSP1_HUMAN Thrombospondin-1 OS=Homo sapiens GN=THBS1 PE=1 SV=2;	4	39	129.38	2475100000	271030000	24217000	552320000	18080000	1310400000	2409300000	108210000	2394300000	132750000	1643800000	2428300000
RNA-binding protein Raly	RALY	sp|Q9UKM9|RALY_HUMAN RNA-binding protein Raly OS=Homo sapiens GN=RALY PE=1 SV=1	1	36	32.463	16528000000	1300200000	75548000	1025900000	24504000	967830000	10309000000	966500000	3101800000	185380000	1542700000	2013000000
Keratin, type I cytoskeletal 16	KRT16	;sp|P08779|K1C16_HUMAN Keratin, type I cytoskeletal 16 OS=Homo sapiens GN=KRT16 PE=1 SV=4	2	45	51.267	5791000	566850000	6848600	11277000	0	108380000	0	45038000	1255600	20090000	1506500000	81646000
60S ribosomal protein L18a	RPL18A	sp|Q02543|RL18A_HUMAN 60S ribosomal protein L18a OS=Homo sapiens GN=RPL18A PE=1 SV=2	1	23	20.762	7435300000	409430000	45880000	694900000	31791000	1008500000	2712800000	238450000	1996600000	86647000	1419400000	1785800000
Tropomyosin alpha-1 chain	TPM1	sp|P09493|TPM1_HUMAN Tropomyosin alpha-1 chain OS=Homo sapiens GN=TPM1 PE=1 SV=2	1	32	32.708	9518000000	284170000	60694000	270740000	16946000	862100000	8642200000	537670000	1526700000	308550000	1394400000	968480000
Keratin, type II cytoskeletal 5	KRT5	;sp|P13647|K2C5_HUMAN Keratin, type II cytoskeletal 5 OS=Homo sapiens GN=KRT5 PE=1 SV=3	2	59	62.378	204610000	510490000	157980000	350400000	144280000	1041300000	440250000	301050000	581640000	211380000	1371800000	779090000
60S ribosomal protein L7a	RPL7A	sp|P62424|RL7A_HUMAN 60S ribosomal protein L7a OS=Homo sapiens GN=RPL7A PE=1 SV=2	1	21	29.995	8665800000	673640000	87710000	1359300000	59609000	1712100000	7863600000	463140000	2893600000	190270000	1366800000	1614600000
60S ribosomal protein L4	RPL4	sp|P36578|RL4_HUMAN 60S ribosomal protein L4 OS=Homo sapiens GN=RPL4 PE=1 SV=5	1	37	47.697	6942300000	778230000	253860000	1816500000	145430000	2391600000	9106100000	558530000	2460500000	290570000	1364200000	2262300000
Keratin, type I cytoskeletal 14	KRT14	;sp|P02533|K1C14_HUMAN Keratin, type I cytoskeletal 14 OS=Homo sapiens GN=KRT14 PE=1 SV=4	4	48	51.621	182290000	334090000	64310000	156710000	38629000	550940000	103240000	160450000	197300000	73120000	1352100000	337160000
Heterogeneous nuclear ribonucleoprotein R	HNRNPR	sp|O43390|HNRPR_HUMAN Heterogeneous nuclear ribonucleoprotein R OS=Homo sapiens GN=HNRNPR PE=1 SV=1	1	45	70.942	14778000000	1175800000	101440000	972890000	15888000	806350000	11280000000	936190000	2966700000	146720000	1315600000	1608600000
Serine/threonine-protein kinase 3;Serine/threonine-protein kinase 3 36kDa subunit;Serine/threonine-protein kinase 3 20kDa subunit	STK3	sp|Q13188|STK3_HUMAN Serine/threonine-protein kinase 3 OS=Homo sapiens GN=STK3 PE=1 SV=2	1	26	56.3	1188900000	1028600000	640960000	1133700000	823320000	1085000000	1038000000	1009400000	943850000	1035300000	1263400000	1003000000
60S ribosomal protein L15	RPL15	sp|P61313|RL15_HUMAN 60S ribosomal protein L15 OS=Homo sapiens GN=RPL15 PE=1 SV=2	1	17	24.146	4721400000	728210000	109680000	929950000	152000000	1677900000	3478100000	413670000	1451600000	151550000	1211300000	1971600000
Heterogeneous nuclear ribonucleoprotein L	HNRNPL	sp|P14866|HNRPL_HUMAN Heterogeneous nuclear ribonucleoprotein L OS=Homo sapiens GN=HNRNPL PE=1 SV=2	2	39	64.132	20700000000	1315300000	106320000	1137100000	13812000	569840000	11102000000	930340000	2948400000	180370000	1205400000	2267200000
Heterogeneous nuclear ribonucleoproteins A2/B1	HNRNPA2B1	sp|P22626|ROA2_HUMAN Heterogeneous nuclear ribonucleoproteins A2/B1 OS=Homo sapiens GN=HNRNPA2B1 PE=1 SV=2	1	41	37.429	47685000000	2320700000	194090000	2133300000	62647000	1092600000	26683000000	3159600000	7871400000	282220000	1182200000	2571400000
60S ribosomal protein L23a	RPL23A	sp|P62750|RL23A_HUMAN 60S ribosomal protein L23a OS=Homo sapiens GN=RPL23A PE=1 SV=1	1	13	17.695	1807000000	105480000	29563000	373410000	25877000	737740000	2327000000	136670000	1368400000	145150000	1170900000	1144800000
40S ribosomal protein S23	RPS23	sp|P62266|RS23_HUMAN 40S ribosomal protein S23 OS=Homo sapiens GN=RPS23 PE=1 SV=3	1	7	15.807	2345600000	301980000	42258000	778920000	25887000	1078700000	3162600000	182500000	1828400000	118570000	1153000000	1073000000
Pre-mRNA-processing-splicing factor 8	PRPF8	sp|Q6P2Q9|PRP8_HUMAN Pre-mRNA-processing-splicing factor 8 OS=Homo sapiens GN=PRPF8 PE=1 SV=2	1	129	273.6	12477000000	889830000	31826000	686230000	3530900	548730000	6030600000	529650000	2765300000	93588000	1143000000	1702300000
Heterogeneous nuclear ribonucleoprotein A3	HNRNPA3	sp|P51991|ROA3_HUMAN Heterogeneous nuclear ribonucleoprotein A3 OS=Homo sapiens GN=HNRNPA3 PE=1 SV=2	1	33	39.594	24384000000	1275300000	128230000	1121300000	21282000	606920000	6911900000	1002200000	3274800000	162840000	1127300000	1749300000
Collagen alpha-2(IV) chain;Canstatin	COL4A2	sp|P08572|CO4A2_HUMAN Collagen alpha-2(IV) chain OS=Homo sapiens GN=COL4A2 PE=1 SV=4	1	13	167.55	10759000000	49269000	11580000	174530000	12857000	112760000	889090000	44081000	2757100000	31095000	1098100000	1068400000
Talin-1	TLN1	sp|Q9Y490|TLN1_HUMAN Talin-1 OS=Homo sapiens GN=TLN1 PE=1 SV=3	2	64	269.76	3401800000	183240000	8348400	256850000	1726500	528990000	4911700000	94117000	1085800000	41488000	1072000000	1045400000
Myosin-14	MYH14	sp|Q7Z406|MYH14_HUMAN Myosin-14 OS=Homo sapiens GN=MYH14 PE=1 SV=2	1	40	227.87	7199000000	241920000	12134000	179390000	17852000	374310000	1916800000	335690000	951880000	109960000	1050800000	589120000
Arginine and glutamate-rich protein 1	ARGLU1	sp|Q9NWB6|ARGL1_HUMAN Arginine and glutamate-rich protein 1 OS=Homo sapiens GN=ARGLU1 PE=1 SV=1	1	22	33.216	315110000	279220000	188830000	1249200000	41325000	1275700000	2264200000	146490000	1198200000	298050000	1048700000	1020600000
Dynein heavy chain 12, axonemal	DNAH12	sp|Q6ZR08|DYH12_HUMAN Dynein heavy chain 12, axonemal OS=Homo sapiens GN=DNAH12 PE=2 SV=2	1	2	356.94	0	0	0	0	0	217460000	127510000	15172000	530590000	71603000	999950000	319240000
60S ribosomal protein L10a	RPL10A	sp|P62906|RL10A_HUMAN 60S ribosomal protein L10a OS=Homo sapiens GN=RPL10A PE=1 SV=2	1	17	24.831	5955400000	364680000	45026000	610640000	13184000	533730000	3301200000	319520000	1386500000	86337000	971250000	1037900000
60S ribosomal protein L28	RPL28	sp|P46779|RL28_HUMAN 60S ribosomal protein L28 OS=Homo sapiens GN=RPL28 PE=1 SV=3	1	19	15.747	2946100000	406430000	81358000	793620000	80990000	1179200000	4007800000	298550000	1566700000	146460000	970640000	1117500000
Nucleolar GTP-binding protein 1	GTPBP4	sp|Q9BZE4|NOG1_HUMAN Nucleolar GTP-binding protein 1 OS=Homo sapiens GN=GTPBP4 PE=1 SV=3	1	45	73.964	4925600000	455850000	14847000	627150000	6454100	668410000	2314900000	296780000	1704400000	111410000	954940000	1314300000
40S ribosomal protein S9	RPS9	sp|P46781|RS9_HUMAN 40S ribosomal protein S9 OS=Homo sapiens GN=RPS9 PE=1 SV=3	1	22	22.591	8859200000	576350000	97105000	901320000	59641000	1292200000	6954300000	463640000	2123000000	162450000	931670000	884900000
60S ribosomal protein L18	RPL18	sp|Q07020|RL18_HUMAN 60S ribosomal protein L18 OS=Homo sapiens GN=RPL18 PE=1 SV=2	1	14	21.634	4335400000	538580000	221260000	1932200000	192350000	2043600000	3240200000	367650000	1469500000	225450000	873220000	1073600000
60S ribosomal protein L29	RPL29	sp|P47914|RL29_HUMAN 60S ribosomal protein L29 OS=Homo sapiens GN=RPL29 PE=1 SV=2	1	6	17.752	530080000	299960000	147110000	1324700000	122790000	1821900000	1190000000	347440000	1060300000	216330000	865180000	836300000
Protein disulfide-isomerase	P4HB	sp|P07237|PDIA1_HUMAN Protein disulfide-isomerase OS=Homo sapiens GN=P4HB PE=1 SV=3	1	29	57.116	3571100000	359140000	36338000	899120000	9927800	917310000	4220300000	203920000	2245700000	105490000	864120000	1109300000
Unconventional myosin-Va	MYO5A	sp|Q9Y4I1|MYO5A_HUMAN Unconventional myosin-Va OS=Homo sapiens GN=MYO5A PE=1 SV=2	1	83	215.4	9308300000	475680000	49934000	460860000	529040	871980000	13971000000	700980000	2331800000	266040000	854170000	716290000
116 kDa U5 small nuclear ribonucleoprotein component	EFTUD2	sp|Q15029|U5S1_HUMAN 116 kDa U5 small nuclear ribonucleoprotein component OS=Homo sapiens GN=EFTUD2 PE=1 SV=1	1	60	109.43	8424000000	457190000	21663000	478320000	4177200	592290000	5626700000	305190000	1663800000	73321000	821070000	1030100000
Heterogeneous nuclear ribonucleoprotein K	HNRNPK	sp|P61978|HNRPK_HUMAN Heterogeneous nuclear ribonucleoprotein K OS=Homo sapiens GN=HNRNPK PE=1 SV=1	1	37	50.976	11819000000	505990000	66884000	556640000	26888000	574410000	8631200000	525510000	2482200000	57250000	808820000	680260000
60S ribosomal protein L7	RPL7	sp|P18124|RL7_HUMAN 60S ribosomal protein L7 OS=Homo sapiens GN=RPL7 PE=1 SV=1	1	23	29.225	5227900000	636680000	272640000	1019600000	138470000	824020000	5151300000	571270000	1848900000	240710000	804670000	799370000
Ubiquitin-40S ribosomal protein S27a;Ubiquitin;40S ribosomal protein S27a;Ubiquitin-60S ribosomal protein L40;Ubiquitin;60S ribosomal protein L40;Polyubiquitin-B;Ubiquitin;Polyubiquitin-C;Ubiquitin	RPS27A;UBA52;UBB;UBC	sp|P62979|RS27A_HUMAN Ubiquitin-40S ribosomal protein S27a OS=Homo sapiens GN=RPS27A PE=1 SV=2;sp|P62987|RL40_HUMAN Ubiquitin-60S ribosomal protein L40 OS=Homo sapiens GN=UBA52 PE=1 SV=2;sp|P0CG47|UBB_HUMAN Polyubiquitin-B OS=Homo sapiens GN=UBB PE=1 SV=1;	4	13	17.965	2487200000	135330000	37558000	259450000	35844000	348560000	1132000000	166530000	744810000	63778000	801100000	563770000
Heterogeneous nuclear ribonucleoprotein H;Heterogeneous nuclear ribonucleoprotein H, N-terminally processed	HNRNPH1	sp|P31943|HNRH1_HUMAN Heterogeneous nuclear ribonucleoprotein H OS=Homo sapiens GN=HNRNPH1 PE=1 SV=4	1	25	49.229	9303800000	510130000	63553000	443200000	19418000	530980000	4537800000	413710000	1706100000	105900000	797570000	989740000
Polyadenylate-binding protein 1	PABPC1	sp|P11940|PABP1_HUMAN Polyadenylate-binding protein 1 OS=Homo sapiens GN=PABPC1 PE=1 SV=2	4	39	70.67	8115100000	328780000	34408000	360490000	7627300	398360000	2404700000	289320000	1479700000	67970000	785760000	1037800000
E3 ubiquitin-protein ligase TRIM21	TRIM21	sp|P19474|RO52_HUMAN E3 ubiquitin-protein ligase TRIM21 OS=Homo sapiens GN=TRIM21 PE=1 SV=1	1	16	54.169	0	883950	0	1422300	0	574700	1394900000	68316000	427010000	112580000	769600000	865890000
Heterogeneous nuclear ribonucleoprotein U	HNRNPU	sp|Q00839|HNRPU_HUMAN Heterogeneous nuclear ribonucleoprotein U OS=Homo sapiens GN=HNRNPU PE=1 SV=6	1	36	90.583	7632700000	295220000	62131000	591060000	58490000	974820000	5570000000	303660000	1763600000	140330000	768710000	759240000
Peroxiredoxin-1	PRDX1	sp|Q06830|PRDX1_HUMAN Peroxiredoxin-1 OS=Homo sapiens GN=PRDX1 PE=1 SV=1	1	16	22.11	5802200000	263470000	72228000	390770000	67944000	625350000	2848300000	135400000	1598500000	83159000	765460000	558530000
Serpin H1	SERPINH1	sp|P50454|SERPH_HUMAN Serpin H1 OS=Homo sapiens GN=SERPINH1 PE=1 SV=2	1	16	46.44	3873300000	526190000	188210000	859770000	44718000	948760000	5892800000	231800000	2108400000	63803000	762650000	1219800000
Tropomodulin-3	TMOD3	sp|Q9NYL9|TMOD3_HUMAN Tropomodulin-3 OS=Homo sapiens GN=TMOD3 PE=1 SV=1	1	19	39.594	5136400000	212420000	29935000	189390000	2106500	310380000	7775500000	495270000	836990000	114100000	745860000	466120000
Glyceraldehyde-3-phosphate dehydrogenase	GAPDH	sp|P04406|G3P_HUMAN Glyceraldehyde-3-phosphate dehydrogenase OS=Homo sapiens GN=GAPDH PE=1 SV=3	2	21	36.053	10678000000	405620000	76108000	582760000	25993000	440770000	6207500000	266260000	2567700000	124430000	714290000	701990000
Filamin-B	FLNB	sp|O75369|FLNB_HUMAN Filamin-B OS=Homo sapiens GN=FLNB PE=1 SV=2	1	92	278.16	9238600000	421550000	26138000	327540000	8726600	966710000	5498300000	439730000	1221900000	42853000	706400000	672890000
Core histone macro-H2A.1	H2AFY	sp|O75367|H2AY_HUMAN Core histone macro-H2A.1 OS=Homo sapiens GN=H2AFY PE=1 SV=4	1	26	39.617	19768000000	542910000	17449000	804600000	7505200	318220000	10736000000	546620000	1951200000	101070000	698560000	626220000
60S ribosomal protein L35a	RPL35A	sp|P18077|RL35A_HUMAN 60S ribosomal protein L35a OS=Homo sapiens GN=RPL35A PE=1 SV=2	1	15	12.538	2271600000	317480000	41232000	541990000	20782000	543760000	3370900000	233270000	1419600000	73522000	684660000	690900000
Eukaryotic initiation factor 4A-I	EIF4A1	sp|P60842|IF4A1_HUMAN Eukaryotic initiation factor 4A-I OS=Homo sapiens GN=EIF4A1 PE=1 SV=1	2	22	46.153	6270200000	172690000	31812000	234630000	21891000	351460000	2515400000	152860000	1567600000	70662000	681050000	484550000
Hypoxia up-regulated protein 1	HYOU1	sp|Q9Y4L1|HYOU1_HUMAN Hypoxia up-regulated protein 1 OS=Homo sapiens GN=HYOU1 PE=1 SV=1	2	34	111.33	1777800000	109460000	3870600	470020000	4825000	521970000	2254300000	90156000	1142700000	44429000	662790000	633200000
60S ribosomal protein L13a	RPL13A	sp|P40429|RL13A_HUMAN 60S ribosomal protein L13a OS=Homo sapiens GN=RPL13A PE=1 SV=2	2	18	23.577	2749600000	369890000	136600000	675720000	132690000	1052500000	3413600000	249900000	888590000	107450000	647780000	753410000
Laminin subunit gamma-1	LAMC1	sp|P11047|LAMC1_HUMAN Laminin subunit gamma-1 OS=Homo sapiens GN=LAMC1 PE=1 SV=3	1	22	177.6	1018200000	100380000	1227700	402790000	2277100	585520000	630660000	79204000	800630000	61055000	645580000	788260000
Unconventional myosin-Ic	MYO1C	sp|O00159|MYO1C_HUMAN Unconventional myosin-Ic OS=Homo sapiens GN=MYO1C PE=1 SV=4	1	51	121.68	8705100000	225000000	2348000	255890000	5520500	433180000	8459700000	651380000	999170000	84858000	635830000	497180000
60S ribosomal protein L8	RPL8	sp|P62917|RL8_HUMAN 60S ribosomal protein L8 OS=Homo sapiens GN=RPL8 PE=1 SV=2	1	20	28.024	3339200000	423510000	88839000	1057500000	64802000	1645200000	3945300000	305310000	1243800000	121130000	633720000	989800000
Tubulointerstitial nephritis antigen-like	TINAGL1	sp|Q9GZM7|TINAL_HUMAN Tubulointerstitial nephritis antigen-like OS=Homo sapiens GN=TINAGL1 PE=1 SV=1	1	18	52.387	13266000000	92561000	51504000	516680000	4987300	300110000	1176800000	125560000	4637700000	67390000	622960000	1134700000
Heat shock protein HSP 90-beta	HSP90AB1	sp|P08238|HS90B_HUMAN Heat shock protein HSP 90-beta OS=Homo sapiens GN=HSP90AB1 PE=1 SV=4	3	37	83.263	6470100000	416570000	74859000	488570000	21491000	382910000	5476400000	287010000	1819900000	99114000	622060000	538930000
Insulin-like growth factor-binding protein 7	IGFBP7	sp|Q16270|IBP7_HUMAN Insulin-like growth factor-binding protein 7 OS=Homo sapiens GN=IGFBP7 PE=1 SV=1	1	10	29.13	5232900000	41986000	4694700	188110000	6640100	273120000	1187400000	42607000	1050300000	30033000	621260000	316350000
40S ribosomal protein S6	RPS6	sp|P62753|RS6_HUMAN 40S ribosomal protein S6 OS=Homo sapiens GN=RPS6 PE=1 SV=1	1	17	28.68	3036500000	289070000	58169000	557010000	68848000	956270000	2161500000	198970000	900120000	85184000	620740000	696310000
Cytoskeleton-associated protein 4	CKAP4	sp|Q07065|CKAP4_HUMAN Cytoskeleton-associated protein 4 OS=Homo sapiens GN=CKAP4 PE=1 SV=2	2	34	66.022	4178800000	265360000	36033000	646760000	9405700	613770000	6241900000	175890000	1734100000	73932000	620620000	884520000
			1	20	30.276	939010000	34410000	3337500	53846000	0	91132000	627910000	2458100	776410000	5682800	615950000	782200000
			2	12	38.418	1348900000	139350000	73289000	242010000	15420000	468330000	921760000	33194000	795520000	37425000	608800000	1112000000
Interleukin enhancer-binding factor 2	ILF2	sp|Q12905|ILF2_HUMAN Interleukin enhancer-binding factor 2 OS=Homo sapiens GN=ILF2 PE=1 SV=2	1	27	43.062	10269000000	440420000	41072000	295190000	18301000	295120000	3528300000	317060000	1351700000	60799000	605210000	530950000
60S ribosomal protein L23	RPL23	sp|P62829|RL23_HUMAN 60S ribosomal protein L23 OS=Homo sapiens GN=RPL23 PE=1 SV=1	1	12	14.865	6555300000	423590000	14038000	468780000	7965500	528650000	3779300000	171060000	1453400000	59922000	582770000	679120000
Laminin subunit alpha-4	LAMA4	sp|Q16363|LAMA4_HUMAN Laminin subunit alpha-4 OS=Homo sapiens GN=LAMA4 PE=1 SV=4	1	32	202.52	1066800000	77170000	942240	430470000	862140	509470000	832670000	55548000	624780000	44457000	573600000	791420000
Laminin subunit beta-1	LAMB1	sp|P07942|LAMB1_HUMAN Laminin subunit beta-1 OS=Homo sapiens GN=LAMB1 PE=1 SV=2	1	31	198.04	1058300000	63465000	2240400	401040000	0	584570000	492720000	67668000	751310000	42647000	572580000	677200000
Filamin-A	FLNA	sp|P21333|FLNA_HUMAN Filamin-A OS=Homo sapiens GN=FLNA PE=1 SV=4	1	72	280.74	10703000000	298590000	39208000	311500000	19051000	610540000	3568700000	305110000	978250000	49016000	572480000	557110000
Tubulin beta-4B chain	TUBB4B	sp|P68371|TBB4B_HUMAN Tubulin beta-4B chain OS=Homo sapiens GN=TUBB4B PE=1 SV=1	2	32	49.83	7388500000	171090000	41711000	288380000	18807000	207900000	4322600000	123650000	930190000	50506000	572100000	301350000
U5 small nuclear ribonucleoprotein 200 kDa helicase	SNRNP200	sp|O75643|U520_HUMAN U5 small nuclear ribonucleoprotein 200 kDa helicase OS=Homo sapiens GN=SNRNP200 PE=1 SV=2	1	93	244.5	6930600000	393680000	16619000	269310000	19475000	269990000	4362800000	299420000	1308700000	41582000	568460000	784110000
Major vault protein	MVP	sp|Q14764|MVP_HUMAN Major vault protein OS=Homo sapiens GN=MVP PE=1 SV=4	1	40	99.326	2043800000	219220000	6507600	352730000	760060	620770000	3860300000	132870000	1076900000	63220000	563970000	1938700000
40S ribosomal protein S11	RPS11	sp|P62280|RS11_HUMAN 40S ribosomal protein S11 OS=Homo sapiens GN=RPS11 PE=1 SV=3	1	15	18.431	4483300000	366600000	56702000	665580000	26299000	946680000	4801100000	260250000	1504400000	82132000	558860000	789860000
40S ribosomal protein S24	RPS24	sp|P62847|RS24_HUMAN 40S ribosomal protein S24 OS=Homo sapiens GN=RPS24 PE=1 SV=1	1	7	15.423	3013300000	156910000	33458000	307800000	23775000	359930000	1814100000	138630000	818710000	50465000	557800000	529660000
ATP synthase subunit alpha, mitochondrial	ATP5A1	sp|P25705|ATPA_HUMAN ATP synthase subunit alpha, mitochondrial OS=Homo sapiens GN=ATP5A1 PE=1 SV=1	1	28	59.75	4143300000	262670000	66666000	491930000	29029000	431730000	5981100000	229760000	1032100000	83187000	553680000	569960000
Procollagen-lysine,2-oxoglutarate 5-dioxygenase 3	PLOD3	sp|O60568|PLOD3_HUMAN Procollagen-lysine,2-oxoglutarate 5-dioxygenase 3 OS=Homo sapiens GN=PLOD3 PE=1 SV=1	1	29	84.784	2007600000	93156000	5683800	146730000	0	164300000	1228400000	75054000	541410000	34814000	550660000	720540000
Procollagen-lysine,2-oxoglutarate 5-dioxygenase 1	PLOD1	sp|Q02809|PLOD1_HUMAN Procollagen-lysine,2-oxoglutarate 5-dioxygenase 1 OS=Homo sapiens GN=PLOD1 PE=1 SV=2	1	23	83.549	1709900000	90551000	2929000	182270000	0	171440000	1249400000	53896000	518140000	36336000	548610000	591680000
X-ray repair cross-complementing protein 6	XRCC6	sp|P12956|XRCC6_HUMAN X-ray repair cross-complementing protein 6 OS=Homo sapiens GN=XRCC6 PE=1 SV=2	1	43	69.842	6451900000	190620000	39357000	397810000	2336900	221510000	2107900000	188900000	1549500000	110050000	547760000	406030000
Spectrin beta chain, non-erythrocytic 1	SPTBN1	sp|Q01082|SPTB2_HUMAN Spectrin beta chain, non-erythrocytic 1 OS=Homo sapiens GN=SPTBN1 PE=1 SV=2	1	128	274.61	9558900000	292420000	5240100	323480000	532170	744010000	7120900000	682640000	870140000	33966000	547580000	595570000
Nucleolar protein 58	NOP58	sp|Q9Y2X3|NOP58_HUMAN Nucleolar protein 58 OS=Homo sapiens GN=NOP58 PE=1 SV=1	1	32	59.578	3707200000	236670000	13770000	314540000	1432800	415170000	2091800000	182160000	855050000	41743000	543830000	683910000
Ribosome-binding protein 1	RRBP1	sp|Q9P2E9|RRBP1_HUMAN Ribosome-binding protein 1 OS=Homo sapiens GN=RRBP1 PE=1 SV=4	1	54	152.47	4100500000	230370000	16639000	427510000	3353000	477920000	4438800000	133680000	919620000	47622000	542390000	720080000
Protein SON	SON	sp|P18583|SON_HUMAN Protein SON OS=Homo sapiens GN=SON PE=1 SV=4	1	49	263.83	4113500000	308050000	5635700	353270000	1737800	381280000	4825200000	230680000	822680000	41935000	531470000	695880000
F-actin-capping protein subunit alpha-1	CAPZA1	sp|P52907|CAZA1_HUMAN F-actin-capping protein subunit alpha-1 OS=Homo sapiens GN=CAPZA1 PE=1 SV=3	1	12	32.922	3906300000	234270000	64502000	206210000	28099000	296810000	4765400000	320610000	758740000	86288000	531300000	321460000
DNA-dependent protein kinase catalytic subunit	PRKDC	sp|P78527|PRKDC_HUMAN DNA-dependent protein kinase catalytic subunit OS=Homo sapiens GN=PRKDC PE=1 SV=3	1	90	469.08	6819800000	84283000	2194000	155140000	561010	192180000	1251100000	82790000	963200000	19027000	529540000	301050000
Cytoplasmic dynein 1 heavy chain 1	DYNC1H1	sp|Q14204|DYHC1_HUMAN Cytoplasmic dynein 1 heavy chain 1 OS=Homo sapiens GN=DYNC1H1 PE=1 SV=5	1	83	532.4	5047500000	140120000	7387900	222840000	760130	232320000	1862900000	104320000	1014000000	28469000	527230000	350450000
Guanine nucleotide-binding protein-like 3	GNL3	sp|Q9BVP2|GNL3_HUMAN Guanine nucleotide-binding protein-like 3 OS=Homo sapiens GN=GNL3 PE=1 SV=2	2	31	61.992	448760000	15933000	0	42055000	0	43746000	529550000	30822000	448660000	73225000	516480000	377470000
60S ribosomal protein L14	RPL14	sp|P50914|RL14_HUMAN 60S ribosomal protein L14 OS=Homo sapiens GN=RPL14 PE=1 SV=4	1	11	23.432	3839000000	199520000	34648000	549510000	11753000	533570000	2488700000	220500000	770400000	64443000	507430000	569970000
60S ribosomal protein L34	RPL34	sp|P49207|RL34_HUMAN 60S ribosomal protein L34 OS=Homo sapiens GN=RPL34 PE=1 SV=3	1	9	13.293	1518800000	223460000	48264000	420250000	58417000	571920000	1326400000	128170000	650190000	52810000	491530000	551670000
Heterogeneous nuclear ribonucleoprotein A1;Heterogeneous nuclear ribonucleoprotein A1, N-terminally processed;Heterogeneous nuclear ribonucleoprotein A1-like 2	HNRNPA1;HNRNPA1L2	sp|P09651|ROA1_HUMAN Heterogeneous nuclear ribonucleoprotein A1 OS=Homo sapiens GN=HNRNPA1 PE=1 SV=5;sp|Q32P51|RA1L2_HUMAN Heterogeneous nuclear ribonucleoprotein A1-like 2 OS=Homo sapiens GN=HNRNPA1L2 PE=2 SV=2	2	26	38.746	9915500000	416770000	47506000	460350000	5335300	431360000	3368600000	621070000	1820300000	82867000	485100000	675150000
Transformer-2 protein homolog beta	TRA2B	sp|P62995|TRA2B_HUMAN Transformer-2 protein homolog beta OS=Homo sapiens GN=TRA2B PE=1 SV=1	1	26	33.665	5013200000	671390000	114920000	1239200000	72805000	2777600000	4124200000	434840000	1467700000	80760000	476380000	764410000
Procollagen galactosyltransferase 1	COLGALT1	sp|Q8NBJ5|GT251_HUMAN Procollagen galactosyltransferase 1 OS=Homo sapiens GN=COLGALT1 PE=1 SV=1	1	15	71.635	1676200000	56287000	10446000	103160000	213700	92436000	1152100000	50601000	544000000	35579000	472110000	443380000
Heat shock 70 kDa protein 1B;Heat shock 70 kDa protein 1A	HSPA1B;HSPA1A	sp|P0DMV9|HS71B_HUMAN Heat shock 70 kDa protein 1B OS=Homo sapiens GN=HSPA1B PE=1 SV=1;sp|P0DMV8|HS71A_HUMAN Heat shock 70 kDa protein 1A OS=Homo sapiens GN=HSPA1A PE=1 SV=1	2	44	70.051	2121500000	158090000	40502000	187720000	13364000	233110000	2026900000	87518000	487040000	36190000	470540000	410550000
Beta-galactosidase	GLB1	sp|P16278|BGAL_HUMAN Beta-galactosidase OS=Homo sapiens GN=GLB1 PE=1 SV=2	2	21	76.074	6810000000	438610000	41994000	223380000	6837200	456670000	10638000000	312870000	948140000	45958000	463090000	657170000
Unconventional myosin-Id	MYO1D	sp|O94832|MYO1D_HUMAN Unconventional myosin-Id OS=Homo sapiens GN=MYO1D PE=1 SV=2	1	43	116.2	4295200000	177920000	59320000	217520000	1137700	243680000	3309800000	305620000	1248100000	121750000	453270000	323280000
Tropomyosin alpha-3 chain	TPM3	sp|P06753|TPM3_HUMAN Tropomyosin alpha-3 chain OS=Homo sapiens GN=TPM3 PE=1 SV=2	1	25	32.95	3924300000	83783000	25734000	205160000	2586300	300090000	2870500000	184480000	766020000	100820000	451810000	387220000
60S ribosomal protein L27a	RPL27A	sp|P46776|RL27A_HUMAN 60S ribosomal protein L27a OS=Homo sapiens GN=RPL27A PE=1 SV=2	1	11	16.561	1112100000	152300000	31462000	477960000	24274000	610690000	1274200000	83793000	972620000	55433000	448100000	500100000
F-actin-capping protein subunit beta	CAPZB	sp|P47756|CAPZB_HUMAN F-actin-capping protein subunit beta OS=Homo sapiens GN=CAPZB PE=1 SV=4	1	17	31.35	4475100000	152860000	35311000	164820000	13699000	227260000	3580700000	286040000	769810000	91426000	447570000	279230000
Nucleolar protein 56	NOP56	sp|O00567|NOP56_HUMAN Nucleolar protein 56 OS=Homo sapiens GN=NOP56 PE=1 SV=4	1	45	66.049	3740500000	202740000	7200500	324150000	6116500	403450000	2255500000	181530000	741450000	51417000	444440000	573280000
Nidogen-2	NID2	sp|Q14112|NID2_HUMAN Nidogen-2 OS=Homo sapiens GN=NID2 PE=1 SV=3	1	15	151.25	312040000	38002000	1600700	213860000	0	341460000	224750000	18496000	292180000	14331000	440600000	460730000
Nucleolar RNA helicase 2	DDX21	sp|Q9NR30|DDX21_HUMAN Nucleolar RNA helicase 2 OS=Homo sapiens GN=DDX21 PE=1 SV=5	1	52	87.343	3648800000	251420000	9895400	371260000	0	318290000	1362100000	176820000	921510000	61510000	437770000	655500000
Glucose-6-phosphate isomerase	GPI	sp|P06744|G6PI_HUMAN Glucose-6-phosphate isomerase OS=Homo sapiens GN=GPI PE=1 SV=4	2	10	63.146	177140000	0	0	0	0	0	153810000	9281200	152100000	0	431360000	75275000
Non-POU domain-containing octamer-binding protein	NONO	sp|Q15233|NONO_HUMAN Non-POU domain-containing octamer-binding protein OS=Homo sapiens GN=NONO PE=1 SV=4	1	33	54.231	3985300000	174290000	13667000	338920000	14481000	328130000	3640900000	209660000	633810000	55154000	427440000	411330000
SUN domain-containing protein 1	SUN1	sp|O94901|SUN1_HUMAN SUN domain-containing protein 1 OS=Homo sapiens GN=SUN1 PE=1 SV=3	1	29	90.063	2331200000	147500000	2644900	196800000	0	300910000	2003600000	81144000	625520000	22766000	422640000	670270000
Alpha-enolase	ENO1	sp|P06733|ENOA_HUMAN Alpha-enolase OS=Homo sapiens GN=ENO1 PE=1 SV=2	3	31	47.168	4421700000	286090000	117430000	440490000	31320000	321020000	6960600000	290070000	847630000	49032000	421150000	324670000
Nucleophosmin	NPM1	sp|P06748|NPM_HUMAN Nucleophosmin OS=Homo sapiens GN=NPM1 PE=1 SV=2	1	24	32.575	5689100000	248550000	38072000	374430000	628170	364500000	4165700000	319610000	1493500000	88969000	420570000	764370000
40S ribosomal protein S3	RPS3	sp|P23396|RS3_HUMAN 40S ribosomal protein S3 OS=Homo sapiens GN=RPS3 PE=1 SV=2	1	24	26.688	3693400000	208090000	43421000	304790000	11342000	290760000	2818900000	158140000	883420000	54572000	412960000	331270000
Tubulin beta-6 chain	TUBB6	sp|Q9BUF5|TBB6_HUMAN Tubulin beta-6 chain OS=Homo sapiens GN=TUBB6 PE=1 SV=1	1	24	49.857	4041200000	114270000	18863000	184020000	9490100	244970000	2215900000	67831000	701480000	33538000	407720000	324160000
Neutral alpha-glucosidase AB	GANAB	sp|Q14697|GANAB_HUMAN Neutral alpha-glucosidase AB OS=Homo sapiens GN=GANAB PE=1 SV=3	1	29	106.87	2239700000	157830000	8304200	387980000	1569500	319490000	2429000000	93857000	837590000	40634000	400490000	466210000
ATP synthase subunit beta, mitochondrial	ATP5B	sp|P06576|ATPB_HUMAN ATP synthase subunit beta, mitochondrial OS=Homo sapiens GN=ATP5B PE=1 SV=3	1	21	56.559	3860800000	176440000	49524000	300060000	5771200	230260000	5159900000	150100000	1045600000	50407000	398360000	340360000
40S ribosomal protein S4, X isoform	RPS4X	sp|P62701|RS4X_HUMAN 40S ribosomal protein S4, X isoform OS=Homo sapiens GN=RPS4X PE=1 SV=2	1	23	29.597	2654800000	167810000	40829000	316150000	12254000	386940000	3601600000	103640000	1076100000	42443000	397660000	398210000
			1	14	45.456	322630000	38011000	4322200	39804000	0	119370000	382000000	5223300	387390000	24211000	397080000	842550000
Nidogen-1	NID1	sp|P14543|NID1_HUMAN Nidogen-1 OS=Homo sapiens GN=NID1 PE=1 SV=3	1	22	136.38	1544700000	72344000	2192700	288290000	0	304520000	728850000	60621000	419370000	40542000	385120000	407280000
40S ribosomal protein S16	RPS16	sp|P62249|RS16_HUMAN 40S ribosomal protein S16 OS=Homo sapiens GN=RPS16 PE=1 SV=2	1	14	16.445	1931100000	235120000	58016000	459510000	4787900	346580000	3757200000	146910000	809310000	38406000	383460000	311010000
Flotillin-1	FLOT1	sp|O75955|FLOT1_HUMAN Flotillin-1 OS=Homo sapiens GN=FLOT1 PE=1 SV=3	1	37	47.355	1198700000	1075700000	681520000	999520000	318760000	370250000	2028800000	939030000	867910000	135600000	383450000	515160000
Heterogeneous nuclear ribonucleoprotein H3	HNRNPH3	sp|P31942|HNRH3_HUMAN Heterogeneous nuclear ribonucleoprotein H3 OS=Homo sapiens GN=HNRNPH3 PE=1 SV=2	1	17	36.926	7595600000	312570000	35486000	394440000	3377100	218610000	4667400000	429750000	1289200000	50592000	381410000	392010000
Dermcidin;Survival-promoting peptide;DCD-1	DCD	sp|P81605|DCD_HUMAN Dermcidin OS=Homo sapiens GN=DCD PE=1 SV=2	1	6	11.284	170490000	40504000	52626000	54900000	17490000	58864000	0	59407000	5097500	81340000	378760000	128680000
Myosin regulatory light chain 12A;Myosin regulatory light chain 12B	MYL12A;MYL12B	sp|P19105|ML12A_HUMAN Myosin regulatory light chain 12A OS=Homo sapiens GN=MYL12A PE=1 SV=2;sp|O14950|ML12B_HUMAN Myosin regulatory light chain 12B OS=Homo sapiens GN=MYL12B PE=1 SV=2	3	9	19.794	5129400000	92848000	14739000	75142000	5205500	133200000	2965400000	276420000	510540000	56620000	371330000	218730000
60S ribosomal protein L19	RPL19	sp|P84098|RL19_HUMAN 60S ribosomal protein L19 OS=Homo sapiens GN=RPL19 PE=1 SV=1	1	14	23.466	501410000	397510000	231540000	573500000	143580000	449540000	1338200000	470740000	612960000	223030000	368450000	704490000
Spectrin alpha chain, non-erythrocytic 1	SPTAN1	sp|Q13813|SPTN1_HUMAN Spectrin alpha chain, non-erythrocytic 1 OS=Homo sapiens GN=SPTAN1 PE=1 SV=3	1	122	284.54	6993100000	244340000	13499000	220530000	1297800	470290000	5040100000	523070000	733020000	42903000	365580000	420230000
Histone H2B type 1-M	HIST1H2BM	sp|Q99879|H2B1M_HUMAN Histone H2B type 1-M OS=Homo sapiens GN=HIST1H2BM PE=1 SV=3	1	22	13.989	31641000000	664490000	163000000	980980000	55949000	405400000	9497500000	785230000	2750200000	140310000	363760000	409260000
40S ribosomal protein S2	RPS2	sp|P15880|RS2_HUMAN 40S ribosomal protein S2 OS=Homo sapiens GN=RPS2 PE=1 SV=2	1	17	31.324	1944800000	132790000	33533000	206630000	12012000	242700000	1459200000	105530000	875910000	42436000	361660000	314950000
Clathrin heavy chain 1	CLTC	sp|Q00610|CLH1_HUMAN Clathrin heavy chain 1 OS=Homo sapiens GN=CLTC PE=1 SV=5	2	39	191.61	4230300000	243810000	19036000	230850000	3217900	307030000	3687500000	161190000	1153100000	51507000	361590000	366630000
Eukaryotic translation initiation factor 6	EIF6	sp|P56537|IF6_HUMAN Eukaryotic translation initiation factor 6 OS=Homo sapiens GN=EIF6 PE=1 SV=1	2	7	26.599	2338400000	138000000	10145000	166560000	3443100	181790000	905090000	86449000	558460000	30909000	358990000	367780000
60S ribosomal protein L10	RPL10	sp|P27635|RL10_HUMAN 60S ribosomal protein L10 OS=Homo sapiens GN=RPL10 PE=1 SV=4	2	15	24.604	1699600000	171470000	17377000	373140000	13884000	482810000	1822100000	110500000	975990000	36800000	357490000	380920000
High mobility group protein HMG-I/HMG-Y	HMGA1	sp|P17096|HMGA1_HUMAN High mobility group protein HMG-I/HMG-Y OS=Homo sapiens GN=HMGA1 PE=1 SV=3	1	11	11.676	16335000000	1185300000	125510000	1830400000	94254000	1809600000	11164000000	831890000	3519100000	106360000	356260000	1251700000
Serine/arginine-rich splicing factor 3	SRSF3	sp|P84103|SRSF3_HUMAN Serine/arginine-rich splicing factor 3 OS=Homo sapiens GN=SRSF3 PE=1 SV=1	1	14	19.329	9224300000	4106900000	2721400000	9601000000	1278900000	14192000000	3770600000	425870000	1038500000	77373000	355100000	547180000
X-ray repair cross-complementing protein 5	XRCC5	sp|P13010|XRCC5_HUMAN X-ray repair cross-complementing protein 5 OS=Homo sapiens GN=XRCC5 PE=1 SV=3	1	45	82.704	4227200000	124020000	9351400	218920000	0	91862000	1505500000	165810000	1250200000	82063000	352710000	307200000
60S ribosomal protein L21	RPL21	sp|P46778|RL21_HUMAN 60S ribosomal protein L21 OS=Homo sapiens GN=RPL21 PE=1 SV=2	1	10	18.565	2404800000	224330000	39098000	665200000	29012000	865550000	3300200000	137880000	747710000	43769000	350740000	630810000
Heterogeneous nuclear ribonucleoprotein D0	HNRNPD	sp|Q14103|HNRPD_HUMAN Heterogeneous nuclear ribonucleoprotein D0 OS=Homo sapiens GN=HNRNPD PE=1 SV=1	1	25	38.434	6696200000	286920000	28755000	319340000	11448000	284100000	2721100000	296770000	1306300000	46708000	346360000	402670000
Adenylate cyclase type 5	ADCY5	sp|O95622|ADCY5_HUMAN Adenylate cyclase type 5 OS=Homo sapiens GN=ADCY5 PE=1 SV=3	1	1	138.91	793360000	33540000	0	89408000	0	199220000	1369200000	40515000	446970000	0	345180000	0
Pre-mRNA-processing factor 19	PRPF19	sp|Q9UMS4|PRP19_HUMAN Pre-mRNA-processing factor 19 OS=Homo sapiens GN=PRPF19 PE=1 SV=1	1	20	55.18	3272000000	111240000	15213000	81858000	667310	89902000	840810000	95472000	442910000	23690000	345050000	253020000
ATP-dependent RNA helicase A	DHX9	sp|Q08211|DHX9_HUMAN ATP-dependent RNA helicase A OS=Homo sapiens GN=DHX9 PE=1 SV=4	1	52	140.96	5104400000	176250000	10333000	221200000	2865500	179980000	1906700000	197200000	940890000	46329000	344770000	363710000
Protein RRP5 homolog	PDCD11	sp|Q14690|RRP5_HUMAN Protein RRP5 homolog OS=Homo sapiens GN=PDCD11 PE=1 SV=3	1	69	208.7	3251200000	170230000	0	217040000	161620	164840000	762390000	105660000	412520000	19664000	344230000	349330000
ADP/ATP translocase 2;ADP/ATP translocase 2, N-terminally processed	SLC25A5	sp|P05141|ADT2_HUMAN ADP/ATP translocase 2 OS=Homo sapiens GN=SLC25A5 PE=1 SV=7	2	16	32.852	2727300000	169940000	44766000	219510000	19812000	231890000	2249100000	116210000	582630000	42039000	342330000	303790000
Poly(rC)-binding protein 1	PCBP1	sp|Q15365|PCBP1_HUMAN Poly(rC)-binding protein 1 OS=Homo sapiens GN=PCBP1 PE=1 SV=2	2	13	37.497	3829000000	195170000	32335000	290200000	16808000	339940000	2017400000	107070000	649050000	48647000	342120000	354420000
Sequestosome-1	SQSTM1	sp|Q13501|SQSTM_HUMAN Sequestosome-1 OS=Homo sapiens GN=SQSTM1 PE=1 SV=1	1	5	47.687	71483000	23862000	0	24170000	1132100	136120000	93489000	0	129180000	1360500	341780000	309250000
Actin, alpha skeletal muscle;Actin, alpha cardiac muscle 1;Actin, gamma-enteric smooth muscle;Actin, aortic smooth muscle	ACTA1;ACTC1;ACTG2;ACTA2	sp|P68133|ACTS_HUMAN Actin, alpha skeletal muscle OS=Homo sapiens GN=ACTA1 PE=1 SV=1;sp|P68032|ACTC_HUMAN Actin, alpha cardiac muscle 1 OS=Homo sapiens GN=ACTC1 PE=1 SV=1;sp|P63267|ACTH_HUMAN Actin, gamma-enteric smooth muscle OS=Homo sapiens GN=ACTG2 PE=1	4	33	42.051	19043000000	419430000	241470000	73210000	57437000	88711000	7640200000	475590000	1230300000	27842000	337270000	389100000
Pyruvate kinase PKM	PKM	sp|P14618|KPYM_HUMAN Pyruvate kinase PKM OS=Homo sapiens GN=PKM PE=1 SV=4	2	30	57.936	3405000000	181180000	37814000	248320000	8317900	205810000	5357300000	144210000	850630000	43629000	336960000	322240000
Moesin	MSN	sp|P26038|MOES_HUMAN Moesin OS=Homo sapiens GN=MSN PE=1 SV=3	1	42	67.819	5499300000	111640000	5754500	248520000	0	236350000	2168100000	156690000	1046000000	31536000	336310000	402270000
Serine/arginine repetitive matrix protein 2	SRRM2	sp|Q9UQ35|SRRM2_HUMAN Serine/arginine repetitive matrix protein 2 OS=Homo sapiens GN=SRRM2 PE=1 SV=2	1	69	299.61	2052700000	155390000	17311000	205620000	2073900	251900000	3025100000	157820000	494950000	34919000	334070000	339610000
Small nuclear ribonucleoprotein Sm D3	SNRPD3	sp|P62318|SMD3_HUMAN Small nuclear ribonucleoprotein Sm D3 OS=Homo sapiens GN=SNRPD3 PE=1 SV=1	1	7	13.916	2018500000	65338000	6212000	108580000	7521400	144260000	994170000	93848000	694850000	18031000	331090000	286560000
Lysosomal protective protein;Lysosomal protective protein 32 kDa chain;Lysosomal protective protein 20 kDa chain	CTSA	sp|P10619|PPGB_HUMAN Lysosomal protective protein OS=Homo sapiens GN=CTSA PE=1 SV=2	1	10	54.465	2861800000	153660000	7282000	114650000	633800	189120000	5460200000	114260000	575960000	26309000	328070000	180080000
Stress-70 protein, mitochondrial	HSPA9	sp|P38646|GRP75_HUMAN Stress-70 protein, mitochondrial OS=Homo sapiens GN=HSPA9 PE=1 SV=2	1	33	73.68	2657500000	533450000	230280000	535180000	81223000	394370000	2425400000	124240000	968600000	42348000	326470000	364430000
Small nuclear ribonucleoprotein Sm D2	SNRPD2	sp|P62316|SMD2_HUMAN Small nuclear ribonucleoprotein Sm D2 OS=Homo sapiens GN=SNRPD2 PE=1 SV=1	1	14	13.527	2801200000	171710000	9689400	186250000	3059500	254380000	1116600000	84313000	543520000	21986000	325450000	299040000
Putative RNA-binding protein Luc7-like 2	LUC7L2	sp|Q9Y383|LC7L2_HUMAN Putative RNA-binding protein Luc7-like 2 OS=Homo sapiens GN=LUC7L2 PE=1 SV=2	1	23	46.513	459220000	256970000	198880000	1323600000	53609000	1595800000	1272200000	69792000	368360000	70959000	323490000	330600000
			3	21	91.215	915030000	74644000	0	55245000	0	185520000	400520000	11173000	432460000	6387800	323140000	477430000
Annexin A2;Putative annexin A2-like protein	ANXA2;ANXA2P2	sp|P07355|ANXA2_HUMAN Annexin A2 OS=Homo sapiens GN=ANXA2 PE=1 SV=2;sp|A6NMY6|AXA2L_HUMAN Putative annexin A2-like protein OS=Homo sapiens GN=ANXA2P2 PE=5 SV=2	2	37	38.604	7159300000	732270000	307340000	779100000	413250000	1201800000	5889300000	190180000	656930000	36766000	317940000	289040000
Aryl hydrocarbon receptor nuclear translocator-like protein 2	ARNTL2	sp|Q8WYA1|BMAL2_HUMAN Aryl hydrocarbon receptor nuclear translocator-like protein 2 OS=Homo sapiens GN=ARNTL2 PE=1 SV=2	1	1	70.886	0	0	31501000	0	4777200	0	0	0	1041000000	0	317180000	0
Protein disulfide-isomerase A3	PDIA3	sp|P30101|PDIA3_HUMAN Protein disulfide-isomerase A3 OS=Homo sapiens GN=PDIA3 PE=1 SV=4	1	26	56.782	2622000000	180520000	50353000	316140000	6774100	331700000	2083700000	79849000	440360000	28619000	314450000	420320000
Histone H1.4	HIST1H1E	sp|P10412|H14_HUMAN Histone H1.4 OS=Homo sapiens GN=HIST1H1E PE=1 SV=2	1	25	21.865	2457200000	187780000	20759000	223900000	7336700	180190000	1025800000	80979000	770210000	53266000	312660000	334710000
ATP-dependent RNA helicase DDX3X	DDX3X	sp|O00571|DDX3X_HUMAN ATP-dependent RNA helicase DDX3X OS=Homo sapiens GN=DDX3X PE=1 SV=3	2	32	73.243	1704300000	117430000	18108000	231790000	4718100	317610000	2382800000	78941000	575210000	31226000	309000000	262360000
Insulin-like growth factor 2 mRNA-binding protein 1	IGF2BP1	sp|Q9NZI8|IF2B1_HUMAN Insulin-like growth factor 2 mRNA-binding protein 1 OS=Homo sapiens GN=IGF2BP1 PE=1 SV=2	1	30	63.48	3028200000	119490000	5063500	210600000	0	145110000	1361700000	91241000	667350000	26765000	306020000	327100000
Heat shock 70 kDa protein 6	HSPA6	sp|P17066|HSP76_HUMAN Heat shock 70 kDa protein 6 OS=Homo sapiens GN=HSPA6 PE=1 SV=2	2	16	71.027	842560000	100040000	39761000	245620000	14008000	272310000	1643000000	73138000	0	33559000	303070000	388690000
SUN domain-containing protein 2	SUN2	sp|Q9UH99|SUN2_HUMAN SUN domain-containing protein 2 OS=Homo sapiens GN=SUN2 PE=1 SV=3	1	15	80.31	753500000	96630000	4496400	179720000	0	217520000	905150000	57207000	746000000	12450000	302310000	417330000
SNW domain-containing protein 1	SNW1	sp|Q13573|SNW1_HUMAN SNW domain-containing protein 1 OS=Homo sapiens GN=SNW1 PE=1 SV=1	1	32	61.494	3478100000	347140000	5642300	298980000	186240	301420000	4115600000	187660000	1104000000	38922000	298480000	646760000
60S ribosomal protein L24	RPL24	sp|P83731|RL24_HUMAN 60S ribosomal protein L24 OS=Homo sapiens GN=RPL24 PE=1 SV=1	1	11	17.779	3314800000	147260000	31023000	350860000	21827000	438130000	1941500000	113850000	697200000	50811000	297830000	413860000
Splicing factor, proline- and glutamine-rich	SFPQ	sp|P23246|SFPQ_HUMAN Splicing factor, proline- and glutamine-rich OS=Homo sapiens GN=SFPQ PE=1 SV=2	1	29	76.149	2844000000	158940000	33884000	244590000	20368000	223370000	1600100000	179100000	770200000	33768000	295930000	291060000
pre-rRNA processing protein FTSJ3	FTSJ3	sp|Q8IY81|SPB1_HUMAN pre-rRNA processing protein FTSJ3 OS=Homo sapiens GN=FTSJ3 PE=1 SV=2	1	31	96.557	1616200000	106130000	1382800	182210000	1606000	196960000	967430000	78780000	422060000	30472000	295320000	269530000
Serine/arginine-rich splicing factor 1	SRSF1	sp|Q07955|SRSF1_HUMAN Serine/arginine-rich splicing factor 1 OS=Homo sapiens GN=SRSF1 PE=1 SV=2	1	29	27.744	7256900000	1060800000	450050000	3273300000	611530000	7995300000	9004100000	528250000	1573000000	66029000	287260000	511990000
Transformer-2 protein homolog alpha	TRA2A	sp|Q13595|TRA2A_HUMAN Transformer-2 protein homolog alpha OS=Homo sapiens GN=TRA2A PE=1 SV=1	1	22	32.688	1687500000	218100000	28871000	256520000	19198000	755030000	1145600000	139050000	677040000	20284000	286460000	377840000
60S ribosomal protein L13	RPL13	sp|P26373|RL13_HUMAN 60S ribosomal protein L13 OS=Homo sapiens GN=RPL13 PE=1 SV=4	1	17	24.261	1437800000	142960000	61686000	355410000	58194000	576690000	1788800000	130440000	424810000	65380000	281780000	264720000
Serine/arginine-rich splicing factor 10	SRSF10	sp|O75494|SRS10_HUMAN Serine/arginine-rich splicing factor 10 OS=Homo sapiens GN=SRSF10 PE=1 SV=1	1	15	31.3	2562200000	320000000	48463000	571150000	71625000	1287600000	1583300000	151540000	721940000	37347000	278650000	406630000
Brain-enriched guanylate kinase-associated protein	BEGAIN	sp|Q9BUH8|BEGIN_HUMAN Brain-enriched guanylate kinase-associated protein OS=Homo sapiens GN=BEGAIN PE=1 SV=1	1	1	64.802	92799000	42750000	0	137540000	0	0	229450000	23968000	369950000	0	277920000	195850000
60S ribosomal protein L11	RPL11	sp|P62913|RL11_HUMAN 60S ribosomal protein L11 OS=Homo sapiens GN=RPL11 PE=1 SV=2	1	13	20.252	2350300000	155900000	24139000	202150000	9109700	196700000	2495500000	105030000	809090000	37528000	275970000	230000000
Emerin	EMD	sp|P50402|EMD_HUMAN Emerin OS=Homo sapiens GN=EMD PE=1 SV=1	1	8	28.994	860410000	56453000	5818400	120850000	1180800	151340000	777160000	53808000	260140000	13471000	272730000	347650000
Galectin-1	LGALS1	sp|P09382|LEG1_HUMAN Galectin-1 OS=Homo sapiens GN=LGALS1 PE=1 SV=2	1	12	14.716	12362000000	280310000	125770000	334820000	35176000	291130000	2785300000	344080000	530200000	49805000	270840000	263380000
Heterogeneous nuclear ribonucleoprotein F;Heterogeneous nuclear ribonucleoprotein F, N-terminally processed	HNRNPF	sp|P52597|HNRPF_HUMAN Heterogeneous nuclear ribonucleoprotein F OS=Homo sapiens GN=HNRNPF PE=1 SV=3	1	21	45.671	2742500000	187760000	22019000	210260000	1819100	190380000	1469800000	136590000	508140000	34174000	263760000	363090000
Gelsolin	GSN	sp|P06396|GELS_HUMAN Gelsolin OS=Homo sapiens GN=GSN PE=1 SV=1;	3	26	85.696	2700800000	78181000	2642300	46827000	0	127340000	3288100000	215150000	466220000	27334000	261780000	209740000
Phosducin-like protein	PDCL	sp|Q13371|PHLP_HUMAN Phosducin-like protein OS=Homo sapiens GN=PDCL PE=1 SV=3	1	3	34.281	1509400000	118990000	0	98211000	0	113430000	1370800000	65460000	1616100000	20408000	258250000	145770000
Unconventional myosin-VI	MYO6	sp|Q9UM54|MYO6_HUMAN Unconventional myosin-VI OS=Homo sapiens GN=MYO6 PE=1 SV=4	1	53	149.69	3486500000	155260000	9385800	117880000	0	372570000	4057800000	441930000	833060000	107350000	258000000	233530000
Small nuclear ribonucleoprotein Sm D1	SNRPD1	sp|P62314|SMD1_HUMAN Small nuclear ribonucleoprotein Sm D1 OS=Homo sapiens GN=SNRPD1 PE=1 SV=1	1	5	13.281	3029100000	142820000	4385400	101290000	0	241730000	1439700000	81816000	457660000	14220000	255750000	236820000
T-complex protein 1 subunit gamma	CCT3	sp|P49368|TCPG_HUMAN T-complex protein 1 subunit gamma OS=Homo sapiens GN=CCT3 PE=1 SV=4	1	28	60.533	1997700000	146480000	10484000	148420000	481930	147050000	2273600000	74618000	574710000	16254000	252880000	209440000
Poly(U)-binding-splicing factor PUF60	PUF60	sp|Q9UHX1|PUF60_HUMAN Poly(U)-binding-splicing factor PUF60 OS=Homo sapiens GN=PUF60 PE=1 SV=1	1	17	59.875	578640000	18236000	18205000	189110000	5496600	382670000	317500000	19533000	147620000	17011000	251810000	128770000
60S ribosomal protein L32	RPL32	sp|P62910|RL32_HUMAN 60S ribosomal protein L32 OS=Homo sapiens GN=RPL32 PE=1 SV=2	1	12	15.86	1279400000	171790000	41129000	396950000	45080000	661030000	2246100000	153560000	496870000	77252000	251700000	515210000
Alpha-actinin-4	ACTN4	sp|O43707|ACTN4_HUMAN Alpha-actinin-4 OS=Homo sapiens GN=ACTN4 PE=1 SV=2	1	52	104.85	7700700000	166500000	9758900	115950000	828060	286280000	5618300000	876700000	576330000	43863000	248600000	388300000
40S ribosomal protein S26;Putative 40S ribosomal protein S26-like 1	RPS26;RPS26P11	sp|P62854|RS26_HUMAN 40S ribosomal protein S26 OS=Homo sapiens GN=RPS26 PE=1 SV=3;sp|Q5JNZ5|RS26L_HUMAN Putative 40S ribosomal protein S26-like 1 OS=Homo sapiens GN=RPS26P11 PE=5 SV=1	2	5	13.015	715110000	30436000	17275000	345810000	16882000	375380000	319730000	19568000	240400000	33166000	246670000	221420000
Small nuclear ribonucleoprotein F	SNRPF	sp|P62306|RUXF_HUMAN Small nuclear ribonucleoprotein F OS=Homo sapiens GN=SNRPF PE=1 SV=1	1	4	9.7251	1976600000	115150000	14171000	111050000	4607300	197560000	586820000	88068000	636200000	19188000	246570000	173640000
GTP-binding nuclear protein Ran	RAN	sp|P62826|RAN_HUMAN GTP-binding nuclear protein Ran OS=Homo sapiens GN=RAN PE=1 SV=3	1	13	24.423	1137700000	190570000	21781000	233670000	6730500	166990000	1444300000	106480000	631470000	37787000	244830000	252310000
Keratin, type I cytoskeletal 19	KRT19	sp|P08727|K1C19_HUMAN Keratin, type I cytoskeletal 19 OS=Homo sapiens GN=KRT19 PE=1 SV=4	1	40	44.105	1523000000	81076000	1675100	82246000	1556800	184770000	1652900000	61063000	326240000	5983000	241850000	224360000
60S ribosomal protein L17	RPL17-C18orf32;RPL17	tr|A0A0A6YYL6|A0A0A6YYL6_HUMAN Protein RPL17-C18orf32 OS=Homo sapiens GN=RPL17-C18orf32 PE=3 SV=1;sp|P18621|RL17_HUMAN 60S ribosomal protein L17 OS=Homo sapiens GN=RPL17 PE=1 SV=3	2	13	26.372	1554800000	167810000	28350000	414750000	14841000	416810000	1282300000	99782000	519610000	40926000	241460000	266940000
40S ribosomal protein S15a	RPS15A	sp|P62244|RS15A_HUMAN 40S ribosomal protein S15a OS=Homo sapiens GN=RPS15A PE=1 SV=2;tr|H3BN98|H3BN98_HUMAN Uncharacterized protein (Fragment) OS=Homo sapiens PE=4 SV=2	2	9	14.839	2254400000	94339000	17640000	110060000	8441700	126240000	1001300000	79574000	466440000	28293000	239050000	150410000
Poly(rC)-binding protein 2	PCBP2	sp|Q15366|PCBP2_HUMAN Poly(rC)-binding protein 2 OS=Homo sapiens GN=PCBP2 PE=1 SV=1	1	12	38.58	2042600000	84802000	14070000	90992000	5078100	98437000	1019500000	58725000	326200000	17380000	238900000	140630000
Desmoglein-1	DSG1	sp|Q02413|DSG1_HUMAN Desmoglein-1 OS=Homo sapiens GN=DSG1 PE=1 SV=2	3	28	113.75	3441100	9444700	3270400	99142000	16025000	212380000	22238000	14383000	96144000	56263000	236810000	102200000
Flotillin-2	FLOT2	sp|Q14254|FLOT2_HUMAN Flotillin-2 OS=Homo sapiens GN=FLOT2 PE=1 SV=2	1	35	47.064	547880000	796290000	648470000	712380000	257020000	263060000	1274400000	722910000	632430000	150140000	235770000	364460000
WD repeat-containing protein 75	WDR75	sp|Q8IWA0|WDR75_HUMAN WD repeat-containing protein 75 OS=Homo sapiens GN=WDR75 PE=1 SV=1	1	32	94.498	1175000000	100550000	914900	73436000	229020	44081000	463900000	56415000	242770000	13713000	234780000	194600000
Nucleolar and coiled-body phosphoprotein 1	NOLC1	sp|Q14978|NOLC1_HUMAN Nucleolar and coiled-body phosphoprotein 1 OS=Homo sapiens GN=NOLC1 PE=1 SV=2	1	34	73.602	696050000	64069000	686470	133640000	120230	118000000	924130000	42356000	187670000	10497000	233750000	257020000
		sp|Q8TB03|CX038_HUMAN Uncharacterized protein CXorf38 OS=Homo sapiens GN=CXorf38 PE=1 SV=1	1	1	36.67	0	17235000	6103400	40774000	1125100	109390000	0	0	0	0	232530000	13314000
Coatomer subunit alpha;Xenin;Proxenin	COPA	sp|P53621|COPA_HUMAN Coatomer subunit alpha OS=Homo sapiens GN=COPA PE=1 SV=2	1	33	138.34	3210700000	61361000	0	93278000	221570	174980000	988500000	34897000	539940000	4994400	230830000	306280000
Cirhin	CIRH1A	sp|Q969X6|UTP4_HUMAN U3 small nucleolar RNA-associated protein 4 homolog OS=Homo sapiens GN=UTP4 PE=1 SV=1	1	31	76.889	1342700000	95618000	5304800	97301000	0	132180000	462910000	67055000	315050000	25553000	226800000	314540000
Ribosomal L1 domain-containing protein 1	RSL1D1	sp|O76021|RL1D1_HUMAN Ribosomal L1 domain-containing protein 1 OS=Homo sapiens GN=RSL1D1 PE=1 SV=3	1	44	54.972	3021200000	129700000	4114400	191360000	1132800	113910000	1081200000	95619000	482280000	14124000	224750000	306610000
Elongation factor 2	EEF2	sp|P13639|EF2_HUMAN Elongation factor 2 OS=Homo sapiens GN=EEF2 PE=1 SV=4	1	37	95.337	3675500000	122790000	13133000	149200000	9857900	187390000	1746600000	84660000	755380000	32125000	223650000	231070000
Probable ATP-dependent RNA helicase DDX17	DDX17	sp|Q92841|DDX17_HUMAN Probable ATP-dependent RNA helicase DDX17 OS=Homo sapiens GN=DDX17 PE=1 SV=2	1	30	80.272	2927600000	121390000	15580000	206770000	4454900	286310000	1449800000	108420000	493900000	31000000	223570000	230150000
Barrier-to-autointegration factor;Barrier-to-autointegration factor, N-terminally processed	BANF1	sp|O75531|BAF_HUMAN Barrier-to-autointegration factor OS=Homo sapiens GN=BANF1 PE=1 SV=1	1	11	10.058	1685200000	28096000	6054800	39192000	3127600	34876000	209560000	42703000	449110000	14447000	220780000	299130000
DNA topoisomerase 1	TOP1	sp|P11387|TOP1_HUMAN DNA topoisomerase 1 OS=Homo sapiens GN=TOP1 PE=1 SV=2	2	52	90.725	2187600000	102970000	4227800	111920000	711490	133940000	906720000	71146000	397680000	25892000	220510000	221440000
Polypyrimidine tract-binding protein 1	PTBP1	sp|P26599|PTBP1_HUMAN Polypyrimidine tract-binding protein 1 OS=Homo sapiens GN=PTBP1 PE=1 SV=1	1	19	57.221	5365000000	213290000	36951000	194390000	28313000	162450000	1275200000	169890000	639260000	31697000	217930000	308050000
40S ribosomal protein S3a	RPS3A	sp|P61247|RS3A_HUMAN 40S ribosomal protein S3a OS=Homo sapiens GN=RPS3A PE=1 SV=2	1	20	29.945	1368400000	102140000	26533000	228310000	11053000	389760000	1560000000	99427000	532140000	23345000	217530000	205020000
Histone H3	HIST2H3PS2	tr|Q5TEC6|Q5TEC6_HUMAN Histone H3 OS=Homo sapiens GN=HIST2H3PS2 PE=1 SV=1	1	16	15.43	5938200000	89760000	23868000	184370000	22218000	238830000	2234200000	200440000	631760000	47744000	217210000	174300000
EGF-containing fibulin-like extracellular matrix protein 1	EFEMP1	sp|Q12805|FBLN3_HUMAN EGF-containing fibulin-like extracellular matrix protein 1 OS=Homo sapiens GN=EFEMP1 PE=1 SV=2	1	10	54.64	286720000	12264000	1149200	42657000	0	131240000	514480000	12584000	101180000	4251700	212920000	185020000
rRNA 2-O-methyltransferase fibrillarin	FBL	sp|P22087|FBRL_HUMAN rRNA 2-O-methyltransferase fibrillarin OS=Homo sapiens GN=FBL PE=1 SV=2	1	18	33.784	1977100000	77269000	2300500	153550000	10495000	167570000	1765400000	116400000	472130000	25843000	207740000	267220000
Heterochromatin protein 1-binding protein 3	HP1BP3	sp|Q5SSJ5|HP1B3_HUMAN Heterochromatin protein 1-binding protein 3 OS=Homo sapiens GN=HP1BP3 PE=1 SV=1	1	25	61.206	1773100000	73682000	0	164420000	776210	301270000	1058700000	65624000	411410000	6321600	207140000	184280000
T-complex protein 1 subunit alpha	TCP1	sp|P17987|TCPA_HUMAN T-complex protein 1 subunit alpha OS=Homo sapiens GN=TCP1 PE=1 SV=1	1	22	60.343	1766200000	94264000	19151000	174790000	3100400	170510000	1780000000	60350000	477380000	18546000	203440000	191560000
Matrin-3	MATR3	sp|P43243|MATR3_HUMAN Matrin-3 OS=Homo sapiens GN=MATR3 PE=1 SV=2	1	30	94.622	1525700000	91429000	4257200	123170000	0	154150000	1018400000	108260000	381830000	18253000	201440000	224900000
U2 snRNP-associated SURP motif-containing protein	U2SURP	sp|O15042|SR140_HUMAN U2 snRNP-associated SURP motif-containing protein OS=Homo sapiens GN=U2SURP PE=1 SV=2	1	16	118.29	69521000	54006000	0	50039000	7063700	101710000	692360000	30233000	288830000	22586000	197020000	178220000
F-actin-capping protein subunit alpha-2	CAPZA2	sp|P47755|CAZA2_HUMAN F-actin-capping protein subunit alpha-2 OS=Homo sapiens GN=CAPZA2 PE=1 SV=3	1	8	32.949	1957300000	63840000	26471000	64874000	8710300	121000000	2461100000	87118000	188650000	23256000	195530000	162760000
		sp|Q01082|SPTB2_HUMAN Spectrin beta chain, non-erythrocytic 1 OS=Homo sapiens GN=SPTBN1 PE=1 SV=2	1	1	274.61	15239000	0	20724000	0	7919400	0	15154000	99681000	339090000	0	194750000	0
Small nuclear ribonucleoprotein E	SNRPE	sp|P62304|RUXE_HUMAN Small nuclear ribonucleoprotein E OS=Homo sapiens GN=SNRPE PE=1 SV=1	1	6	10.803	1942800000	99281000	30204000	95898000	7105400	94124000	1554500000	77220000	636670000	4338300	192570000	459520000
Polymerase I and transcript release factor	PTRF	sp|Q6NZI2|CAVN1_HUMAN Caveolae-associated protein 1 OS=Homo sapiens GN=CAVIN1 PE=1 SV=1	1	13	43.476	3946300000	172910000	19043000	234360000	8221900	489540000	1997900000	153900000	586850000	56955000	192070000	211080000
Alpha-actinin-1	ACTN1	sp|P12814|ACTN1_HUMAN Alpha-actinin-1 OS=Homo sapiens GN=ACTN1 PE=1 SV=2	3	46	103.06	3965300000	69547000	6294900	122370000	1325500	344300000	2826000000	389000000	323510000	31582000	192020000	313520000
Signal recognition particle subunit SRP72	SRP72	sp|O76094|SRP72_HUMAN Signal recognition particle subunit SRP72 OS=Homo sapiens GN=SRP72 PE=1 SV=3	1	12	74.605	2383700000	50731000	0	95745000	0	211920000	1735600000	70758000	469960000	27284000	191650000	129170000
Thioredoxin domain-containing protein 5	TXNDC5	sp|Q8NBS9|TXND5_HUMAN Thioredoxin domain-containing protein 5 OS=Homo sapiens GN=TXNDC5 PE=1 SV=2	1	18	47.628	1041000000	685310000	76966000	531130000	3606800	197730000	840650000	42381000	238660000	16199000	188290000	326550000
Spliceosome RNA helicase DDX39B	DDX39B	sp|Q13838|DX39B_HUMAN Spliceosome RNA helicase DDX39B OS=Homo sapiens GN=DDX39B PE=1 SV=1	1	26	48.991	2772200000	118210000	11747000	107930000	1867000	128460000	1115600000	117350000	484450000	18831000	184370000	212860000
Small nuclear ribonucleoprotein G;Putative small nuclear ribonucleoprotein G-like protein 15	SNRPG;SNRPGP15	sp|P62308|RUXG_HUMAN Small nuclear ribonucleoprotein G OS=Homo sapiens GN=SNRPG PE=1 SV=1;sp|A8MWD9|RUXGL_HUMAN Putative small nuclear ribonucleoprotein G-like protein 15 OS=Homo sapiens GN=SNRPGP15 PE=5 SV=2	2	6	8.496	1584500000	61923000	6389700	67078000	880800	134100000	520190000	100120000	332770000	14476000	184050000	215350000
Serine/arginine-rich splicing factor 11	SRSF11	sp|Q05519|SRS11_HUMAN Serine/arginine-rich splicing factor 11 OS=Homo sapiens GN=SRSF11 PE=1 SV=1	1	8	53.542	31345000	26209000	8785200	204680000	3835400	460150000	702160000	18881000	250040000	18101000	183660000	140690000
Pre-mRNA-splicing factor ATP-dependent RNA helicase DHX15	DHX15	sp|O43143|DHX15_HUMAN Pre-mRNA-splicing factor ATP-dependent RNA helicase DHX15 OS=Homo sapiens GN=DHX15 PE=1 SV=2	1	37	90.932	2372000000	127500000	8336500	138370000	0	103850000	1175200000	94221000	414580000	18669000	181800000	206610000
Nuclear autoantigen Sp-100	SP100	sp|P23497|SP100_HUMAN Nuclear autoantigen Sp-100 OS=Homo sapiens GN=SP100 PE=1 SV=3	2	18	100.42	1341100000	71022000	1135100	52469000	1853600	326220000	1304900000	109360000	270810000	11981000	180030000	179730000
Calnexin	CANX	sp|P27824|CALX_HUMAN Calnexin OS=Homo sapiens GN=CANX PE=1 SV=2	1	13	67.567	798980000	44822000	3911700	91862000	0	214370000	1199300000	42075000	461580000	12245000	179720000	163300000
Histone H1.0;Histone H1.0, N-terminally processed	H1F0	sp|P07305|H10_HUMAN Histone H1.0 OS=Homo sapiens GN=H1F0 PE=1 SV=3	1	17	20.863	1444900000	144860000	15307000	198220000	0	152130000	1069900000	94015000	486200000	24323000	179610000	173030000
60S ribosomal protein L9	RPL9	sp|P32969|RL9_HUMAN 60S ribosomal protein L9 OS=Homo sapiens GN=RPL9 PE=1 SV=1	1	12	21.863	1656900000	119800000	9873400	145710000	1686000	185260000	1948100000	73729000	388140000	21082000	179510000	75068000
Cell division cycle 5-like protein	CDC5L	sp|Q99459|CDC5L_HUMAN Cell division cycle 5-like protein OS=Homo sapiens GN=CDC5L PE=1 SV=2	1	38	92.25	1710600000	88427000	1769600	135720000	476410	82683000	1864100000	71949000	434020000	4491400	175640000	255470000
Treacle protein	TCOF1	sp|Q13428|TCOF_HUMAN Treacle protein OS=Homo sapiens GN=TCOF1 PE=1 SV=3	1	25	152.1	57112000	3331100	461550	10820000	0	19515000	360910000	10244000	135150000	11029000	174130000	130500000
Probable ATP-dependent RNA helicase DDX5	DDX5	sp|P17844|DDX5_HUMAN Probable ATP-dependent RNA helicase DDX5 OS=Homo sapiens GN=DDX5 PE=1 SV=1	1	26	69.147	1038400000	64743000	7298800	147140000	0	246940000	976290000	60982000	311780000	18146000	173570000	197290000
Complement C4-B;Complement C4 beta chain;Complement C4-B alpha chain;C4a anaphylatoxin;C4b-B;C4d-B;Complement C4 gamma chain;Complement C4-A;Complement C4 beta chain;Complement C4-A alpha chain;C4a anaphylatoxin;C4b-A;C4d-A;Complement C4 gamma chain	C4B;C4A	sp|P0C0L5|CO4B_HUMAN Complement C4-B OS=Homo sapiens GN=C4B PE=1 SV=2;sp|P0C0L4|CO4A_HUMAN Complement C4-A OS=Homo sapiens GN=C4A PE=1 SV=2	2	5	192.75	0	0	0	0	0	0	0	0	0	0	173360000	0
RNA-binding protein 39	RBM39	sp|Q14498|RBM39_HUMAN RNA-binding protein 39 OS=Homo sapiens GN=RBM39 PE=1 SV=2	2	19	59.379	252650000	49550000	47127000	430080000	13925000	915050000	132450000	9085200	99355000	16152000	173200000	113150000
Staphylococcal nuclease domain-containing protein 1	SND1	sp|Q7KZF4|SND1_HUMAN Staphylococcal nuclease domain-containing protein 1 OS=Homo sapiens GN=SND1 PE=1 SV=1	1	21	102	2054300000	33824000	1823300	96184000	617090	91457000	1126700000	42971000	313430000	5618600	170950000	159620000
Biglycan	BGN	sp|P21810|PGS1_HUMAN Biglycan OS=Homo sapiens GN=BGN PE=1 SV=2	2	10	41.654	213400000	12615000	740270	108640000	0	140000000	98848000	1485400	358920000	19023000	170490000	196010000
Probable ribosome biogenesis protein RLP24	RSL24D1	sp|Q9UHA3|RLP24_HUMAN Probable ribosome biogenesis protein RLP24 OS=Homo sapiens GN=RSL24D1 PE=1 SV=1	1	8	19.621	481220000	73754000	4627300	97821000	419590	121190000	566300000	47591000	215490000	15938000	169090000	182710000
Matrilin-2	MATN2	sp|O00339|MATN2_HUMAN Matrilin-2 OS=Homo sapiens GN=MATN2 PE=1 SV=4	1	11	106.84	112980000	4900400	0	35459000	0	57881000	28817000	1629200	86307000	8711200	165830000	205040000
T-complex protein 1 subunit delta	CCT4	sp|P50991|TCPD_HUMAN T-complex protein 1 subunit delta OS=Homo sapiens GN=CCT4 PE=1 SV=4	1	18	57.924	1172200000	55386000	1445000	93900000	1261800	96320000	848960000	35024000	309680000	12934000	165450000	103040000
Ankyrin repeat domain-containing protein 12	ANKRD12	sp|Q6UB98|ANR12_HUMAN Ankyrin repeat domain-containing protein 12 OS=Homo sapiens GN=ANKRD12 PE=1 SV=3	1	2	235.65	0	0	0	0	36320000	0	0	0	415420000	13617000	164230000	0
Microfibrillar-associated protein 1	MFAP1	sp|P55081|MFAP1_HUMAN Microfibrillar-associated protein 1 OS=Homo sapiens GN=MFAP1 PE=1 SV=2	1	20	51.958	1035000000	102210000	11669000	163370000	4507400	208150000	942570000	69548000	290570000	5270200	163570000	234690000
WD repeat-containing protein 43	WDR43	sp|Q15061|WDR43_HUMAN WD repeat-containing protein 43 OS=Homo sapiens GN=WDR43 PE=1 SV=3	1	28	74.89	1445100000	123180000	4999800	142900000	257850	149410000	1098100000	75197000	357790000	20032000	162900000	253570000
Insulin-like growth factor 2 mRNA-binding protein 3	IGF2BP3	sp|O00425|IF2B3_HUMAN Insulin-like growth factor 2 mRNA-binding protein 3 OS=Homo sapiens GN=IGF2BP3 PE=1 SV=2	1	23	63.704	1355600000	51538000	2035900	95483000	0	41466000	572730000	42842000	333920000	12228000	161760000	216170000
U1 small nuclear ribonucleoprotein 70 kDa	SNRNP70	sp|P08621|RU17_HUMAN U1 small nuclear ribonucleoprotein 70 kDa OS=Homo sapiens GN=SNRNP70 PE=1 SV=2	1	28	51.556	1425400000	135070000	21500000	377230000	2362000	736640000	875040000	96300000	451660000	22136000	161020000	210780000
Desmoplakin	DSP	sp|P15924|DESP_HUMAN Desmoplakin OS=Homo sapiens GN=DSP PE=1 SV=3	1	195	331.77	1145500000	19143000	481110	15602000	6903100	168040000	472030000	36870000	56416000	19899000	159880000	182350000
U5 small nuclear ribonucleoprotein 40 kDa protein	SNRNP40	sp|Q96DI7|SNR40_HUMAN U5 small nuclear ribonucleoprotein 40 kDa protein OS=Homo sapiens GN=SNRNP40 PE=1 SV=1	1	15	39.31	1597500000	74390000	1120100	40648000	0	38442000	549970000	54089000	230530000	9413000	159720000	230000000
40S ribosomal protein S14	RPS14	sp|P62263|RS14_HUMAN 40S ribosomal protein S14 OS=Homo sapiens GN=RPS14 PE=1 SV=3	1	10	16.273	973890000	73915000	12225000	154480000	6846400	149000000	1404000000	75820000	344900000	29095000	158630000	158500000
60S ribosomal protein L36a	RPL36A;RPL36A-HNRNPH2	sp|P83881|RL36A_HUMAN 60S ribosomal protein L36a OS=Homo sapiens GN=RPL36A PE=1 SV=2;tr|H7BZ11|H7BZ11_HUMAN RPL36A-HNRNPH2 readthrough OS=Homo sapiens GN=RPL36A-HNRNPH2 PE=3 SV=2	2	15	12.441	518920000	79592000	2315800	300710000	0	431010000	423400000	48194000	300170000	34889000	157100000	165840000
Heterogeneous nuclear ribonucleoprotein Q	SYNCRIP	sp|O60506|HNRPQ_HUMAN Heterogeneous nuclear ribonucleoprotein Q OS=Homo sapiens GN=SYNCRIP PE=1 SV=2	1	31	69.602	2284500000	134960000	18472000	111690000	1249700	90089000	1357800000	99304000	546340000	21821000	156170000	111890000
Guanine nucleotide-binding protein G(i) subunit alpha-2	GNAI2	sp|P04899|GNAI2_HUMAN Guanine nucleotide-binding protein G(i) subunit alpha-2 OS=Homo sapiens GN=GNAI2 PE=1 SV=3	8	11	40.45	1157900000	30604000	1828900	49197000	3497900	79636000	958590000	24766000	115050000	9536100	155900000	117860000
Histone H2A type 1-C	HIST1H2AC	sp|Q93077|H2A1C_HUMAN Histone H2A type 1-C OS=Homo sapiens GN=HIST1H2AC PE=1 SV=3	1	15	14.105	7862900000	233620000	57896000	272530000	18440000	91136000	3741600000	842080000	1353100000	88568000	155880000	60595000
Nucleolar protein 11	NOL11	sp|Q9H8H0|NOL11_HUMAN Nucleolar protein 11 OS=Homo sapiens GN=NOL11 PE=1 SV=1	1	29	81.123	1280100000	80049000	680670	87872000	0	66961000	1029400000	40466000	261720000	14586000	155040000	151910000
Cyclin-dependent kinase 11A;Cyclin-dependent kinase 11B	CDK11A;CDK11B	sp|Q9UQ88|CD11A_HUMAN Cyclin-dependent kinase 11A OS=Homo sapiens GN=CDK11A PE=1 SV=4;sp|P21127|CD11B_HUMAN Cyclin-dependent kinase 11B OS=Homo sapiens GN=CDK11B PE=1 SV=3	3	18	91.361	109910000	5266800	9473500	25352000	7141200	49811000	202600000	5431100	147530000	9875800	154460000	65012000
Transmembrane protein 263	TMEM263	sp|Q8WUH6|TM263_HUMAN Transmembrane protein 263 OS=Homo sapiens GN=TMEM263 PE=1 SV=1	1	5	11.748	450750000	244750000	196050000	358730000	85292000	214450000	548420000	306980000	328430000	142820000	153840000	268420000
Cofilin-1	CFL1	sp|P23528|COF1_HUMAN Cofilin-1 OS=Homo sapiens GN=CFL1 PE=1 SV=3	1	12	18.502	1689600000	136960000	52950000	165690000	24101000	150020000	1533200000	112740000	269550000	20604000	152810000	142450000
			2	8	106.19	52548000	1596300	1213600	5189900	0	51762000	50368000	0	95890000	2479600	152270000	132740000
CAD protein;Glutamine-dependent carbamoyl-phosphate synthase;Aspartate carbamoyltransferase;Dihydroorotase	CAD	sp|P27708|PYR1_HUMAN CAD protein OS=Homo sapiens GN=CAD PE=1 SV=3	1	19	242.98	783110000	38711000	475740	104560000	0	118450000	617610000	28746000	347360000	12509000	152260000	129040000
Fatty acid synthase;[Acyl-carrier-protein] S-acetyltransferase;[Acyl-carrier-protein] S-malonyltransferase;3-oxoacyl-[acyl-carrier-protein] synthase;3-oxoacyl-[acyl-carrier-protein] reductase;3-hydroxyacyl-[acyl-carrier-protein] dehydratase;Enoyl-[acyl-carrier-protein] reductase;Oleoyl-[acyl-carrier-protein] hydrolase	FASN	sp|P49327|FAS_HUMAN Fatty acid synthase OS=Homo sapiens GN=FASN PE=1 SV=3	1	35	273.42	2491300000	64677000	4809600	108320000	0	107090000	1177800000	39001000	332700000	9968100	152060000	119240000
Double-stranded RNA-binding protein Staufen homolog 1	STAU1	sp|O95793|STAU1_HUMAN Double-stranded RNA-binding protein Staufen homolog 1 OS=Homo sapiens GN=STAU1 PE=1 SV=2	1	24	63.182	2083500000	98451000	918750	91506000	0	135530000	924640000	42572000	311070000	3307100	150850000	180190000
		sp|P0DP25|CALM3_HUMAN Calmodulin-3 OS=Homo sapiens GN=CALM3 PE=1 SV=1;sp|P0DP24|CALM2_HUMAN Calmodulin-2 OS=Homo sapiens GN=CALM2 PE=1 SV=1;sp|P0DP23|CALM1_HUMAN Calmodulin-1 OS=Homo sapiens GN=CALM1 PE=1 SV=1	4	10	16.837	4396100000	129710000	18689000	130050000	4926100	146070000	3233400000	442190000	402840000	58142000	149810000	122930000
Fructose-bisphosphate aldolase A	ALDOA	sp|P04075|ALDOA_HUMAN Fructose-bisphosphate aldolase A OS=Homo sapiens GN=ALDOA PE=1 SV=2	1	23	39.42	2387200000	78404000	9676000	106740000	2910600	119930000	911030000	62411000	492950000	29081000	149140000	139650000
			1	5	22.975	0	73719000	0	149260000	33385000	558910000	124460000	429270000	111520000	158000000	148650000	181550000
Nucleolar protein 7	NOL7	sp|Q9UMY1|NOL7_HUMAN Nucleolar protein 7 OS=Homo sapiens GN=NOL7 PE=1 SV=2	1	14	29.426	653900000	70718000	0	80537000	0	82780000	247940000	48906000	240340000	13342000	147380000	135510000
Splicing factor U2AF 65 kDa subunit	U2AF2	sp|P26368|U2AF2_HUMAN Splicing factor U2AF 65 kDa subunit OS=Homo sapiens GN=U2AF2 PE=1 SV=4	1	19	53.5	276730000	185890000	74192000	848440000	37012000	916060000	411760000	24851000	89925000	10085000	147320000	175860000
Heterogeneous nuclear ribonucleoprotein A/B	HNRNPAB	sp|Q99729|ROAA_HUMAN Heterogeneous nuclear ribonucleoprotein A/B OS=Homo sapiens GN=HNRNPAB PE=1 SV=2	1	17	36.224	3820800000	325590000	29779000	188570000	6211000	123150000	954480000	207810000	684780000	7804100	147250000	310460000
Elongation factor Tu, mitochondrial	TUFM	sp|P49411|EFTU_HUMAN Elongation factor Tu, mitochondrial OS=Homo sapiens GN=TUFM PE=1 SV=2	1	16	49.541	1920600000	83357000	7735100	112460000	3783000	103650000	1258800000	68218000	375840000	28612000	147000000	182180000
60S ribosomal protein L26	RPL26	sp|P61254|RL26_HUMAN 60S ribosomal protein L26 OS=Homo sapiens GN=RPL26 PE=1 SV=1;tr|J3QQQ9|J3QQQ9_HUMAN Uncharacterized protein OS=Homo sapiens PE=4 SV=1	2	13	17.258	1200100000	131080000	34858000	472430000	11878000	626730000	2156000000	85934000	432070000	31053000	145470000	244430000
			2	9	46.228	299870000	3558900	1018400	19571000	0	39473000	119580000	0	97180000	8362300	145190000	219930000
Annexin A1	ANXA1	sp|P04083|ANXA1_HUMAN Annexin A1 OS=Homo sapiens GN=ANXA1 PE=1 SV=2	1	22	38.714	1295400000	66937000	1394500	89561000	6102900	131510000	2104800000	45585000	416250000	15585000	144700000	142000000
			1	27	33.012	1204200000	49154000	1473500	35379000	57561	61256000	1678000000	96489000	137960000	26460000	143530000	123680000
ADP-ribosylation factor 4	ARF4	sp|P18085|ARF4_HUMAN ADP-ribosylation factor 4 OS=Homo sapiens GN=ARF4 PE=1 SV=3	1	6	20.511	1010500000	34030000	4200900	38368000	2073100	43350000	318640000	24670000	175040000	2836700	143390000	63958000
Transcription intermediary factor 1-beta	TRIM28	sp|Q13263|TIF1B_HUMAN Transcription intermediary factor 1-beta OS=Homo sapiens GN=TRIM28 PE=1 SV=5	1	20	88.549	1128000000	42284000	2460400	76001000	722170	69976000	447790000	17743000	322310000	10277000	143060000	82277000
H/ACA ribonucleoprotein complex subunit 4	DKC1	sp|O60832|DKC1_HUMAN H/ACA ribonucleoprotein complex subunit 4 OS=Homo sapiens GN=DKC1 PE=1 SV=3	1	27	57.673	2221400000	66912000	1424600	67681000	0	62793000	593920000	61817000	273540000	9040700	142960000	127400000
Probable 28S rRNA (cytosine(4447)-C(5))-methyltransferase	NOP2	sp|P46087|NOP2_HUMAN Probable 28S rRNA (cytosine(4447)-C(5))-methyltransferase OS=Homo sapiens GN=NOP2 PE=1 SV=2	1	39	89.301	1009000000	58640000	381910	130830000	3753800	125520000	870930000	76573000	335090000	15209000	141700000	132670000
Calreticulin	CALR	sp|P27797|CALR_HUMAN Calreticulin OS=Homo sapiens GN=CALR PE=1 SV=1	1	10	48.141	884970000	27065000	7398100	49082000	3757000	98029000	778030000	32683000	145930000	9531000	141610000	202430000
60S ribosomal protein L31	RPL31	sp|P62899|RL31_HUMAN 60S ribosomal protein L31 OS=Homo sapiens GN=RPL31 PE=1 SV=1	1	8	14.463	777590000	94738000	30666000	223400000	13442000	261650000	1231200000	71052000	284020000	23312000	136830000	184590000
Heterogeneous nuclear ribonucleoprotein D-like	HNRNPDL	sp|O14979|HNRDL_HUMAN Heterogeneous nuclear ribonucleoprotein D-like OS=Homo sapiens GN=HNRNPDL PE=1 SV=3	1	23	46.437	5332000000	247040000	25213000	161110000	0	74730000	2484500000	177790000	670880000	12432000	135680000	260110000
N-acetyltransferase 10	NAT10	sp|Q9H0A0|NAT10_HUMAN RNA cytidine acetyltransferase OS=Homo sapiens GN=NAT10 PE=1 SV=2	1	46	115.73	488040000	8720100	0	36949000	498410	63789000	314230000	17203000	174330000	7162300	134890000	126570000
Heterogeneous nuclear ribonucleoprotein C-like 1;Heterogeneous nuclear ribonucleoprotein C-like 4;Heterogeneous nuclear ribonucleoprotein C-like 3	HNRNPCL1;HNRNPCL4;HNRNPCL3	sp|O60812|HNRC1_HUMAN Heterogeneous nuclear ribonucleoprotein C-like 1 OS=Homo sapiens GN=HNRNPCL1 PE=1 SV=1;tr|A0A0G2JPF8|A0A0G2JPF8_HUMAN Uncharacterized protein OS=Homo sapiens PE=4 SV=1;sp|P0DMR1|HNRC4_HUMAN Heterogeneous nuclear ribonucleoprotein C-li	4	16	32.142	0	1910000	0	0	0	0	284460000	0	12903000	0	134200000	0
Prohibitin-2	PHB2	sp|Q99623|PHB2_HUMAN Prohibitin-2 OS=Homo sapiens GN=PHB2 PE=1 SV=2	1	18	33.296	1607300000	83143000	12899000	101950000	1178600	93122000	1372400000	85135000	249080000	16532000	133610000	125960000
KH domain-containing, RNA-binding, signal transduction-associated protein 1	KHDRBS1	sp|Q07666|KHDR1_HUMAN KH domain-containing, RNA-binding, signal transduction-associated protein 1 OS=Homo sapiens GN=KHDRBS1 PE=1 SV=1	2	8	48.227	1660100000	70255000	7267800	79824000	1415700	82189000	871150000	61833000	236160000	12799000	133340000	147720000
Breast cancer anti-estrogen resistance protein 1	BCAR1	sp|P56945|BCAR1_HUMAN Breast cancer anti-estrogen resistance protein 1 OS=Homo sapiens GN=BCAR1 PE=1 SV=2	2	12	93.371	0	0	0	0	0	0	303500000	1019900	104230000	15310000	132530000	99521000
Glutathione S-transferase P	GSTP1	sp|P09211|GSTP1_HUMAN Glutathione S-transferase P OS=Homo sapiens GN=GSTP1 PE=1 SV=2	1	11	23.356	1492800000	12020000	0	32535000	2129800	40825000	663950000	14151000	110280000	1686700	132010000	58311000
Multiple myeloma tumor-associated protein 2	MMTAG2	sp|Q9BU76|MMTA2_HUMAN Multiple myeloma tumor-associated protein 2 OS=Homo sapiens GN=MMTAG2 PE=1 SV=1	1	16	29.411	2097100	3670500	1001400	32177000	684340	81412000	237640000	9256000	110890000	20309000	131640000	99636000
Connective tissue growth factor	CTGF	sp|P29279|CTGF_HUMAN Connective tissue growth factor OS=Homo sapiens GN=CTGF PE=1 SV=2	1	12	38.091	1844200000	53542000	5570000	81307000	2707300	116470000	1265900000	26029000	631330000	15231000	129680000	113460000
EH domain-containing protein 2	EHD2	sp|Q9NZN4|EHD2_HUMAN EH domain-containing protein 2 OS=Homo sapiens GN=EHD2 PE=1 SV=2	1	16	61.161	1447600000	35528000	1551600	43591000	813000	66060000	554690000	28044000	136060000	7834200	128550000	126150000
Complement C1q subcomponent subunit B	C1QB	sp|P02746|C1QB_HUMAN Complement C1q subcomponent subunit B OS=Homo sapiens GN=C1QB PE=1 SV=3	1	1	26.721	0	0	0	0	0	0	0	0	109340000	12314000	127920000	43313000
Lysyl oxidase homolog 2	LOXL2	sp|Q9Y4K0|LOXL2_HUMAN Lysyl oxidase homolog 2 OS=Homo sapiens GN=LOXL2 PE=1 SV=1	1	11	86.724	218690000	9461700	1266600	123800000	465100	88586000	130540000	6004500	281380000	6280500	127000000	254040000
Small nuclear ribonucleoprotein-associated protein N;Small nuclear ribonucleoprotein-associated proteins B and B	SNRPN;SNRPB	sp|P63162|RSMN_HUMAN Small nuclear ribonucleoprotein-associated protein N OS=Homo sapiens GN=SNRPN PE=1 SV=1;sp|P14678|RSMB_HUMAN Small nuclear ribonucleoprotein-associated proteins B and B OS=Homo sapiens GN=SNRPB PE=1 SV=2	2	10	24.614	1724300000	54909000	6169500	82168000	2010100	130090000	628890000	53926000	348800000	10961000	126770000	183620000
T-complex protein 1 subunit theta	CCT8	sp|P50990|TCPQ_HUMAN T-complex protein 1 subunit theta OS=Homo sapiens GN=CCT8 PE=1 SV=4	1	21	59.62	1161200000	52417000	7913100	88330000	0	88763000	964240000	39379000	341000000	14443000	125670000	96987000
Histone H1.3	HIST1H1D	sp|P16402|H13_HUMAN Histone H1.3 OS=Homo sapiens GN=HIST1H1D PE=1 SV=2	1	22	22.35	1936700000	151800000	10860000	138010000	0	79577000	630540000	90987000	314370000	23432000	125390000	126370000
Peptidyl-prolyl cis-trans isomerase A;Peptidyl-prolyl cis-trans isomerase A, N-terminally processed	PPIA	sp|P62937|PPIA_HUMAN Peptidyl-prolyl cis-trans isomerase A OS=Homo sapiens GN=PPIA PE=1 SV=2	8	12	18.012	2786300000	83125000	8105300	93792000	5117400	94939000	2061800000	69798000	226090000	22511000	124890000	245550000
14-3-3 protein sigma	SFN	sp|P31947|1433S_HUMAN 14-3-3 protein sigma OS=Homo sapiens GN=SFN PE=1 SV=1	1	17	27.774	400190000	9478900	2585200	37784000	1730700	15904000	374270000	15979000	73521000	7336800	124830000	27051000
Serine/arginine-rich splicing factor 9	SRSF9	sp|Q13242|SRSF9_HUMAN Serine/arginine-rich splicing factor 9 OS=Homo sapiens GN=SRSF9 PE=1 SV=1	1	24	25.542	2744400000	260100000	44725000	344130000	51938000	592640000	3441700000	159950000	609330000	15842000	124700000	187580000
	IGKV A18;IGKV2D-26;IGKV2D-29	sp|A2NJV5|KV229_HUMAN Immunoglobulin kappa variable 2-29 OS=Homo sapiens GN=IGKV2-29 PE=3 SV=2;sp|A0A0A0MRZ7|KVD26_HUMAN Immunoglobulin kappa variable 2D-26 OS=Homo sapiens GN=IGKV2D-26 PE=3 SV=1;sp|A0A075B6S2|KVD29_HUMAN Immunoglobulin kappa variable 2D-2	5	3	13.085	105360000	6789100	3485600	6404100	5610300	0	48128000	7312100	82991000	16163000	123890000	50018000
Delta-1-pyrroline-5-carboxylate synthase;Glutamate 5-kinase;Gamma-glutamyl phosphate reductase	ALDH18A1	sp|P54886|P5CS_HUMAN Delta-1-pyrroline-5-carboxylate synthase OS=Homo sapiens GN=ALDH18A1 PE=1 SV=2	1	19	87.301	997820000	60746000	3678500	111740000	243350	91181000	663810000	39026000	269160000	9538400	123760000	99571000
Interferon-induced, double-stranded RNA-activated protein kinase	EIF2AK2	sp|P19525|E2AK2_HUMAN Interferon-induced, double-stranded RNA-activated protein kinase OS=Homo sapiens GN=EIF2AK2 PE=1 SV=2	1	20	62.094	550780000	38278000	20635000	33757000	17091000	21051000	357300000	12457000	156790000	0	123250000	90190000
Glutathione peroxidase 1	GPX1	sp|P07203|GPX1_HUMAN Glutathione peroxidase 1 OS=Homo sapiens GN=GPX1 PE=1 SV=4	1	7	22.088	734340000	42594000	5050100	71327000	0	65841000	438300000	24218000	256560000	19093000	122980000	103580000
26S proteasome non-ATPase regulatory subunit 2	PSMD2	sp|Q13200|PSMD2_HUMAN 26S proteasome non-ATPase regulatory subunit 2 OS=Homo sapiens GN=PSMD2 PE=1 SV=3	1	8	100.2	384670000	24701000	6616200	50543000	5580800	81804000	199530000	12589000	209840000	8284900	122440000	46005000
T-complex protein 1 subunit beta	CCT2	sp|P78371|TCPB_HUMAN T-complex protein 1 subunit beta OS=Homo sapiens GN=CCT2 PE=1 SV=4	1	17	57.488	950720000	40855000	5499900	84955000	782540	45354000	701070000	46854000	342280000	9171300	121240000	92012000
Protein PML	PML	sp|P29590|PML_HUMAN Protein PML OS=Homo sapiens GN=PML PE=1 SV=3	1	14	97.55	242530000	41477000	582090	96785000	0	87198000	647530000	11704000	199050000	12794000	121120000	73275000
Polyadenylate-binding protein 4	PABPC4	sp|Q13310|PABP4_HUMAN Polyadenylate-binding protein 4 OS=Homo sapiens GN=PABPC4 PE=1 SV=1	2	27	70.782	1398900000	36586000	2881000	50425000	0	56125000	273380000	36681000	208680000	11243000	120560000	125090000
Probable ATP-dependent RNA helicase DDX46	DDX46	sp|Q7L014|DDX46_HUMAN Probable ATP-dependent RNA helicase DDX46 OS=Homo sapiens GN=DDX46 PE=1 SV=2	1	36	117.36	465810000	80422000	44427000	470090000	13443000	757040000	280200000	13664000	162780000	14351000	120290000	89026000
Pre-mRNA-splicing factor 38B	PRPF38B	sp|Q5VTL8|PR38B_HUMAN Pre-mRNA-splicing factor 38B OS=Homo sapiens GN=PRPF38B PE=1 SV=1	1	4	64.467	31818000	7036500	6825900	18188000	0	40779000	14897000	280160000	95340000	9138100	120030000	120250000
High mobility group protein HMGI-C	HMGA2	sp|P52926|HMGA2_HUMAN High mobility group protein HMGI-C OS=Homo sapiens GN=HMGA2 PE=1 SV=1	1	9	11.832	2102700000	186200000	16994000	260190000	18736000	314520000	1423800000	97040000	434590000	27930000	119960000	351950000
RuvB-like 1	RUVBL1	sp|Q9Y265|RUVB1_HUMAN RuvB-like 1 OS=Homo sapiens GN=RUVBL1 PE=1 SV=1	1	14	50.227	971090000	48985000	3376000	150550000	635430	113380000	974290000	22611000	307370000	17934000	118730000	168930000
Ribosome biogenesis protein BRX1 homolog	BRIX1	sp|Q8TDN6|BRX1_HUMAN Ribosome biogenesis protein BRX1 homolog OS=Homo sapiens GN=BRIX1 PE=1 SV=2	1	20	41.401	594790000	58840000	396920	61025000	0	55836000	387550000	40059000	153920000	2025800	118490000	75685000
60S ribosomal protein L36	RPL36	sp|Q9Y3U8|RL36_HUMAN 60S ribosomal protein L36 OS=Homo sapiens GN=RPL36 PE=1 SV=3	1	8	12.254	1093200000	105120000	22889000	259670000	20589000	242810000	427490000	82529000	179670000	18649000	116300000	154300000
T-complex protein 1 subunit zeta	CCT6A	sp|P40227|TCPZ_HUMAN T-complex protein 1 subunit zeta OS=Homo sapiens GN=CCT6A PE=1 SV=3	1	14	58.024	1287000000	66075000	7033900	130860000	518840	83206000	1380900000	49476000	324640000	21719000	115820000	122860000
Eukaryotic initiation factor 4A-III;Eukaryotic initiation factor 4A-III, N-terminally processed	EIF4A3	sp|P38919|IF4A3_HUMAN Eukaryotic initiation factor 4A-III OS=Homo sapiens GN=EIF4A3 PE=1 SV=4	1	31	46.871	2440600000	102480000	8953100	67612000	0	49628000	1036200000	140610000	281230000	1414600	115680000	106400000
Multimerin-2	MMRN2	sp|Q9H8L6|MMRN2_HUMAN Multimerin-2 OS=Homo sapiens GN=MMRN2 PE=1 SV=2	1	14	104.41	438830000	24123000	4845400	102550000	14887000	75482000	420420000	7161300	113150000	17348000	114630000	214280000
60S ribosomal protein L27	RPL27	sp|P61353|RL27_HUMAN 60S ribosomal protein L27 OS=Homo sapiens GN=RPL27 PE=1 SV=2	1	11	15.798	1300600000	114400000	26263000	337990000	10330000	476650000	827900000	108270000	332860000	22626000	114110000	186110000
AP-3 complex subunit delta-1	AP3D1	sp|O14617|AP3D1_HUMAN AP-3 complex subunit delta-1 OS=Homo sapiens GN=AP3D1 PE=1 SV=1	1	22	130.16	487520000	18676000	4564100	37407000	3942700	57728000	215670000	7450400	88913000	3724200	113650000	124770000
Histone H1x	H1FX	sp|Q92522|H1X_HUMAN Histone H1x OS=Homo sapiens GN=H1FX PE=1 SV=1	1	16	22.487	1510600000	82001000	2996900	104470000	0	52411000	802090000	60876000	206770000	9924300	113380000	110610000
		sp|Q93073|SBP2L_HUMAN Selenocysteine insertion sequence-binding protein 2-like OS=Homo sapiens GN=SECISBP2L PE=1 SV=3	1	2	121.77	0	11467000	38367000	198410000	28329000	21300000	11749000	267690000	40588000	11093000	113230000	45122000
U3 small nucleolar RNA-associated protein 15 homolog	UTP15	sp|Q8TED0|UTP15_HUMAN U3 small nucleolar RNA-associated protein 15 homolog OS=Homo sapiens GN=UTP15 PE=1 SV=3	1	39	58.414	1742600000	68307000	0	55310000	0	29274000	275200000	33442000	246480000	6588600	112350000	149660000
Nuclease-sensitive element-binding protein 1	YBX1	sp|P67809|YBOX1_HUMAN Nuclease-sensitive element-binding protein 1 OS=Homo sapiens GN=YBX1 PE=1 SV=3	2	12	35.924	1597500000	89738000	11184000	118960000	11532000	154990000	389750000	90571000	211360000	23511000	111620000	289670000
Spectrin beta chain, non-erythrocytic 2	SPTBN2	sp|O15020|SPTN2_HUMAN Spectrin beta chain, non-erythrocytic 2 OS=Homo sapiens GN=SPTBN2 PE=1 SV=3	1	19	271.32	11552000	1304900	37835000	32089000	0	250590000	10654000	46708000	80375000	38330000	111420000	147730000
Coatomer subunit beta	COPB1	sp|P53618|COPB_HUMAN Coatomer subunit beta OS=Homo sapiens GN=COPB1 PE=1 SV=3	1	12	107.14	873140000	34963000	0	20915000	0	18267000	315120000	13035000	202430000	1109800	109530000	40168000
ATP-citrate synthase	ACLY	sp|P53396|ACLY_HUMAN ATP-citrate synthase OS=Homo sapiens GN=ACLY PE=1 SV=3	1	25	120.84	1818200000	50155000	1871100	80379000	0	104410000	698930000	37094000	383730000	13265000	108560000	133230000
Transitional endoplasmic reticulum ATPase	VCP	sp|P55072|TERA_HUMAN Transitional endoplasmic reticulum ATPase OS=Homo sapiens GN=VCP PE=1 SV=4	1	43	89.321	6394700000	186680000	30724000	106940000	2484200	77049000	8131500000	753920000	175810000	1355500	108540000	111560000
Trifunctional enzyme subunit beta, mitochondrial;3-ketoacyl-CoA thiolase	HADHB	sp|P55084|ECHB_HUMAN Trifunctional enzyme subunit beta, mitochondrial OS=Homo sapiens GN=HADHB PE=1 SV=3	1	16	51.294	589180000	13544000	0	64220000	0	53270000	396080000	7775900	284670000	11372000	107140000	68528000
Stabilin-1	STAB1	sp|Q9NY15|STAB1_HUMAN Stabilin-1 OS=Homo sapiens GN=STAB1 PE=1 SV=3	1	14	275.48	296450000	11633000	4194900	44536000	5895500	24219000	207760000	6738700	160850000	881700	106670000	119310000
Tubulin beta-3 chain	TUBB3	tr|A0A0B4J269|A0A0B4J269_HUMAN Uncharacterized protein OS=Homo sapiens PE=1 SV=1;sp|Q13509|TBB3_HUMAN Tubulin beta-3 chain OS=Homo sapiens GN=TUBB3 PE=1 SV=2	2	22	88.381	302230000	16364000	1891800	24144000	0	65316000	365240000	13652000	220590000	3667200	106140000	61679000
40S ribosomal protein S20	RPS20	sp|P60866|RS20_HUMAN 40S ribosomal protein S20 OS=Homo sapiens GN=RPS20 PE=1 SV=1	1	6	13.373	752850000	62307000	11315000	73372000	4332300	61459000	942400000	41135000	170300000	7128400	106080000	83687000
Nucleolar protein of 40 kDa	ZCCHC17	sp|Q9NP64|NO40_HUMAN Nucleolar protein of 40 kDa OS=Homo sapiens GN=ZCCHC17 PE=1 SV=1	1	10	27.569	32919000	3648600	0	11110000	2780000	51234000	41688000	11267000	62033000	16434000	103340000	85035000
Trifunctional enzyme subunit alpha, mitochondrial;Long-chain enoyl-CoA hydratase;Long chain 3-hydroxyacyl-CoA dehydrogenase	HADHA	sp|P40939|ECHA_HUMAN Trifunctional enzyme subunit alpha, mitochondrial OS=Homo sapiens GN=HADHA PE=1 SV=2	1	18	82.999	1565300000	11554000	1745600	32305000	0	38687000	273630000	16180000	337240000	8605000	102460000	63453000
Rod cGMP-specific 3,5-cyclic phosphodiesterase subunit alpha	PDE6A	sp|P16499|PDE6A_HUMAN Rod cGMP-specific 3,5-cyclic phosphodiesterase subunit alpha OS=Homo sapiens GN=PDE6A PE=1 SV=4	1	1	99.546	62065000	5815000	2625900	0	0	19391000	26783000	8851100	60119000	6056900	102410000	40873000
Collagen alpha-1(IV) chain;Arresten	COL4A1	sp|P02462|CO4A1_HUMAN Collagen alpha-1(IV) chain OS=Homo sapiens GN=COL4A1 PE=1 SV=3	2	8	160.61	1443200000	23249000	0	32690000	687410	44693000	71686000	13965000	463550000	9434800	102280000	346490000
26S protease regulatory subunit 10B	PSMC6	sp|P62333|PRS10_HUMAN 26S proteasome regulatory subunit 10B OS=Homo sapiens GN=PSMC6 PE=1 SV=1	1	13	44.172	972710000	17917000	401000	38298000	0	57598000	290410000	16250000	112330000	2027500	101560000	84470000
Serine protease 23	PRSS23	sp|O95084|PRS23_HUMAN Serine protease 23 OS=Homo sapiens GN=PRSS23 PE=1 SV=1	1	8	43.001	363430000	44199000	2478400	157990000	0	148480000	198890000	29617000	413900000	12264000	101410000	222810000
26S protease regulatory subunit 7	PSMC2	sp|P35998|PRS7_HUMAN 26S proteasome regulatory subunit 7 OS=Homo sapiens GN=PSMC2 PE=1 SV=3	1	14	48.633	766610000	15770000	0	62027000	0	52604000	293610000	12938000	221190000	3094500	100710000	78266000
Heterogeneous nuclear ribonucleoprotein U-like protein 1	HNRNPUL1	sp|Q9BUJ2|HNRL1_HUMAN Heterogeneous nuclear ribonucleoprotein U-like protein 1 OS=Homo sapiens GN=HNRNPUL1 PE=1 SV=2	1	22	95.737	1678400000	51659000	0	77965000	0	113010000	741670000	56803000	266560000	12401000	99602000	159330000
Heterogeneous nuclear ribonucleoprotein A0	HNRNPA0	sp|Q13151|ROA0_HUMAN Heterogeneous nuclear ribonucleoprotein A0 OS=Homo sapiens GN=HNRNPA0 PE=1 SV=1	1	17	30.84	829670000	72527000	0	75222000	662090	83313000	846800000	95242000	223250000	2997700	99325000	102850000
Pre-mRNA-splicing factor 38A	PRPF38A	sp|Q8NAV1|PR38A_HUMAN Pre-mRNA-splicing factor 38A OS=Homo sapiens GN=PRPF38A PE=1 SV=1	1	10	37.476	820850000	76547000	1255700	76761000	2545900	90651000	543420000	48962000	271710000	10812000	99209000	196040000
60 kDa heat shock protein, mitochondrial	HSPD1	sp|P10809|CH60_HUMAN 60 kDa heat shock protein, mitochondrial OS=Homo sapiens GN=HSPD1 PE=1 SV=2	1	27	61.054	1235800000	44876000	10521000	79196000	2177300	101960000	1484000000	74414000	221710000	10577000	99114000	70757000
EH domain-containing protein 4	EHD4	sp|Q9H223|EHD4_HUMAN EH domain-containing protein 4 OS=Homo sapiens GN=EHD4 PE=1 SV=1	1	19	61.174	1618800000	33481000	382270	86322000	0	60544000	576610000	26147000	302980000	943780	99018000	85671000
U1 small nuclear ribonucleoprotein A	SNRPA	sp|P09012|SNRPA_HUMAN U1 small nuclear ribonucleoprotein A OS=Homo sapiens GN=SNRPA PE=1 SV=3	1	12	31.279	789860000	62549000	9038300	135610000	0	194360000	194150000	50026000	161710000	6920800	98935000	75778000
Pre-mRNA-splicing factor RBM22	RBM22	sp|Q9NW64|RBM22_HUMAN Pre-mRNA-splicing factor RBM22 OS=Homo sapiens GN=RBM22 PE=1 SV=1	1	15	46.895	1064400000	71445000	1886400	90714000	301190	87114000	965260000	60064000	256000000	13092000	97889000	165330000
HEAT repeat-containing protein 1;HEAT repeat-containing protein 1, N-terminally processed	HEATR1	sp|Q9H583|HEAT1_HUMAN HEAT repeat-containing protein 1 OS=Homo sapiens GN=HEATR1 PE=1 SV=3	1	48	242.37	947460000	43489000	21668000	65697000	0	32199000	241130000	30846000	156200000	8052600	97775000	75574000
Guanine nucleotide-binding protein subunit beta-2-like 1;Guanine nucleotide-binding protein subunit beta-2-like 1, N-terminally processed	GNB2L1	sp|P63244|RACK1_HUMAN Receptor of activated protein C kinase 1 OS=Homo sapiens GN=RACK1 PE=1 SV=3	1	12	35.076	1063800000	62449000	9274800	60712000	9280900	77398000	661100000	29575000	120940000	11799000	97701000	71346000
Serine/threonine-protein kinase PRP4 homolog	PRPF4B	sp|Q13523|PRP4B_HUMAN Serine/threonine-protein kinase PRP4 homolog OS=Homo sapiens GN=PRPF4B PE=1 SV=3	1	40	116.99	602310000	14550000	0	43428000	0	162020000	270510000	10556000	117900000	5631000	97109000	56683000
RuvB-like 2	RUVBL2	sp|Q9Y230|RUVB2_HUMAN RuvB-like 2 OS=Homo sapiens GN=RUVBL2 PE=1 SV=3	1	19	51.156	614380000	30157000	3059900	73764000	383680	59383000	796250000	25871000	263120000	14048000	96756000	96995000
26S proteasome non-ATPase regulatory subunit 3	PSMD3	sp|O43242|PSMD3_HUMAN 26S proteasome non-ATPase regulatory subunit 3 OS=Homo sapiens GN=PSMD3 PE=1 SV=2	1	17	60.977	750150000	22390000	1209500	46439000	0	34285000	1265500000	24918000	191070000	4569900	95782000	47925000
60S ribosomal protein L5	RPL5	sp|P46777|RL5_HUMAN 60S ribosomal protein L5 OS=Homo sapiens GN=RPL5 PE=1 SV=3	1	17	34.362	952960000	38198000	1463800	68983000	0	100090000	1321500000	46457000	126560000	4784900	95762000	93111000
Dihydropyrimidinase-related protein 2	DPYSL2	sp|Q16555|DPYL2_HUMAN Dihydropyrimidinase-related protein 2 OS=Homo sapiens GN=DPYSL2 PE=1 SV=1	1	12	62.293	626310000	56776000	2482800	82516000	2349000	76687000	1030800000	28166000	267200000	4591200	94230000	78130000
Eukaryotic translation initiation factor 5A-1;Eukaryotic translation initiation factor 5A-2;Eukaryotic translation initiation factor 5A-1-like	EIF5A;EIF5A2;EIF5AL1	sp|P63241|IF5A1_HUMAN Eukaryotic translation initiation factor 5A-1 OS=Homo sapiens GN=EIF5A PE=1 SV=2;sp|Q9GZV4|IF5A2_HUMAN Eukaryotic translation initiation factor 5A-2 OS=Homo sapiens GN=EIF5A2 PE=1 SV=3;sp|Q6IS14|IF5AL_HUMAN Eukaryotic translation init	3	5	16.832	569160000	20865000	2425900	3112000	2919000	35834000	180820000	14273000	181430000	4705100	92853000	54800000
			2	7	70.505	33937000	2580100	932230	4133700	0	23806000	7091700	529060	126010000	2298500	92354000	248020000
Prolactin-inducible protein	PIP	sp|P12273|PIP_HUMAN Prolactin-inducible protein OS=Homo sapiens GN=PIP PE=1 SV=1	1	6	16.572	0	0	3718100	3899200	0	3195500	0	7929500	6603500	3354700	92050000	17615000
Clusterin;Clusterin beta chain;Clusterin alpha chain	CLU	sp|P10909|CLUS_HUMAN Clusterin OS=Homo sapiens GN=CLU PE=1 SV=1	1	12	52.494	544940000	46231000	1886000	100090000	0	29020000	501240000	29667000	426360000	11761000	90654000	170020000
Translocator protein	TSPO	sp|P30536|TSPO_HUMAN Translocator protein OS=Homo sapiens GN=TSPO PE=1 SV=3	1	2	18.828	586230000	37050000	0	17606000	0	17314000	426510000	23740000	98780000	0	90325000	35957000
Peptidyl-prolyl cis-trans isomerase-like 1	PPIL1	sp|Q9Y3C6|PPIL1_HUMAN Peptidyl-prolyl cis-trans isomerase-like 1 OS=Homo sapiens GN=PPIL1 PE=1 SV=1	1	8	18.237	1023300000	74263000	3496700	57958000	0	93156000	775160000	42233000	241040000	9410100	90192000	131140000
Complement C3;Complement C3 beta chain;C3-beta-c;Complement C3 alpha chain;C3a anaphylatoxin;Acylation stimulating protein;Complement C3b alpha chain;Complement C3c alpha chain fragment 1;Complement C3dg fragment;Complement C3g fragment;Complement C3d fragment;Complement C3f fragment;Complement C3c alpha chain fragment 2	C3	sp|P01024|CO3_HUMAN Complement C3 OS=Homo sapiens GN=C3 PE=1 SV=2	1	25	187.15	176750000	0	0	0	0	21436000	115140000	5536100	80679000	4166600	89840000	65526000
NHP2-like protein 1;NHP2-like protein 1, N-terminally processed	NHP2L1	sp|P55769|NH2L1_HUMAN NHP2-like protein 1 OS=Homo sapiens GN=SNU13 PE=1 SV=3	1	9	14.173	1066400000	38968000	526260	54961000	867750	49038000	524050000	64072000	186490000	10494000	89109000	119480000
Coatomer subunit beta	COPB2	sp|P35606|COPB2_HUMAN Coatomer subunit beta OS=Homo sapiens GN=COPB2 PE=1 SV=2	1	13	102.49	593550000	24000000	532920	43229000	0	47520000	329850000	12958000	206660000	6020100	88445000	60761000
			2	11	54.099	761580000	26067000	1972600	32907000	0	21288000	283780000	14943000	240760000	888900	88440000	86838000
Suppressor of SWI4 1 homolog	PPAN-P2RY11;PPAN	tr|A0A0B4J1V8|A0A0B4J1V8_HUMAN HCG2039996 OS=Homo sapiens GN=PPAN-P2RY11 PE=3 SV=1;sp|Q9NQ55|SSF1_HUMAN Suppressor of SWI4 1 homolog OS=Homo sapiens GN=PPAN PE=2 SV=1	2	12	87.917	156200000	35141000	0	4300800	0	3343700	270280000	3623200	55186000	0	88348000	56419000
Probable rRNA-processing protein EBP2	EBNA1BP2	sp|Q99848|EBP2_HUMAN Probable rRNA-processing protein EBP2 OS=Homo sapiens GN=EBNA1BP2 PE=1 SV=2	1	24	34.852	616950000	33891000	671330	70033000	1878400	130970000	386940000	30206000	170670000	4611200	88056000	52619000
Keratin, type II cytoskeletal 1b	KRT77	;sp|Q7Z794|K2C1B_HUMAN Keratin, type II cytoskeletal 1b OS=Homo sapiens GN=KRT77 PE=2 SV=3	2	14	61.802	0	919350	1696600	26930000	997810	9438500	18147000	0	0	3481000	87915000	33993000
AP-3 complex subunit beta-1	AP3B1	sp|O00203|AP3B1_HUMAN AP-3 complex subunit beta-1 OS=Homo sapiens GN=AP3B1 PE=1 SV=3	2	13	121.32	231260000	3071900	0	14643000	0	33231000	98898000	3988600	43818000	0	87803000	66580000
Protein S100-A6	S100A6	sp|P06703|S10A6_HUMAN Protein S100-A6 OS=Homo sapiens GN=S100A6 PE=1 SV=1	1	4	10.18	400810000	37185000	20520000	63217000	8803000	114180000	588140000	47474000	269180000	14290000	86723000	71124000
		sp|Q96M91|CFA53_HUMAN Cilia- and flagella-associated protein 53 OS=Homo sapiens GN=CFAP53 PE=1 SV=2	1	1	61.834	828420000	18754000	5782800	16583000	1889800	32602000	571120000	35605000	106710000	15988000	86701000	62813000
AP-2 complex subunit mu	AP2M1	sp|Q96CW1|AP2M1_HUMAN AP-2 complex subunit mu OS=Homo sapiens GN=AP2M1 PE=1 SV=2	1	13	49.654	505480000	48546000	1067200	50825000	337100	81489000	440630000	27554000	174900000	4943500	86649000	97555000
			1	7	46.103	185670000	4495400	2905400	16032000	0	52297000	71871000	969460	60879000	2434000	85689000	83627000
			1	12	187.37	23722000	1673700	0	2745500	0	7010300	40999000	0	63446000	5110600	84323000	114610000
60S ribosomal protein L35	RPL35	sp|P42766|RL35_HUMAN 60S ribosomal protein L35 OS=Homo sapiens GN=RPL35 PE=1 SV=2	1	9	14.551	220150000	91854000	24369000	367940000	42286000	684020000	198290000	92169000	89451000	18367000	84054000	84446000
Arf-GAP with coiled-coil, ANK repeat and PH domain-containing protein 1	ACAP1	sp|Q15027|ACAP1_HUMAN Arf-GAP with coiled-coil, ANK repeat and PH domain-containing protein 1 OS=Homo sapiens GN=ACAP1 PE=1 SV=1	1	1	81.535	878370000	21157000	2193600	47376000	857070	49830000	656000000	33970000	173130000	17164000	83925000	68494000
Heat shock protein HSP 90-alpha	HSP90AA1	sp|P07900|HS90A_HUMAN Heat shock protein HSP 90-alpha OS=Homo sapiens GN=HSP90AA1 PE=1 SV=5	4	29	84.659	967690000	39479000	5962000	46744000	1271100	40058000	482250000	38355000	228590000	11024000	83201000	75802000
Dolichyl-diphosphooligosaccharide--protein glycosyltransferase subunit 1	RPN1	sp|P04843|RPN1_HUMAN Dolichyl-diphosphooligosaccharide--protein glycosyltransferase subunit 1 OS=Homo sapiens GN=RPN1 PE=1 SV=1	1	14	68.569	832530000	7703600	383390	33045000	0	80081000	767630000	22172000	213500000	735660	82894000	53853000
TAR DNA-binding protein 43	TARDBP	sp|Q13148|TADBP_HUMAN TAR DNA-binding protein 43 OS=Homo sapiens GN=TARDBP PE=1 SV=1	1	9	44.739	700910000	26323000	5384900	47129000	2855000	57657000	239280000	29311000	195180000	14167000	82679000	92570000
Luc7-like protein 3	LUC7L3	sp|O95232|LC7L3_HUMAN Luc7-like protein 3 OS=Homo sapiens GN=LUC7L3 PE=1 SV=2	1	16	51.466	123730000	38135000	30666000	201890000	4461400	283990000	437340000	19208000	187370000	25838000	82637000	112770000
Ig gamma-2 chain C region	IGHG2	sp|P01859|IGHG2_HUMAN Immunoglobulin heavy constant gamma 2 OS=Homo sapiens GN=IGHG2 PE=1 SV=2	1	12	35.9	8462900	24061000	0	27177000	23523000	44630000	27049000	2885300	60315000	5374300	82252000	48572000
Retinitis pigmentosa 9 protein	RP9	sp|Q8TA86|RP9_HUMAN Retinitis pigmentosa 9 protein OS=Homo sapiens GN=RP9 PE=1 SV=2	1	9	26.106	13460000	3360700	3314900	32404000	0	46187000	253060000	5619300	71312000	14152000	81168000	67708000
Insulin-like growth factor 2 mRNA-binding protein 2	IGF2BP2	sp|Q9Y6M1|IF2B2_HUMAN Insulin-like growth factor 2 mRNA-binding protein 2 OS=Homo sapiens GN=IGF2BP2 PE=1 SV=2	1	16	66.121	936000000	45470000	685890	28812000	0	33021000	281800000	38755000	195420000	2801400	80813000	96708000
DNA replication licensing factor MCM7	MCM7	sp|P33993|MCM7_HUMAN DNA replication licensing factor MCM7 OS=Homo sapiens GN=MCM7 PE=1 SV=4	1	27	81.307	685230000	23252000	0	30941000	0	7609600	442550000	4434200	129300000	2850200	80265000	38763000
Filamin-C	FLNC	sp|Q14315|FLNC_HUMAN Filamin-C OS=Homo sapiens GN=FLNC PE=1 SV=3	1	29	291.02	1083200000	13852000	213120	56349000	0	94776000	556310000	14176000	136710000	4566500	77640000	69016000
FACT complex subunit SSRP1	SSRP1	sp|Q08945|SSRP1_HUMAN FACT complex subunit SSRP1 OS=Homo sapiens GN=SSRP1 PE=1 SV=1	1	39	81.074	1122200000	7852700	11500000	44393000	292450	32930000	1142400000	115660000	144370000	3535500	77224000	3431300
U4/U6.U5 tri-snRNP-associated protein 1	SART1	sp|O43290|SNUT1_HUMAN U4/U6.U5 tri-snRNP-associated protein 1 OS=Homo sapiens GN=SART1 PE=1 SV=1	1	11	90.254	38526000	2142500	0	28429000	0	48382000	184840000	4019000	39328000	5396200	76732000	65401000
Junction plakoglobin	JUP	sp|P14923|PLAK_HUMAN Junction plakoglobin OS=Homo sapiens GN=JUP PE=1 SV=3	1	28	81.744	359980000	21569000	0	10089000	5819900	48921000	79377000	19192000	77164000	10060000	76596000	95866000
Ras-related C3 botulinum toxin substrate 2	RAC2	sp|P15153|RAC2_HUMAN Ras-related C3 botulinum toxin substrate 2 OS=Homo sapiens GN=RAC2 PE=1 SV=1	4	7	21.429	1104600000	20826000	6886800	48207000	2524500	50594000	469550000	29283000	150140000	9382400	76374000	79931000
Tubulin beta-2A chain	TUBB2A	sp|Q13885|TBB2A_HUMAN Tubulin beta-2A chain OS=Homo sapiens GN=TUBB2A PE=1 SV=1	1	30	49.906	1462100000	29485000	4028000	42678000	3249200	90796000	957500000	26682000	256960000	6896400	76198000	108500000
Tubulin alpha-1A chain;Tubulin alpha-3C/D chain;Tubulin alpha-3E chain	TUBA1A;TUBA3C;TUBA3E	sp|Q71U36|TBA1A_HUMAN Tubulin alpha-1A chain OS=Homo sapiens GN=TUBA1A PE=1 SV=1;sp|Q13748|TBA3C_HUMAN Tubulin alpha-3C/D chain OS=Homo sapiens GN=TUBA3C PE=1 SV=3;sp|Q6PEY2|TBA3E_HUMAN Tubulin alpha-3E chain OS=Homo sapiens GN=TUBA3E PE=1 SV=2	3	31	50.135	282780000	37143000	5305100	5456900	2332700	0	921360000	33086000	119890000	0	76181000	78072000
T-complex protein 1 subunit eta	CCT7	sp|Q99832|TCPH_HUMAN T-complex protein 1 subunit eta OS=Homo sapiens GN=CCT7 PE=1 SV=2	1	16	59.366	705870000	38108000	829910	48151000	0	48880000	523910000	30368000	240260000	11544000	75790000	68038000
Heterogeneous nuclear ribonucleoprotein H2	HNRNPH2	sp|P55795|HNRH2_HUMAN Heterogeneous nuclear ribonucleoprotein H2 OS=Homo sapiens GN=HNRNPH2 PE=1 SV=1	1	13	49.263	85247000	26395000	3053100	48758000	2645900	37237000	201270000	22250000	228940000	4775900	75679000	74489000
Crooked neck-like protein 1	CRNKL1	sp|Q9BZJ0|CRNL1_HUMAN Crooked neck-like protein 1 OS=Homo sapiens GN=CRNKL1 PE=1 SV=4	1	22	100.45	451250000	36600000	1188400	20724000	0	27228000	354550000	10117000	119930000	0	75537000	84208000
Cell cycle and apoptosis regulator protein 2	CCAR2	sp|Q8N163|CCAR2_HUMAN Cell cycle and apoptosis regulator protein 2 OS=Homo sapiens GN=CCAR2 PE=1 SV=2	1	6	102.9	132610000	3558200	0	6030700	0	6418500	43896000	0	31712000	3261900	75322000	9577700
26S proteasome non-ATPase regulatory subunit 13	PSMD13	sp|Q9UNM6|PSD13_HUMAN 26S proteasome non-ATPase regulatory subunit 13 OS=Homo sapiens GN=PSMD13 PE=1 SV=2	1	9	42.945	592210000	25231000	0	30435000	0	32680000	324740000	14267000	128490000	7373900	74971000	50375000
			1	10	85.411	107120000	8600800	5064700	21460000	0	40177000	89569000	0	133800000	4472800	74292000	184560000
Elongation factor 1-gamma	EEF1G	sp|P26641|EF1G_HUMAN Elongation factor 1-gamma OS=Homo sapiens GN=EEF1G PE=1 SV=3	1	14	50.118	516100000	15659000	2044400	32569000	748290	42100000	336130000	21894000	89412000	7522900	74020000	60661000
Transgelin-2	TAGLN2	sp|P37802|TAGL2_HUMAN Transgelin-2 OS=Homo sapiens GN=TAGLN2 PE=1 SV=3	2	10	22.391	1229600000	27973000	5166200	44674000	5033200	48504000	313560000	32861000	129620000	2719700	73915000	58020000
Peroxiredoxin-2	PRDX2	sp|P32119|PRDX2_HUMAN Peroxiredoxin-2 OS=Homo sapiens GN=PRDX2 PE=1 SV=5	1	12	21.892	480300000	28003000	5385100	43493000	6420300	66065000	248850000	19338000	139120000	8430700	72427000	52024000
Drebrin	DBN1	sp|Q16643|DREB_HUMAN Drebrin OS=Homo sapiens GN=DBN1 PE=1 SV=4	1	37	71.428	3966200000	137010000	19752000	21465000	9937200	84085000	17514000000	765270000	178080000	34171000	72152000	63605000
Pescadillo homolog	PES1	sp|O00541|PESC_HUMAN Pescadillo homolog OS=Homo sapiens GN=PES1 PE=1 SV=1	1	27	68.002	698640000	26653000	0	46980000	0	38646000	434010000	40743000	106250000	6650800	71993000	79657000
Protein-L-isoaspartate(D-aspartate) O-methyltransferase	PCMT1	sp|P22061|PIMT_HUMAN Protein-L-isoaspartate(D-aspartate) O-methyltransferase OS=Homo sapiens GN=PCMT1 PE=1 SV=4	1	5	24.636	102690000	16179000	0	51131000	0	15537000	223810000	3899300	67786000	4549100	71898000	21113000
Nesprin-3	SYNE3	sp|Q6ZMZ3|SYNE3_HUMAN Nesprin-3 OS=Homo sapiens GN=SYNE3 PE=1 SV=2	1	12	112.22	327270000	21205000	0	20923000	0	33138000	314880000	3244300	69902000	970710	71664000	99701000
Serine/arginine-rich splicing factor 7	SRSF7	sp|Q16629|SRSF7_HUMAN Serine/arginine-rich splicing factor 7 OS=Homo sapiens GN=SRSF7 PE=1 SV=1	1	14	27.366	2055500000	426480000	207530000	1766200000	82702000	2699300000	945360000	161090000	252090000	18557000	71651000	89616000
Procollagen-lysine,2-oxoglutarate 5-dioxygenase 2	PLOD2	sp|O00469|PLOD2_HUMAN Procollagen-lysine,2-oxoglutarate 5-dioxygenase 2 OS=Homo sapiens GN=PLOD2 PE=1 SV=2	1	7	84.685	253880000	14974000	0	33744000	0	44097000	165930000	8056800	72578000	7428300	70740000	58866000
60S ribosomal protein L22	RPL22	sp|P35268|RL22_HUMAN 60S ribosomal protein L22 OS=Homo sapiens GN=RPL22 PE=1 SV=2	1	7	14.787	967810000	31195000	17383000	72225000	8671200	91280000	125570000	43882000	144340000	12551000	70624000	64161000
tRNA-splicing ligase RtcB homolog	RTCB	sp|Q9Y3I0|RTCB_HUMAN tRNA-splicing ligase RtcB homolog OS=Homo sapiens GN=RTCB PE=1 SV=1	1	12	55.21	1039100000	21524000	0	41529000	3174100	28026000	272770000	15231000	311250000	8816000	70196000	80260000
Vigilin	HDLBP	sp|Q00341|VIGLN_HUMAN Vigilin OS=Homo sapiens GN=HDLBP PE=1 SV=2	1	17	141.45	508790000	4992600	827070	28284000	578050	38052000	293900000	12274000	115850000	1145800	69914000	73620000
60S ribosomal protein L7-like 1	RPL7L1	sp|Q6DKI1|RL7L_HUMAN 60S ribosomal protein L7-like 1 OS=Homo sapiens GN=RPL7L1 PE=1 SV=1	1	8	28.661	667400000	59363000	25357000	32998000	30222000	18485000	315570000	16888000	170810000	1498900	69150000	37333000
			2	7	68.587	174720000	8000500	0	9767200	0	22135000	41138000	0	21785000	767410	68877000	90570000
Pre-mRNA-processing factor 17	CDC40	sp|O60508|PRP17_HUMAN Pre-mRNA-processing factor 17 OS=Homo sapiens GN=CDC40 PE=1 SV=1	1	15	65.521	982500000	62980000	0	41710000	0	39808000	640700000	33033000	188240000	4587900	68188000	130010000
26S protease regulatory subunit 8	PSMC5	sp|P62195|PRS8_HUMAN 26S proteasome regulatory subunit 8 OS=Homo sapiens GN=PSMC5 PE=1 SV=1	1	8	45.626	322470000	16200000	0	29114000	0	31024000	168650000	8225300	135120000	4367400	67873000	30603000
Synemin	SYNM	sp|O15061|SYNEM_HUMAN Synemin OS=Homo sapiens GN=SYNM PE=1 SV=2	1	21	172.77	476850000	20112000	14874000	34355000	2787200	88592000	502840000	13246000	144790000	632940	67270000	91149000
Actin-related protein 2	ACTR2	sp|P61160|ARP2_HUMAN Actin-related protein 2 OS=Homo sapiens GN=ACTR2 PE=1 SV=1	1	11	44.76	974550000	15671000	1383600	32717000	0	49602000	626740000	32276000	116630000	5593200	67044000	39175000
Serine/arginine repetitive matrix protein 1	SRRM1	sp|Q8IYB3|SRRM1_HUMAN Serine/arginine repetitive matrix protein 1 OS=Homo sapiens GN=SRRM1 PE=1 SV=2	1	20	102.33	265440000	20956000	0	50959000	0	57064000	378010000	30010000	109980000	14042000	66707000	72183000
NADH-cytochrome b5 reductase 3;NADH-cytochrome b5 reductase 3 membrane-bound form;NADH-cytochrome b5 reductase 3 soluble form	CYB5R3	sp|P00387|NB5R3_HUMAN NADH-cytochrome b5 reductase 3 OS=Homo sapiens GN=CYB5R3 PE=1 SV=3	1	6	34.234	1210200000	43467000	17261000	65490000	4332400	57194000	496560000	41556000	195200000	22651000	66487000	85211000
Cleavage and polyadenylation specificity factor subunit 6	CPSF6	sp|Q16630|CPSF6_HUMAN Cleavage and polyadenylation specificity factor subunit 6 OS=Homo sapiens GN=CPSF6 PE=1 SV=2	1	14	59.209	245030000	50861000	26545000	235050000	4211800	308310000	81797000	0	43097000	797800	66304000	20868000
Heat shock protein 105 kDa	HSPH1	sp|Q92598|HS105_HUMAN Heat shock protein 105 kDa OS=Homo sapiens GN=HSPH1 PE=1 SV=1	1	9	96.864	948470000	35884000	0	223890000	0	152070000	229420000	449920000	88363000	6190000	65918000	621060000
Pre-mRNA-splicing factor SPF27	BCAS2	sp|O75934|SPF27_HUMAN Pre-mRNA-splicing factor SPF27 OS=Homo sapiens GN=BCAS2 PE=1 SV=1	1	11	26.131	792670000	41675000	0	52350000	0	14480000	515150000	17816000	166720000	0	65362000	89867000
Pinin	PNN	sp|Q9H307|PININ_HUMAN Pinin OS=Homo sapiens GN=PNN PE=1 SV=4	1	33	81.613	750970000	51919000	4376000	93806000	362910	47121000	1126500000	57702000	163190000	6889500	65180000	71116000
KH domain-containing, RNA-binding, signal transduction-associated protein 3	KHDRBS3	sp|O75525|KHDR3_HUMAN KH domain-containing, RNA-binding, signal transduction-associated protein 3 OS=Homo sapiens GN=KHDRBS3 PE=1 SV=1	1	6	38.799	229950000	10728000	1416800	22075000	0	19796000	162890000	12240000	85244000	466760	64988000	81217000
Protein S100-A11;Protein S100-A11, N-terminally processed	S100A11	sp|P31949|S10AB_HUMAN Protein S100-A11 OS=Homo sapiens GN=S100A11 PE=1 SV=2	1	7	11.74	671280000	16467000	1907000	30161000	1123200	76545000	326790000	15810000	242060000	10486000	63971000	68026000
40S ribosomal protein S13	RPS13	sp|P62277|RS13_HUMAN 40S ribosomal protein S13 OS=Homo sapiens GN=RPS13 PE=1 SV=2	1	7	17.222	483880000	35124000	865170	94678000	212280	150200000	555100000	45683000	120200000	2333200	63945000	51525000
Serine protease HTRA2, mitochondrial	HTRA2	sp|O43464|HTRA2_HUMAN Serine protease HTRA2, mitochondrial OS=Homo sapiens GN=HTRA2 PE=1 SV=2	1	3	48.84	18872000	0	0	0	0	0	0	0	0	0	63812000	39162000
		sp|Q14849|STAR3_HUMAN StAR-related lipid transfer protein 3 OS=Homo sapiens GN=STARD3 PE=1 SV=2	1	1	50.501	8496700	24286000	4550600	0	0	0	0	12391000	9917700	5259400	63724000	21867000
Protein SEC13 homolog	SEC13	sp|P55735|SEC13_HUMAN Protein SEC13 homolog OS=Homo sapiens GN=SEC13 PE=1 SV=3	1	4	35.54	528060000	11862000	0	14266000	0	31658000	169310000	13094000	64756000	0	63636000	25611000
Ubiquitin-like modifier-activating enzyme 1	UBA1	sp|P22314|UBA1_HUMAN Ubiquitin-like modifier-activating enzyme 1 OS=Homo sapiens GN=UBA1 PE=1 SV=3	1	21	117.85	878800000	30095000	1352300	53962000	0	42132000	644770000	14581000	226060000	1144000	63019000	53720000
40S ribosomal protein S18	RPS18	sp|P62269|RS18_HUMAN 40S ribosomal protein S18 OS=Homo sapiens GN=RPS18 PE=1 SV=3	1	11	17.718	702550000	40590000	7156700	55080000	233030	76401000	461330000	50755000	149500000	11189000	62995000	69540000
40S ribosomal protein SA	RPSA	sp|P08865|RSSA_HUMAN 40S ribosomal protein SA OS=Homo sapiens GN=RPSA PE=1 SV=4	1	8	32.854	728800000	78483000	35562000	79245000	10274000	56092000	988860000	36490000	152480000	12254000	62768000	82228000
60S acidic ribosomal protein P0;60S acidic ribosomal protein P0-like	RPLP0;RPLP0P6	sp|P05388|RLA0_HUMAN 60S acidic ribosomal protein P0 OS=Homo sapiens GN=RPLP0 PE=1 SV=1;sp|Q8NHW5|RLA0L_HUMAN 60S acidic ribosomal protein P0-like OS=Homo sapiens GN=RPLP0P6 PE=5 SV=1	2	9	34.273	592720000	26459000	4651200	29404000	2695000	55642000	499910000	52572000	113920000	3127100	62604000	24527000
Keratin, type II cytoskeletal 6C	KRT6C	;sp|P48668|K2C6C_HUMAN Keratin, type II cytoskeletal 6C OS=Homo sapiens GN=KRT6C PE=1 SV=3	2	57	60.024	0	84576000	1377900	0	1745700	5038400	0	0	0	0	62533000	2824700
Hornerin	HRNR	;sp|Q86YZ3|HORN_HUMAN Hornerin OS=Homo sapiens GN=HRNR PE=1 SV=2	2	16	282.39	712120	5550900	6291600	59240000	3365800	298290000	25965000	17393000	43576000	37149000	62474000	121210000
Serum albumin	ALB	;sp|P02768|ALBU_HUMAN Serum albumin OS=Homo sapiens GN=ALB PE=1 SV=2	2	25	69.366	10494000	11091000	5976100	26125000	12377000	18289000	18321000	13556000	58181000	21980000	62190000	22661000
Ras GTPase-activating-like protein IQGAP1	IQGAP1	sp|P46940|IQGA1_HUMAN Ras GTPase-activating-like protein IQGAP1 OS=Homo sapiens GN=IQGAP1 PE=1 SV=1	2	25	189.25	1128000000	28872000	6562300	27561000	8228200	52040000	1422400000	32910000	192100000	2956900	62084000	45126000
Serum deprivation-response protein	SDPR	sp|O95810|CAVN2_HUMAN Caveolae-associated protein 2 OS=Homo sapiens GN=CAVIN2 PE=1 SV=3	1	7	47.173	593610000	26231000	3840300	37470000	2908200	37993000	346020000	15772000	145740000	5806700	61539000	41491000
60S ribosomal protein L12	RPL12	sp|P30050|RL12_HUMAN 60S ribosomal protein L12 OS=Homo sapiens GN=RPL12 PE=1 SV=1	1	8	17.818	769860000	44157000	8253400	40940000	1025100	32893000	748980000	69783000	123990000	6673300	61500000	51267000
Rootletin	CROCC	sp|Q5TZA2|CROCC_HUMAN Rootletin OS=Homo sapiens GN=CROCC PE=1 SV=1	1	2	228.52	131240000	28350000	7024400	38830000	6374500	57643000	309890000	32023000	93064000	8723700	60865000	40002000
ATP-dependent 6-phosphofructokinase, platelet type	PFKP	sp|Q01813|PFKAP_HUMAN ATP-dependent 6-phosphofructokinase, platelet type OS=Homo sapiens GN=PFKP PE=1 SV=2	1	21	85.595	2042500000	52440000	2533500	65674000	0	60087000	1413600000	50232000	288910000	8564000	60651000	80772000
Chloride intracellular channel protein 1	CLIC1	sp|O00299|CLIC1_HUMAN Chloride intracellular channel protein 1 OS=Homo sapiens GN=CLIC1 PE=1 SV=4	1	6	26.922	441360000	16715000	1401100	36658000	0	24025000	465260000	15064000	173410000	6922700	59904000	63548000
26S proteasome non-ATPase regulatory subunit 1	PSMD1	sp|Q99460|PSMD1_HUMAN 26S proteasome non-ATPase regulatory subunit 1 OS=Homo sapiens GN=PSMD1 PE=1 SV=2	1	10	105.84	505550000	10089000	0	21714000	0	23422000	354080000	10586000	126170000	4709600	59635000	57926000
Profilin-1	PFN1	sp|P07737|PROF1_HUMAN Profilin-1 OS=Homo sapiens GN=PFN1 PE=1 SV=2	1	10	15.054	1595300000	20129000	1037800	26269000	0	50328000	1216100000	39309000	108550000	6553700	59580000	72774000
Sushi repeat-containing protein SRPX2	SRPX2	sp|O60687|SRPX2_HUMAN Sushi repeat-containing protein SRPX2 OS=Homo sapiens GN=SRPX2 PE=1 SV=1	1	11	52.971	330480000	26200000	0	75798000	0	53149000	171710000	11836000	207350000	13480000	59440000	58576000
Phosphoglycerate kinase 1	PGK1	sp|P00558|PGK1_HUMAN Phosphoglycerate kinase 1 OS=Homo sapiens GN=PGK1 PE=1 SV=3	2	19	44.614	314730000	11506000	2309100	23344000	853170	23119000	644770000	9685400	61342000	3212800	59437000	61581000
RNA-binding protein with serine-rich domain 1	RNPS1	sp|Q15287|RNPS1_HUMAN RNA-binding protein with serine-rich domain 1 OS=Homo sapiens GN=RNPS1 PE=1 SV=1	1	12	34.208	1121400000	59715000	6938700	80260000	0	41911000	832990000	58492000	159870000	6877000	58740000	48423000
Serine protease HTRA1	HTRA1	sp|Q92743|HTRA1_HUMAN Serine protease HTRA1 OS=Homo sapiens GN=HTRA1 PE=1 SV=1	1	9	51.286	349780000	21435000	0	105430000	0	47383000	385650000	8463700	289360000	13897000	57727000	85043000
40S ribosomal protein S27	RPS27	sp|P42677|RS27_HUMAN 40S ribosomal protein S27 OS=Homo sapiens GN=RPS27 PE=1 SV=3	1	4	9.461	1661700000	95273000	12014000	102900000	7641700	55388000	1161200000	67078000	293000000	22796000	57708000	186300000
Protein transport protein Sec23A	SEC23A	sp|Q15436|SC23A_HUMAN Protein transport protein Sec23A OS=Homo sapiens GN=SEC23A PE=1 SV=2	2	8	86.16	185850000	5953400	544260	10274000	1346200	25104000	256030000	5134400	63945000	0	57432000	48104000
Keratin, type I cuticular Ha6	KRT36	;sp|O76013|KRT36_HUMAN Keratin, type I cuticular Ha6 OS=Homo sapiens GN=KRT36 PE=2 SV=1	4	9	52.247	3580800000	0	248940	0	0	0	161000000	8036600	41265000	6672800	57247000	0
Redox-regulatory protein FAM213A	FAM213A	sp|Q9BRX8|F213A_HUMAN Redox-regulatory protein FAM213A OS=Homo sapiens GN=FAM213A PE=1 SV=3	1	6	25.764	163110000	9605300	2320200	37293000	0	41968000	193090000	10203000	56098000	3129700	57075000	24843000
Heterogeneous nuclear ribonucleoprotein U-like protein 2	HNRNPUL2;HNRNPUL2-BSCL2	sp|Q1KMD3|HNRL2_HUMAN Heterogeneous nuclear ribonucleoprotein U-like protein 2 OS=Homo sapiens GN=HNRNPUL2 PE=1 SV=1;tr|H3BQZ7|H3BQZ7_HUMAN HCG2044799 OS=Homo sapiens GN=HNRNPUL2-BSCL2 PE=4 SV=1	2	19	85.104	1403200000	22313000	1263600	32213000	0	42050000	614260000	36811000	144410000	1689900	57056000	45124000
U3 small nucleolar RNA-interacting protein 2	RRP9	sp|O43818|U3IP2_HUMAN U3 small nucleolar RNA-interacting protein 2 OS=Homo sapiens GN=RRP9 PE=1 SV=1	1	17	51.84	942380000	39381000	3009600	61416000	0	48936000	302160000	42723000	158190000	7916900	56920000	66444000
Ras-related protein Rab-1B	RAB1B	sp|Q9H0U4|RAB1B_HUMAN Ras-related protein Rab-1B OS=Homo sapiens GN=RAB1B PE=1 SV=1	2	7	22.171	579240000	18257000	3236700	29193000	0	29724000	311670000	13606000	97759000	3698600	56871000	50038000
Calpain-2 catalytic subunit	CAPN2	sp|P17655|CAN2_HUMAN Calpain-2 catalytic subunit OS=Homo sapiens GN=CAPN2 PE=1 SV=6	1	9	79.994	499990000	15711000	0	32003000	0	28572000	175490000	12771000	70179000	3456600	56820000	47237000
Inosine-5-monophosphate dehydrogenase 2	IMPDH2	sp|P12268|IMDH2_HUMAN Inosine-5-monophosphate dehydrogenase 2 OS=Homo sapiens GN=IMPDH2 PE=1 SV=2	2	11	55.804	388180000	8276300	1235300	21670000	0	25811000	178220000	5724400	130020000	1230400	56699000	32889000
Collagen alpha-2(V) chain	COL5A2	sp|P05997|CO5A2_HUMAN Collagen alpha-2(V) chain OS=Homo sapiens GN=COL5A2 PE=1 SV=3	1	5	144.91	381880000	8324500	0	21782000	0	16726000	138770000	8329500	76184000	4162500	56679000	63581000
Nuclear mitotic apparatus protein 1	NUMA1	sp|Q14980|NUMA1_HUMAN Nuclear mitotic apparatus protein 1 OS=Homo sapiens GN=NUMA1 PE=1 SV=2	1	46	238.26	703070000	60032000	0	47543000	0	51130000	1151600000	33657000	88178000	783440	56280000	79448000
Coatomer subunit gamma-1	COPG1	sp|Q9Y678|COPG1_HUMAN Coatomer subunit gamma-1 OS=Homo sapiens GN=COPG1 PE=1 SV=1	2	15	97.717	895660000	31073000	2463000	53392000	0	32448000	707470000	15493000	272660000	6268900	56280000	64982000
40S ribosomal protein S7	RPS7	sp|P62081|RS7_HUMAN 40S ribosomal protein S7 OS=Homo sapiens GN=RPS7 PE=1 SV=1	1	9	22.127	321700000	33292000	8996500	51741000	1584700	71866000	357440000	40776000	143660000	11478000	56219000	65251000
40S ribosomal protein S4, Y isoform 1	RPS4Y1	sp|P22090|RS4Y1_HUMAN 40S ribosomal protein S4, Y isoform 1 OS=Homo sapiens GN=RPS4Y1 PE=1 SV=2	1	16	29.455	167740000	26810000	4195200	34238000	0	39060000	226800000	19398000	63751000	5245200	55686000	44330000
Dynein light chain 1, cytoplasmic	DYNLL1	sp|P63167|DYL1_HUMAN Dynein light chain 1, cytoplasmic OS=Homo sapiens GN=DYNLL1 PE=1 SV=1	2	6	10.366	352640000	31590000	6348800	62987000	2586500	45092000	398710000	54296000	92909000	6139000	55546000	67402000
			2	9	101.51	211250000	21477000	2303900	25089000	0	13954000	164770000	34845000	40354000	4238200	55246000	97752000
Multimerin-1;Platelet glycoprotein Ia*;155 kDa platelet multimerin	MMRN1	sp|Q13201|MMRN1_HUMAN Multimerin-1 OS=Homo sapiens GN=MMRN1 PE=1 SV=3	1	12	138.11	420560000	11345000	0	36712000	0	25743000	311450000	9544100	122320000	2910700	55220000	39780000
Coilin	COIL	sp|P38432|COIL_HUMAN Coilin OS=Homo sapiens GN=COIL PE=1 SV=1	1	14	62.608	401440000	14949000	372530	24514000	0	46359000	235320000	20907000	39722000	525790	54804000	56118000
L-lactate dehydrogenase A chain	LDHA	sp|P00338|LDHA_HUMAN L-lactate dehydrogenase A chain OS=Homo sapiens GN=LDHA PE=1 SV=2	3	14	36.688	1539800000	67243000	8971000	69443000	1039200	50442000	1448200000	67587000	196110000	10945000	54769000	54729000
Matrix Gla protein	MGP	sp|P08493|MGP_HUMAN Matrix Gla protein OS=Homo sapiens GN=MGP PE=1 SV=2	1	2	12.353	202980000	37558000	13698000	101820000	5738300	127210000	251110000	9953000	141680000	8457500	54380000	56071000
Nucleolar transcription factor 1	UBTF	sp|P17480|UBF1_HUMAN Nucleolar transcription factor 1 OS=Homo sapiens GN=UBTF PE=1 SV=1	1	22	89.405	210940000	3931300	0	25310000	0	27820000	82414000	14418000	996030	266280	54239000	49073000
Protein disulfide-isomerase A4	PDIA4	sp|P13667|PDIA4_HUMAN Protein disulfide-isomerase A4 OS=Homo sapiens GN=PDIA4 PE=1 SV=2	1	11	72.932	371670000	14432000	894200	24504000	0	24331000	417870000	8597300	57624000	0	54121000	39067000
			1	3	18.974	0	14320000	8268300	26087000	14508000	120700000	108780000	122840000	26714000	26548000	54087000	76184000
Leucine-rich PPR motif-containing protein, mitochondrial	LRPPRC	sp|P42704|LPPRC_HUMAN Leucine-rich PPR motif-containing protein, mitochondrial OS=Homo sapiens GN=LRPPRC PE=1 SV=3	2	20	157.9	945940000	3416700	0	23087000	0	9266100	152400000	14559000	148610000	1414300	54003000	31082000
Splicing factor 45	RBM17	sp|Q96I25|SPF45_HUMAN Splicing factor 45 OS=Homo sapiens GN=RBM17 PE=1 SV=1	1	8	44.961	33674000	1810500	335590	5674400	0	11354000	181370000	0	39026000	1592400	53866000	32392000
Histone H1.1	HIST1H1A	sp|Q02539|H11_HUMAN Histone H1.1 OS=Homo sapiens GN=HIST1H1A PE=1 SV=3	1	17	21.842	489510000	24023000	0	31686000	0	18201000	224410000	18103000	107850000	7865000	53514000	48122000
Peptidyl-prolyl cis-trans isomerase B	PPIB	sp|P23284|PPIB_HUMAN Peptidyl-prolyl cis-trans isomerase B OS=Homo sapiens GN=PPIB PE=1 SV=2	1	13	23.742	2413800000	17475000	17833000	84574000	4117700	80748000	187860000	16681000	86130000	4722300	53301000	90142000
Isocitrate dehydrogenase [NADP], mitochondrial	IDH2	sp|P48735|IDHP_HUMAN Isocitrate dehydrogenase [NADP], mitochondrial OS=Homo sapiens GN=IDH2 PE=1 SV=2	1	10	50.909	567320000	3660800	0	12220000	0	23652000	217450000	9321000	116530000	2202000	52920000	32354000
		sp|Q9NXF1|TEX10_HUMAN Testis-expressed protein 10 OS=Homo sapiens GN=TEX10 PE=1 SV=2	1	1	105.67	0	0	0	0	0	48815000	721080000	0	92232000	0	52725000	0
T-complex protein 1 subunit epsilon	CCT5	sp|P48643|TCPE_HUMAN T-complex protein 1 subunit epsilon OS=Homo sapiens GN=CCT5 PE=1 SV=1	1	16	59.67	725820000	27040000	8029500	72235000	2440800	51600000	809050000	22920000	164800000	9192000	52375000	64912000
Far upstream element-binding protein 2	KHSRP	sp|Q92945|FUBP2_HUMAN Far upstream element-binding protein 2 OS=Homo sapiens GN=KHSRP PE=1 SV=4	1	12	73.114	398860000	23772000	2398000	38249000	497000	34977000	364800000	18876000	109880000	2606900	52331000	51160000
Importin subunit beta-1	KPNB1	sp|Q14974|IMB1_HUMAN Importin subunit beta-1 OS=Homo sapiens GN=KPNB1 PE=1 SV=2	1	12	97.169	421430000	1991800	408610	6285300	0	16854000	294260000	15759000	117360000	195490	52301000	58500000
26S proteasome non-ATPase regulatory subunit 11	PSMD11	sp|O00231|PSD11_HUMAN 26S proteasome non-ATPase regulatory subunit 11 OS=Homo sapiens GN=PSMD11 PE=1 SV=3	1	11	47.463	955980000	27179000	0	29977000	0	48552000	938820000	9022400	224100000	4899300	51918000	133050000
ATP-binding cassette sub-family F member 2	ABCF2	sp|Q9UG63|ABCF2_HUMAN ATP-binding cassette sub-family F member 2 OS=Homo sapiens GN=ABCF2 PE=1 SV=2	1	7	71.289	485950000	16938000	638410	12603000	0	23236000	306950000	3932500	101550000	464240	51703000	41970000
			1	3	24.348	22247000	33111000	16904000	69268000	25435000	274710000	274260000	167690000	50835000	63110000	51597000	69523000
Ribosome production factor 1	RPF1	sp|Q9H9Y2|RPF1_HUMAN Ribosome production factor 1 OS=Homo sapiens GN=RPF1 PE=1 SV=2	1	14	40.11	301240000	6940800	0	23060000	0	11173000	89516000	8093200	48390000	2184900	51590000	38701000
Splicing factor 3B subunit 3	SF3B3	sp|Q15393|SF3B3_HUMAN Splicing factor 3B subunit 3 OS=Homo sapiens GN=SF3B3 PE=1 SV=4	1	26	135.58	721750000	24332000	244190	35213000	0	35562000	704850000	51279000	214790000	776230	51441000	52260000
Neuroblast differentiation-associated protein AHNAK	AHNAK	sp|Q09666|AHNK_HUMAN Neuroblast differentiation-associated protein AHNAK OS=Homo sapiens GN=AHNAK PE=1 SV=2	1	66	629.09	3439700000	116280000	38537000	118590000	2073900	136320000	2781900000	96342000	225630000	2794000	51116000	63143000
Nucleoprotein TPR	TPR	sp|P12270|TPR_HUMAN Nucleoprotein TPR OS=Homo sapiens GN=TPR PE=1 SV=3	1	21	267.29	411160000	20977000	1589200	33171000	196070	36723000	287930000	10459000	152170000	5034800	50559000	56782000
Coatomer subunit zeta-1	COPZ1	sp|P61923|COPZ1_HUMAN Coatomer subunit zeta-1 OS=Homo sapiens GN=COPZ1 PE=1 SV=1	1	2	20.198	13552000	5279400	0	18914000	0	8953500	120230000	1260300	15410000	8374500	50485000	52088000
Probable ATP-dependent RNA helicase DDX41	DDX41	sp|Q9UJV9|DDX41_HUMAN Probable ATP-dependent RNA helicase DDX41 OS=Homo sapiens GN=DDX41 PE=1 SV=2	1	15	69.837	100100000	8620300	0	21119000	0	37954000	138900000	534320	63199000	7990800	50419000	44947000
Sarcoplasmic/endoplasmic reticulum calcium ATPase 2	ATP2A2	sp|P16615|AT2A2_HUMAN Sarcoplasmic/endoplasmic reticulum calcium ATPase 2 OS=Homo sapiens GN=ATP2A2 PE=1 SV=1	3	11	114.76	362880000	23586000	0	29173000	0	41281000	266270000	13626000	103900000	2153900	50360000	48026000
Ras GTPase-activating protein-binding protein 1	G3BP1	sp|Q13283|G3BP1_HUMAN Ras GTPase-activating protein-binding protein 1 OS=Homo sapiens GN=G3BP1 PE=1 SV=1	2	9	52.164	353090000	13963000	603800	10530000	0	18211000	124750000	4278200	99691000	2877300	50115000	26082000
Myosin light chain 6B	MYL6B	sp|P14649|MYL6B_HUMAN Myosin light chain 6B OS=Homo sapiens GN=MYL6B PE=1 SV=1	1	8	22.764	347680000	6437700	795250	11010000	0	10682000	49737000	9461200	69325000	5197000	50088000	11313000
Erythrocyte band 7 integral membrane protein	STOM	sp|P27105|STOM_HUMAN Erythrocyte band 7 integral membrane protein OS=Homo sapiens GN=STOM PE=1 SV=3	1	9	31.73	1181800000	43400000	15789000	40525000	10815000	74334000	617540000	55208000	46218000	2774700	50033000	66258000
Septin-2	2002-09-01	sp|Q15019|SEPT2_HUMAN Septin-2 OS=Homo sapiens GN=SEPT2 PE=1 SV=1	1	9	41.487	537160000	22851000	0	25189000	0	51839000	295540000	17675000	148420000	6636800	48990000	91451000
Catenin beta-1	CTNNB1	sp|P35222|CTNB1_HUMAN Catenin beta-1 OS=Homo sapiens GN=CTNNB1 PE=1 SV=1	1	8	85.496	383500000	9708700	0	14176000	0	25323000	252330000	7704400	77104000	401900	48424000	27396000
Serine/arginine-rich splicing factor 4	SRSF4	sp|Q08170|SRSF4_HUMAN Serine/arginine-rich splicing factor 4 OS=Homo sapiens GN=SRSF4 PE=1 SV=2	1	15	56.678	338530000	55404000	24078000	190200000	1360800	364460000	424850000	32425000	187910000	7201900	47612000	63967000
Far upstream element-binding protein 1	FUBP1	sp|Q96AE4|FUBP1_HUMAN Far upstream element-binding protein 1 OS=Homo sapiens GN=FUBP1 PE=1 SV=3	1	9	67.56	478450000	21447000	0	29886000	0	37292000	236720000	11630000	122340000	5604900	47340000	45720000
Transcription initiation factor TFIID subunit 2	TAF2	sp|Q6P1X5|TAF2_HUMAN Transcription initiation factor TFIID subunit 2 OS=Homo sapiens GN=TAF2 PE=1 SV=3	1	26	136.97	547280000	0	8485900	0	0	25870000	10915000	20232000	9570500	7269500	47211000	22857000
ATP-dependent RNA helicase DDX18	DDX18	sp|Q9NVP1|DDX18_HUMAN ATP-dependent RNA helicase DDX18 OS=Homo sapiens GN=DDX18 PE=1 SV=2	1	27	75.406	1234100000	17282000	0	34609000	0	32031000	228460000	17649000	129740000	898430	46811000	49952000
Septin-7	2007-09-01	sp|Q16181|SEPT7_HUMAN Septin-7 OS=Homo sapiens GN=SEPT7 PE=1 SV=2	2	8	50.679	437530000	15438000	1164000	25532000	0	33793000	252150000	17213000	80816000	4925600	46676000	28730000
		sp|Q14511|CASL_HUMAN Enhancer of filamentation 1 OS=Homo sapiens GN=NEDD9 PE=1 SV=1	1	2	92.86	0	2205600	12241000	13211000	3988700	50779000	32140000	15082000	36993000	18170000	46619000	52928000
WD repeat-containing protein 87	WDR87	sp|Q6ZQQ6|WDR87_HUMAN WD repeat-containing protein 87 OS=Homo sapiens GN=WDR87 PE=1 SV=3	1	1	333.18	0	20132000	6293200	24070000	1840800	34095000	349850000	0	66486000	0	46569000	0
Small ubiquitin-related modifier 2	SUMO2	sp|P61956|SUMO2_HUMAN Small ubiquitin-related modifier 2 OS=Homo sapiens GN=SUMO2 PE=1 SV=3	3	4	10.871	181590000	32701000	0	31814000	1433100	49527000	228970000	17244000	62239000	3906200	46520000	43861000
Calcium/calmodulin-dependent protein kinase type II subunit beta	CAMK2B	sp|Q13554|KCC2B_HUMAN Calcium/calmodulin-dependent protein kinase type II subunit beta OS=Homo sapiens GN=CAMK2B PE=1 SV=3	1	6	72.677	0	0	0	0	0	0	0	0	0	991890	46354000	27382000
Protein LLP homolog	LLPH	sp|Q9BRT6|LLPH_HUMAN Protein LLP homolog OS=Homo sapiens GN=LLPH PE=1 SV=1	1	5	15.225	0	12102000	0	0	22582000	5832400	125240000	22607000	27838000	0	46239000	42768000
Fascin	FSCN1	sp|Q16658|FSCN1_HUMAN Fascin OS=Homo sapiens GN=FSCN1 PE=1 SV=3	1	11	54.529	385260000	9256400	416250	25088000	0	25024000	347410000	10700000	43268000	2650000	46179000	25604000
Nucleosome assembly protein 1-like 1	NAP1L1	sp|P55209|NP1L1_HUMAN Nucleosome assembly protein 1-like 1 OS=Homo sapiens GN=NAP1L1 PE=1 SV=1	1	8	45.374	609200000	20263000	0	19021000	0	26533000	415190000	13499000	118520000	5608000	46055000	43476000
Replication protein A 70 kDa DNA-binding subunit;Replication protein A 70 kDa DNA-binding subunit, N-terminally processed	RPA1	sp|P27694|RFA1_HUMAN Replication protein A 70 kDa DNA-binding subunit OS=Homo sapiens GN=RPA1 PE=1 SV=2	1	23	68.137	97933000	8064600	0	23579000	0	8677100	387990000	9902300	91258000	5995500	45336000	27558000
Protein BUD31 homolog	BUD31	sp|P41223|BUD31_HUMAN Protein BUD31 homolog OS=Homo sapiens GN=BUD31 PE=1 SV=2	1	10	17	605080000	36106000	0	29457000	0	21269000	203890000	17923000	78963000	2743600	45311000	69350000
Serine hydroxymethyltransferase, mitochondrial	SHMT2	sp|P34897|GLYM_HUMAN Serine hydroxymethyltransferase, mitochondrial OS=Homo sapiens GN=SHMT2 PE=1 SV=3	2	11	55.992	402020000	19965000	0	38625000	0	29661000	246170000	10386000	224010000	3182000	45298000	32609000
Eukaryotic translation initiation factor 3 subunit A	EIF3A	sp|Q14152|EIF3A_HUMAN Eukaryotic translation initiation factor 3 subunit A OS=Homo sapiens GN=EIF3A PE=1 SV=1	1	22	166.57	359980000	7084800	127240	24390000	131110	95186000	225600000	3292400	72006000	0	45245000	16458000
Collagen alpha-1(V) chain	COL5A1	sp|P20908|CO5A1_HUMAN Collagen alpha-1(V) chain OS=Homo sapiens GN=COL5A1 PE=1 SV=3	2	11	183.56	542000000	9477300	0	24730000	0	293930	63944000	5324700	112870000	1534100	45073000	104740000
Kinesin-like protein KIF13B	KIF13B	sp|Q9NQT8|KI13B_HUMAN Kinesin-like protein KIF13B OS=Homo sapiens GN=KIF13B PE=1 SV=2	1	3	202.79	446480000	23542000	4528900	28271000	1198300	0	588060000	0	85439000	0	44949000	0
Exportin-2	CSE1L	sp|P55060|XPO2_HUMAN Exportin-2 OS=Homo sapiens GN=CSE1L PE=1 SV=3	1	13	110.42	1026200000	209920000	0	42449000	242400000	27724000	484470000	26493000	169200000	0	44909000	47563000
Adenosylhomocysteinase	AHCY	sp|P23526|SAHH_HUMAN Adenosylhomocysteinase OS=Homo sapiens GN=AHCY PE=1 SV=4	1	11	47.716	320110000	2436600	0	5411100	0	19187000	216690000	2934900	106460000	5690300	44892000	63210000
Splicing factor U2AF 35 kDa subunit	U2AF1	sp|P0DN76|U2AF5_HUMAN Splicing factor U2AF 35 kDa subunit-like protein OS=Homo sapiens GN=U2AF1L5 PE=1 SV=1;sp|Q01081|U2AF1_HUMAN Splicing factor U2AF 35 kDa subunit OS=Homo sapiens GN=U2AF1 PE=1 SV=3	4	10	27.872	224080000	38206000	22454000	254040000	2514800	331390000	126780000	21918000	138000000	1980700	44660000	65410000
Filaggrin-2	FLG2	;sp|Q5D862|FILA2_HUMAN Filaggrin-2 OS=Homo sapiens GN=FLG2 PE=1 SV=1	2	10	248.07	0	16750000	5743500	37931000	3917500	44928000	0	6535800	24725000	6662500	44274000	51413000
Thioredoxin-dependent peroxide reductase, mitochondrial	PRDX3	sp|P30048|PRDX3_HUMAN Thioredoxin-dependent peroxide reductase, mitochondrial OS=Homo sapiens GN=PRDX3 PE=1 SV=3	1	6	27.692	370290000	20168000	855560	33902000	1510800	31158000	277090000	12404000	139010000	1787300	43959000	33163000
			1	9	15.954	0	3892600	0	5822500	0	9199300	24700000	0	62207000	0	43900000	61783000
NF-kappa-B-activating protein	NKAP	sp|Q8N5F7|NKAP_HUMAN NF-kappa-B-activating protein OS=Homo sapiens GN=NKAP PE=1 SV=1	2	5	47.138	0	4456700	0	22950000	0	22503000	47504000	2844400	48970000	3931400	43763000	40608000
Probable ATP-dependent RNA helicase DDX23	DDX23	sp|Q9BUQ8|DDX23_HUMAN Probable ATP-dependent RNA helicase DDX23 OS=Homo sapiens GN=DDX23 PE=1 SV=3	1	25	95.581	199590000	19223000	6979100	143790000	3886900	358570000	145580000	4582800	42639000	3612900	43603000	42130000
			1	5	15.057	117750000	2323200	0	2846200	0	8497900	0	0	24394000	932290	43578000	39443000
26S protease regulatory subunit 4	PSMC1	sp|P62191|PRS4_HUMAN 26S proteasome regulatory subunit 4 OS=Homo sapiens GN=PSMC1 PE=1 SV=1	1	7	49.184	164590000	4116800	0	12155000	0	12058000	208350000	2763300	68851000	2541000	42607000	10185000
Poly [ADP-ribose] polymerase 1	PARP1	sp|P09874|PARP1_HUMAN Poly [ADP-ribose] polymerase 1 OS=Homo sapiens GN=PARP1 PE=1 SV=4	1	51	113.08	1460400000	16734000	0	35732000	2277500	23860000	522570000	31939000	161730000	3467500	42450000	32421000
Reticulocalbin-1	RCN1	sp|Q15293|RCN1_HUMAN Reticulocalbin-1 OS=Homo sapiens GN=RCN1 PE=1 SV=1	1	5	38.89	312370000	14473000	1656500	27371000	0	31971000	263090000	11793000	68597000	3632900	42417000	46766000
Ras-related protein Rab-7a	RAB7A	sp|P51149|RAB7A_HUMAN Ras-related protein Rab-7a OS=Homo sapiens GN=RAB7A PE=1 SV=1	1	3	23.489	78255000	0	0	5725400	0	6006800	163060000	0	36439000	0	42309000	17737000
Peptidyl-prolyl cis-trans isomerase-like 4	PPIL4	sp|Q8WUA2|PPIL4_HUMAN Peptidyl-prolyl cis-trans isomerase-like 4 OS=Homo sapiens GN=PPIL4 PE=1 SV=1	1	10	57.224	33797000	61507000	46795000	133300000	15341000	103360000	27016000	0	6136200	873440	42176000	38837000
		;	2	2	53.341	0	7282400	0	0	0	23733000	49235000	0	22102000	0	42141000	69834000
H/ACA ribonucleoprotein complex subunit 3	NOP10	sp|Q9NPE3|NOP10_HUMAN H/ACA ribonucleoprotein complex subunit 3 OS=Homo sapiens GN=NOP10 PE=1 SV=1	1	7	7.7059	623540000	15916000	799070	20447000	0	8903800	94124000	0	88560000	1719000	42137000	16474000
Histone deacetylase 2	HDAC2	sp|Q92769|HDAC2_HUMAN Histone deacetylase 2 OS=Homo sapiens GN=HDAC2 PE=1 SV=2	1	7	55.364	345660000	7582300	1004100	27338000	450100	38784000	233120000	10734000	77331000	1983700	41817000	40718000
Calcium/calmodulin-dependent protein kinase type II subunit delta	CAMK2D	sp|Q13557|KCC2D_HUMAN Calcium/calmodulin-dependent protein kinase type II subunit delta OS=Homo sapiens GN=CAMK2D PE=1 SV=3	2	12	56.369	198150000	19726000	0	11316000	0	15460000	529470000	4265400	80268000	467960	41487000	12535000
Voltage-dependent anion-selective channel protein 2	VDAC2	sp|P45880|VDAC2_HUMAN Voltage-dependent anion-selective channel protein 2 OS=Homo sapiens GN=VDAC2 PE=1 SV=2	1	7	31.566	970440000	17346000	3834500	40975000	0	46349000	470780000	30484000	101240000	6910900	41475000	40960000
DBIRD complex subunit ZNF326	ZNF326	sp|Q5BKZ1|ZN326_HUMAN DBIRD complex subunit ZNF326 OS=Homo sapiens GN=ZNF326 PE=1 SV=2	1	13	65.653	235470000	11337000	0	23676000	0	24339000	203690000	0	45665000	0	41452000	31248000
ATP-binding cassette sub-family F member 1	ABCF1	sp|Q8NE71|ABCF1_HUMAN ATP-binding cassette sub-family F member 1 OS=Homo sapiens GN=ABCF1 PE=1 SV=2	1	20	95.925	523540000	16934000	747300	39422000	0	73115000	237540000	2613300	61140000	2700400	41334000	40776000
40S ribosomal protein S17	RPS17	sp|P08708|RS17_HUMAN 40S ribosomal protein S17 OS=Homo sapiens GN=RPS17 PE=1 SV=2	2	6	15.55	456900000	29097000	33530000	70672000	0	78369000	266950000	25590000	135370000	7107900	41313000	43766000
Myeloid leukemia factor 2	MLF2	sp|Q15773|MLF2_HUMAN Myeloid leukemia factor 2 OS=Homo sapiens GN=MLF2 PE=1 SV=1	1	5	28.147	63982000	5955100	0	6079100	0	14335000	163370000	5331000	17092000	0	41210000	12834000
Enhancer of rudimentary homolog	ERH	sp|P84090|ERH_HUMAN Enhancer of rudimentary homolog OS=Homo sapiens GN=ERH PE=1 SV=1	1	7	12.259	384800000	24930000	1168800	37019000	985540	27834000	220080000	17530000	160860000	7897000	40836000	32366000
Surfeit locus protein 6	SURF6	sp|O75683|SURF6_HUMAN Surfeit locus protein 6 OS=Homo sapiens GN=SURF6 PE=1 SV=3	1	13	41.45	11219000	134440000	79446000	122890000	32588000	9765100	39970000	125950000	91465000	78031000	40819000	70736000
Serine/arginine-rich splicing factor 6	SRSF6	sp|Q13247|SRSF6_HUMAN Serine/arginine-rich splicing factor 6 OS=Homo sapiens GN=SRSF6 PE=1 SV=2	1	12	39.586	681840000	84551000	35313000	284410000	23470000	426560000	664660000	44984000	130860000	3452200	40771000	49263000
THO complex subunit 4	ALYREF	sp|Q86V81|THOC4_HUMAN THO complex subunit 4 OS=Homo sapiens GN=ALYREF PE=1 SV=3	1	9	26.888	1169300000	29997000	3387700	58113000	8554500	52096000	428860000	76249000	102990000	22072000	40698000	41747000
Tubulin beta-1 chain	TUBB1	;sp|Q9H4B7|TBB1_HUMAN Tubulin beta-1 chain OS=Homo sapiens GN=TUBB1 PE=1 SV=1	2	10	59.299	6635100	0	0	0	0	2432500	0	0	15914000	777580	40645000	65864000
Ras-related protein Rab-5C	RAB5C	sp|P51148|RAB5C_HUMAN Ras-related protein Rab-5C OS=Homo sapiens GN=RAB5C PE=1 SV=2	2	7	23.482	431400000	27006000	14040000	29283000	22989000	31560000	382450000	17276000	128070000	3326600	40478000	49389000
Thyroid hormone receptor-associated protein 3	THRAP3	sp|Q9Y2W1|TR150_HUMAN Thyroid hormone receptor-associated protein 3 OS=Homo sapiens GN=THRAP3 PE=1 SV=2	1	13	108.66	195640000	30599000	1617400	87477000	1120300	160500000	223310000	11545000	83431000	613710	40340000	26965000
Eukaryotic translation initiation factor 3 subunit C;Eukaryotic translation initiation factor 3 subunit C-like protein	EIF3C;EIF3CL	sp|Q99613|EIF3C_HUMAN Eukaryotic translation initiation factor 3 subunit C OS=Homo sapiens GN=EIF3C PE=1 SV=1;sp|B5ME19|EIFCL_HUMAN Eukaryotic translation initiation factor 3 subunit C-like protein OS=Homo sapiens GN=EIF3CL PE=3 SV=1	2	13	105.34	390940000	18576000	2473700	41175000	0	99759000	281870000	10517000	102840000	0	40203000	45884000
Integrin-linked protein kinase	ILK	sp|Q13418|ILK_HUMAN Integrin-linked protein kinase OS=Homo sapiens GN=ILK PE=1 SV=2	1	10	51.419	529190000	13286000	0	31871000	598210	27445000	173730000	4184400	84647000	1008200	40054000	43521000
Store-operated calcium entry-associated regulatory factor	SARAF	sp|Q96BY9|SARAF_HUMAN Store-operated calcium entry-associated regulatory factor OS=Homo sapiens GN=SARAF PE=1 SV=1	1	2	36.975	0	0	0	0	0	0	0	0	0	0	39970000	14317000
			2	6	99.536	0	0	1592100	8285600	0	27432000	22818000	0	11877000	0	39967000	56269000
Microtubule-associated protein RP/EB family member 2	MAPRE2	sp|Q15555|MARE2_HUMAN Microtubule-associated protein RP/EB family member 2 OS=Homo sapiens GN=MAPRE2 PE=1 SV=1	1	3	37.031	161910000	9425500	0	16896000	0	22280000	129860000	6325400	55164000	0	39888000	28345000
Pre-mRNA-splicing factor SYF1	XAB2	sp|Q9HCS7|SYF1_HUMAN Pre-mRNA-splicing factor SYF1 OS=Homo sapiens GN=XAB2 PE=1 SV=2	1	30	100.01	430690000	20864000	1576200	18172000	0	12907000	343570000	12392000	116250000	0	39800000	36271000
Fragile X mental retardation syndrome-related protein 1	FXR1	sp|P51114|FXR1_HUMAN Fragile X mental retardation syndrome-related protein 1 OS=Homo sapiens GN=FXR1 PE=1 SV=3	1	7	69.72	357210000	9392000	852430	27416000	0	36477000	122990000	6565800	69750000	3669100	39536000	32198000
BTB/POZ domain-containing protein KCTD12	KCTD12	sp|Q96CX2|KCD12_HUMAN BTB/POZ domain-containing protein KCTD12 OS=Homo sapiens GN=KCTD12 PE=1 SV=1	2	7	35.7	281420000	6369500	996660	19729000	304710	27466000	269840000	8861000	111560000	4604500	39496000	28287000
			1	4	42.663	76966000	5618700	0	7554700	0	18276000	48190000	0	27100000	2718000	39120000	50102000
Keratin, type II cytoskeletal 6B	KRT6B	sp|P04259|K2C6B_HUMAN Keratin, type II cytoskeletal 6B OS=Homo sapiens GN=KRT6B PE=1 SV=5	1	55	60.066	0	21523000	0	0	0	0	0	0	0	1605100	38845000	0
Signal transducer and activator of transcription 1-alpha/beta	STAT1	sp|P42224|STAT1_HUMAN Signal transducer and activator of transcription 1-alpha/beta OS=Homo sapiens GN=STAT1 PE=1 SV=2	1	8	87.334	424000000	9453400	0	16590000	0	31511000	308790000	9035100	32165000	0	38792000	61969000
Pre-mRNA-processing factor 40 homolog A	PRPF40A	sp|O75400|PR40A_HUMAN Pre-mRNA-processing factor 40 homolog A OS=Homo sapiens GN=PRPF40A PE=1 SV=2	1	8	108.8	167290000	11418000	1813500	21887000	346080	28946000	132360000	11897000	55600000	0	38682000	12836000
		sp|Q6UXB4|CLC4G_HUMAN C-type lectin domain family 4 member G OS=Homo sapiens GN=CLEC4G PE=1 SV=1	1	1	32.561	26534000	1431200	2073400	3571800	484770	13153000	0	1700100	90701000	22740000	38469000	0
Prohibitin	PHB	sp|P35232|PHB_HUMAN Prohibitin OS=Homo sapiens GN=PHB PE=1 SV=1	1	9	29.804	371210000	34836000	5963300	34722000	615350	35766000	534330000	36660000	98026000	4538200	38449000	32051000
Serine/threonine-protein phosphatase PP1-alpha catalytic subunit	PPP1CA	sp|P62136|PP1A_HUMAN Serine/threonine-protein phosphatase PP1-alpha catalytic subunit OS=Homo sapiens GN=PPP1CA PE=1 SV=1	1	6	37.512	408200000	11053000	0	21825000	1360100	25594000	166680000	6487500	124050000	2571700	38232000	39126000
WD repeat-containing protein 1	WDR1	sp|O75083|WDR1_HUMAN WD repeat-containing protein 1 OS=Homo sapiens GN=WDR1 PE=1 SV=4	1	11	66.193	737300000	20214000	337580	21178000	0	29829000	298510000	14997000	84572000	4861200	38198000	49346000
Protein transport protein Sec31A	SEC31A	sp|O94979|SC31A_HUMAN Protein transport protein Sec31A OS=Homo sapiens GN=SEC31A PE=1 SV=3	1	9	133.01	505410000	7002800	0	24099000	0	33211000	173240000	4028200	125130000	5235100	38127000	38404000
DNA topoisomerase 2-beta	TOP2B	sp|Q02880|TOP2B_HUMAN DNA topoisomerase 2-beta OS=Homo sapiens GN=TOP2B PE=1 SV=3	1	85	183.26	2574000000	48363000	0	84501000	0	49750000	1456900000	116190000	222250000	4165600	37981000	55260000
Chromobox protein homolog 3	CBX3	sp|Q13185|CBX3_HUMAN Chromobox protein homolog 3 OS=Homo sapiens GN=CBX3 PE=1 SV=4	1	12	20.811	1527600000	50751000	5183000	50994000	8747900	36979000	733640000	58750000	132050000	3568100	37644000	67056000
Histone deacetylase complex subunit SAP18	SAP18	sp|O00422|SAP18_HUMAN Histone deacetylase complex subunit SAP18 OS=Homo sapiens GN=SAP18 PE=1 SV=1	1	14	17.561	756070000	44119000	9860100	49166000	365060	34746000	351800000	45509000	60355000	6591900	37276000	41793000
T-complex protein 1 subunit zeta-2	CCT6B	sp|Q92526|TCPW_HUMAN T-complex protein 1 subunit zeta-2 OS=Homo sapiens GN=CCT6B PE=1 SV=5	1	4	57.821	0	0	0	0	0	0	0	5513700	0	0	37224000	0
Catenin delta-1	CTNND1	sp|O60716|CTND1_HUMAN Catenin delta-1 OS=Homo sapiens GN=CTNND1 PE=1 SV=1	1	9	108.17	251990000	3239200	0	15505000	0	31247000	322060000	9274300	45345000	1795700	36955000	30637000
Kinesin-1 heavy chain	KIF5B	sp|P33176|KINH_HUMAN Kinesin-1 heavy chain OS=Homo sapiens GN=KIF5B PE=1 SV=1	3	14	109.68	527400000	10877000	11450000	24383000	13945000	39961000	283090000	3437100	96586000	547490	36889000	48282000
Annexin A5	ANXA5	sp|P08758|ANXA5_HUMAN Annexin A5 OS=Homo sapiens GN=ANXA5 PE=1 SV=2	1	8	35.936	498380000	306150	0	8522800	297910	10446000	313950000	8071500	47641000	1706300	36775000	22003000
Ribosome production factor 2 homolog	RPF2	sp|Q9H7B2|RPF2_HUMAN Ribosome production factor 2 homolog OS=Homo sapiens GN=RPF2 PE=1 SV=2	1	21	35.582	345680000	22811000	1686000	50044000	517120	32740000	242950000	20841000	64405000	2264000	36720000	23679000
10 kDa heat shock protein, mitochondrial	HSPE1;HSPE1-MOB4	sp|P61604|CH10_HUMAN 10 kDa heat shock protein, mitochondrial OS=Homo sapiens GN=HSPE1 PE=1 SV=2;tr|S4R3N1|S4R3N1_HUMAN HSPE1-MOB4 readthrough OS=Homo sapiens GN=HSPE1-MOB4 PE=3 SV=1	2	8	10.932	866250000	12118000	1120800	23221000	1417800	36138000	329100000	11219000	180320000	8720100	36551000	46621000
Four and a half LIM domains protein 2	FHL2	sp|Q14192|FHL2_HUMAN Four and a half LIM domains protein 2 OS=Homo sapiens GN=FHL2 PE=1 SV=3	1	4	32.193	213500000	17275000	4121600	21417000	1711200	28681000	260400000	10801000	32511000	3232100	36504000	28010000
40S ribosomal protein S27-like	RPS27L	sp|Q71UM5|RS27L_HUMAN 40S ribosomal protein S27-like OS=Homo sapiens GN=RPS27L PE=1 SV=3	1	3	9.4771	124080000	24860000	0	39656000	0	80080000	165850000	13875000	62727000	3952600	36494000	49137000
Ras-related protein Rab-6A;Ras-related protein Rab-6B	RAB6A;RAB6B	sp|P20340|RAB6A_HUMAN Ras-related protein Rab-6A OS=Homo sapiens GN=RAB6A PE=1 SV=3;sp|Q9NRW1|RAB6B_HUMAN Ras-related protein Rab-6B OS=Homo sapiens GN=RAB6B PE=1 SV=1	3	5	23.593	450520000	12120000	0	19747000	0	23014000	219640000	10686000	77603000	571060	36370000	23064000
Septin-11	2011-09-01	sp|Q9NVA2|SEP11_HUMAN Septin-11 OS=Homo sapiens GN=SEPT11 PE=1 SV=3	3	5	49.398	150990000	22627000	1188700	11465000	0	23002000	127420000	5651100	135580000	1187500	36310000	24228000
Apoptotic chromatin condensation inducer in the nucleus	ACIN1	sp|Q9UKV3|ACINU_HUMAN Apoptotic chromatin condensation inducer in the nucleus OS=Homo sapiens GN=ACIN1 PE=1 SV=2	1	43	151.86	1324700000	143930000	23290000	139860000	0	40692000	1441900000	95424000	149700000	0	36198000	64190000
Transmembrane protein 109	TMEM109	sp|Q9BVC6|TM109_HUMAN Transmembrane protein 109 OS=Homo sapiens GN=TMEM109 PE=1 SV=1	1	1	26.21	212880000	0	0	4653200	0	0	73375000	0	12934000	0	35984000	8347100
E3 ubiquitin-protein ligase RBBP6	RBBP6	sp|Q7Z6E9|RBBP6_HUMAN E3 ubiquitin-protein ligase RBBP6 OS=Homo sapiens GN=RBBP6 PE=1 SV=1	1	25	201.56	41088000	0	0	16448000	0	39946000	70351000	2713900	39037000	1880300	35626000	28646000
26S proteasome non-ATPase regulatory subunit 6	PSMD6	sp|Q15008|PSMD6_HUMAN 26S proteasome non-ATPase regulatory subunit 6 OS=Homo sapiens GN=PSMD6 PE=1 SV=1	1	4	45.531	208250000	13203000	0	1742500	0	6601400	335540000	5409100	49155000	3803700	35594000	16507000
Desmocollin-1	DSC1	sp|Q08554|DSC1_HUMAN Desmocollin-1 OS=Homo sapiens GN=DSC1 PE=1 SV=2	1	13	99.986	0	0	0	25838000	842440	33471000	0	3250300	18782000	6519100	35589000	14980000
tRNA (cytosine(34)-C(5))-methyltransferase	NSUN2	sp|Q08J23|NSUN2_HUMAN tRNA (cytosine(34)-C(5))-methyltransferase OS=Homo sapiens GN=NSUN2 PE=1 SV=2	1	11	86.47	196330000	5358100	0	1263700	0	12315000	128240000	2605400	56851000	2293100	35567000	19841000
A-kinase anchor protein 17A	AKAP17A	sp|Q02040|AK17A_HUMAN A-kinase anchor protein 17A OS=Homo sapiens GN=AKAP17A PE=1 SV=2	1	19	80.735	34140000	0	0	5429500	0	31367000	25745000	0	30460000	1364300	35545000	42129000
Eukaryotic translation initiation factor 5B	EIF5B	sp|O60841|IF2P_HUMAN Eukaryotic translation initiation factor 5B OS=Homo sapiens GN=EIF5B PE=1 SV=4	1	16	138.83	205330000	6861500	0	34941000	0	55484000	379840000	8449700	103190000	2193200	35422000	43652000
Pre-mRNA-processing factor 6	PRPF6	sp|O94906|PRP6_HUMAN Pre-mRNA-processing factor 6 OS=Homo sapiens GN=PRPF6 PE=1 SV=1	1	13	106.92	235230000	9337800	0	11242000	0	27050000	90026000	5155800	85133000	0	35401000	14312000
26S protease regulatory subunit 6B	PSMC4	sp|P43686|PRS6B_HUMAN 26S proteasome regulatory subunit 6B OS=Homo sapiens GN=PSMC4 PE=1 SV=2	1	4	47.366	139880000	6463300	375270	14287000	0	9641400	83089000	1312600	79829000	4252600	35208000	23993000
Arginine--tRNA ligase, cytoplasmic	RARS	sp|P54136|SYRC_HUMAN Arginine--tRNA ligase, cytoplasmic OS=Homo sapiens GN=RARS PE=1 SV=2	1	16	75.378	356500000	15521000	0	20344000	0	16743000	250000000	10721000	95473000	2342900	35046000	38068000
Heat shock 70 kDa protein 4	HSPA4	sp|P34932|HSP74_HUMAN Heat shock 70 kDa protein 4 OS=Homo sapiens GN=HSPA4 PE=1 SV=4	1	13	94.33	453580000	7402900	3750400	17336000	6289600	12346000	191490000	4971700	103610000	805420	34925000	16694000
26S proteasome non-ATPase regulatory subunit 14	PSMD14	sp|O00487|PSDE_HUMAN 26S proteasome non-ATPase regulatory subunit 14 OS=Homo sapiens GN=PSMD14 PE=1 SV=1	1	4	34.577	266680000	12750000	0	20384000	0	27077000	199120000	14005000	76737000	4034600	34905000	31512000
Intercellular adhesion molecule 2	ICAM2	sp|P13598|ICAM2_HUMAN Intercellular adhesion molecule 2 OS=Homo sapiens GN=ICAM2 PE=1 SV=2	1	2	30.654	0	0	0	2522300	0	14681000	24980000	5362700	0	0	34849000	26060000
Ras-related protein Rap-1A;Ras-related protein Rap-1b;Ras-related protein Rap-1b-like protein	RAP1A;RAP1B	sp|P62834|RAP1A_HUMAN Ras-related protein Rap-1A OS=Homo sapiens GN=RAP1A PE=1 SV=1;sp|P61224|RAP1B_HUMAN Ras-related protein Rap-1b OS=Homo sapiens GN=RAP1B PE=1 SV=1;tr|A0A0J9YXB3|A0A0J9YXB3_HUMAN Uncharacterized protein OS=Homo sapiens PE=4 SV=1;sp|A6NI	4	2	20.987	988240000	5874400	0	11499000	0	13739000	7144100	1611800	52534000	0	34783000	44409000
Peroxisomal multifunctional enzyme type 2;(3R)-hydroxyacyl-CoA dehydrogenase;Enoyl-CoA hydratase 2	HSD17B4	sp|P51659|DHB4_HUMAN Peroxisomal multifunctional enzyme type 2 OS=Homo sapiens GN=HSD17B4 PE=1 SV=3	1	10	79.685	215540000	5195500	0	19290000	0	12911000	115570000	3149000	64835000	467180	34522000	29507000
Surfeit locus protein 4	SURF4	sp|O15260|SURF4_HUMAN Surfeit locus protein 4 OS=Homo sapiens GN=SURF4 PE=1 SV=3	1	2	30.394	371370000	13424000	0	19785000	0	21675000	184570000	3914000	82902000	2579300	34251000	21506000
Elongation of very long chain fatty acids protein 1	ELOVL1	sp|Q9BW60|ELOV1_HUMAN Elongation of very long chain fatty acids protein 1 OS=Homo sapiens GN=ELOVL1 PE=1 SV=1	1	2	32.662	83360000	5200300	1426200	8063700	0	14381000	180910000	3386800	11366000	788060	34244000	29907000
Non-specific lipid-transfer protein	SCP2	sp|P22307|NLTP_HUMAN Non-specific lipid-transfer protein OS=Homo sapiens GN=SCP2 PE=1 SV=2	1	5	58.993	400610000	11492000	0	17279000	0	24348000	111980000	6847200	114940000	5167000	34098000	44662000
High mobility group protein B1;Putative high mobility group protein B1-like 1	HMGB1;HMGB1P1	sp|P09429|HMGB1_HUMAN High mobility group protein B1 OS=Homo sapiens GN=HMGB1 PE=1 SV=3;sp|B2RPK0|HGB1A_HUMAN Putative high mobility group protein B1-like 1 OS=Homo sapiens GN=HMGB1P1 PE=5 SV=1	3	7	24.893	950370000	14029000	329850	33701000	0	100170000	145700000	7682700	76716000	678710	34052000	41899000
Nuclear pore complex protein Nup155	NUP155	sp|O75694|NU155_HUMAN Nuclear pore complex protein Nup155 OS=Homo sapiens GN=NUP155 PE=1 SV=1	1	7	155.2	239970000	6379800	500860	28579000	0	24302000	143660000	3742700	92412000	993970	34013000	29062000
Acyl-coenzyme A thioesterase 9, mitochondrial	ACOT9	sp|Q9Y305|ACOT9_HUMAN Acyl-coenzyme A thioesterase 9, mitochondrial OS=Homo sapiens GN=ACOT9 PE=1 SV=2	1	10	49.901	616720000	12743000	0	19449000	0	17531000	233590000	10198000	67730000	2680300	33432000	31112000
Probable ATP-dependent RNA helicase DDX27	DDX27	sp|Q96GQ7|DDX27_HUMAN Probable ATP-dependent RNA helicase DDX27 OS=Homo sapiens GN=DDX27 PE=1 SV=2	1	22	89.834	259070000	1963000	0	17058000	0	17481000	115480000	105280	36438000	0	33424000	7159300
Cyclin-dependent kinase 1	CDK1	sp|P06493|CDK1_HUMAN Cyclin-dependent kinase 1 OS=Homo sapiens GN=CDK1 PE=1 SV=3	10	9	34.095	479540000	5363300	0	0	0	12570000	13040000	0	65759000	0	33083000	9516200
Actin-related protein 2/3 complex subunit 4	ARPC4;ARPC4-TTLL3	sp|P59998|ARPC4_HUMAN Actin-related protein 2/3 complex subunit 4 OS=Homo sapiens GN=ARPC4 PE=1 SV=3;tr|A0A0A6YYG9|A0A0A6YYG9_HUMAN Protein ARPC4-TTLL3 OS=Homo sapiens GN=ARPC4-TTLL3 PE=4 SV=1	2	6	19.667	756820000	22303000	0	14538000	0	15757000	306650000	27134000	125110000	4231200	33058000	30313000
Serine/threonine-protein phosphatase PGAM5, mitochondrial	PGAM5	sp|Q96HS1|PGAM5_HUMAN Serine/threonine-protein phosphatase PGAM5, mitochondrial OS=Homo sapiens GN=PGAM5 PE=1 SV=2	1	11	32.004	353560000	32158000	3171600	38169000	0	29702000	363390000	29878000	102960000	7844200	32885000	54225000
Ribosome biogenesis protein BOP1	BOP1	sp|Q14137|BOP1_HUMAN Ribosome biogenesis protein BOP1 OS=Homo sapiens GN=BOP1 PE=1 SV=2	1	31	83.629	354670000	14422000	0	31154000	0	24529000	224820000	29527000	69905000	2448600	32657000	50294000
			1	5	18.281	0	14948000	3602200	17781000	11810000	128370000	157880000	31568000	17087000	12918000	32541000	16516000
Protein ERGIC-53	LMAN1	sp|P49257|LMAN1_HUMAN Protein ERGIC-53 OS=Homo sapiens GN=LMAN1 PE=1 SV=2	1	4	57.548	113730000	8821100	2437600	16408000	0	24096000	28362000	9026000	55255000	2960800	32405000	30439000
		;	3	4	75.829	68860000	6080700	0	10291000	1125000	22111000	25509000	0	0	2000700	32294000	47253000
Probable glutathione peroxidase 8	GPX8	sp|Q8TED1|GPX8_HUMAN Probable glutathione peroxidase 8 OS=Homo sapiens GN=GPX8 PE=1 SV=2	1	5	23.881	66113000	3519000	0	7116600	0	24109000	75176000	1932400	27353000	2324400	32064000	35252000
CD59 glycoprotein	CD59	sp|P13987|CD59_HUMAN CD59 glycoprotein OS=Homo sapiens GN=CD59 PE=1 SV=1	1	3	14.177	1115000000	39635000	35637000	35443000	2151200	15728000	105720000	47186000	66628000	9412300	31976000	20643000
Keratin, type II cytoskeletal 78	KRT78	sp|Q8N1N4|K2C78_HUMAN Keratin, type II cytoskeletal 78 OS=Homo sapiens GN=KRT78 PE=1 SV=2;;	3	17	56.865	0	3493100	692710	1203700	633180	62986000	1488200	1881500	5815100	7222100	31937000	16559000
Protein disulfide-isomerase A6	PDIA6	sp|Q15084|PDIA6_HUMAN Protein disulfide-isomerase A6 OS=Homo sapiens GN=PDIA6 PE=1 SV=1	1	6	48.121	422850000	36549000	9833600	42449000	0	12869000	275230000	19973000	28347000	2771900	31838000	32152000
Protein CYR61	CYR61	sp|O00622|CYR61_HUMAN Protein CYR61 OS=Homo sapiens GN=CYR61 PE=1 SV=1	1	12	42.026	1004500000	31944000	0	109330000	0	94974000	470440000	10299000	275870000	14512000	31285000	59102000
Pre-mRNA 3-end-processing factor FIP1	FIP1L1	sp|Q6UN15|FIP1_HUMAN Pre-mRNA 3-end-processing factor FIP1 OS=Homo sapiens GN=FIP1L1 PE=1 SV=1;tr|A0A0B4J203|A0A0B4J203_HUMAN Uncharacterized protein OS=Homo sapiens PE=3 SV=1	2	4	66.526	58128000	6147400	3101600	27902000	1978400	42763000	49408000	0	28165000	1981000	31284000	17849000
Programmed cell death 6-interacting protein	PDCD6IP	sp|Q8WUM4|PDC6I_HUMAN Programmed cell death 6-interacting protein OS=Homo sapiens GN=PDCD6IP PE=1 SV=1	1	15	96.022	346810000	11236000	8083100	19570000	7584500	20520000	463010000	11477000	62429000	4951100	31236000	29401000
Serine/arginine-rich splicing factor 2	SRSF2	sp|Q01130|SRSF2_HUMAN Serine/arginine-rich splicing factor 2 OS=Homo sapiens GN=SRSF2 PE=1 SV=4	1	9	25.476	325470000	216820000	173020000	872440000	63759000	1155100000	71971000	17014000	40319000	528010	31127000	29127000
Caveolin-1	CAV1	sp|Q03135|CAV1_HUMAN Caveolin-1 OS=Homo sapiens GN=CAV1 PE=1 SV=4	2	8	20.471	1779800000	624650000	313390000	647500000	268840000	621180000	2241400000	273620000	91874000	10720000	31121000	57801000
RNA-binding protein 14	RBM14	sp|Q96PK6|RBM14_HUMAN RNA-binding protein 14 OS=Homo sapiens GN=RBM14 PE=1 SV=2	2	16	69.491	401320000	30185000	3358400	55050000	0	66850000	595140000	23253000	71253000	1855500	31120000	42078000
14-3-3 protein zeta/delta	YWHAZ	sp|P63104|1433Z_HUMAN 14-3-3 protein zeta/delta OS=Homo sapiens GN=YWHAZ PE=1 SV=1	1	16	27.745	797790000	22501000	0	21856000	1198900	24788000	711940000	27897000	104480000	2138900	31027000	49818000
Nucleolar GTP-binding protein 2	GNL2	sp|Q13823|NOG2_HUMAN Nucleolar GTP-binding protein 2 OS=Homo sapiens GN=GNL2 PE=1 SV=1	1	21	83.654	43443000	1459100	0	7369700	1339400	16157000	79924000	0	12512000	0	30789000	17374000
RNA binding motif protein, X-linked-like-1	RBMXL1	sp|Q96E39|RMXL1_HUMAN RNA binding motif protein, X-linked-like-1 OS=Homo sapiens GN=RBMXL1 PE=1 SV=1	1	52	42.141	365690000	22901000	0	25002000	0	48643000	410410000	12902000	93622000	4336000	30371000	32966000
Smad nuclear-interacting protein 1	SNIP1	sp|Q8TAD8|SNIP1_HUMAN Smad nuclear-interacting protein 1 OS=Homo sapiens GN=SNIP1 PE=1 SV=1	1	5	45.777	0	3692900	0	16042000	0	30564000	34453000	0	25882000	0	30216000	17304000
Large proline-rich protein BAG6	BAG6	sp|P46379|BAG6_HUMAN Large proline-rich protein BAG6 OS=Homo sapiens GN=BAG6 PE=1 SV=2	1	4	119.41	234030000	708550	0	1321800	0	3091800	39589000	0	3325300	0	30061000	6718300
Pyruvate dehydrogenase E1 component subunit beta, mitochondrial	PDHB	sp|P11177|ODPB_HUMAN Pyruvate dehydrogenase E1 component subunit beta, mitochondrial OS=Homo sapiens GN=PDHB PE=1 SV=3	1	1	39.233	0	3275200	0	6995700	0	3955600	47589000	0	22003000	0	30031000	7568800
RNA-binding protein 28	RBM28	sp|Q9NW13|RBM28_HUMAN RNA-binding protein 28 OS=Homo sapiens GN=RBM28 PE=1 SV=3	1	26	85.737	251060000	5000800	0	24012000	0	20380000	167520000	11087000	56772000	272250	29982000	20434000
Eukaryotic translation initiation factor 3 subunit F	EIF3F	sp|O00303|EIF3F_HUMAN Eukaryotic translation initiation factor 3 subunit F OS=Homo sapiens GN=EIF3F PE=1 SV=1	1	8	37.563	531110000	13166000	0	19735000	0	22956000	211940000	5371400	76265000	1050400	29767000	18846000
40S ribosomal protein S25	RPS25	sp|P62851|RS25_HUMAN 40S ribosomal protein S25 OS=Homo sapiens GN=RPS25 PE=1 SV=1	1	6	13.742	507720000	21615000	8853500	43050000	6279100	99079000	210680000	29885000	80747000	5302700	29572000	22335000
Nuclear factor of activated T-cells 5	NFAT5	sp|O94916|NFAT5_HUMAN Nuclear factor of activated T-cells 5 OS=Homo sapiens GN=NFAT5 PE=1 SV=1	1	7	165.76	50845000	0	0	4643000	0	3370000	31125000	3266900	20922000	0	29571000	0
Nucleoside diphosphate kinase B;Putative nucleoside diphosphate kinase;Nucleoside diphosphate kinase A	NME2;NME2P1;NME1	sp|P22392|NDKB_HUMAN Nucleoside diphosphate kinase B OS=Homo sapiens GN=NME2 PE=1 SV=1;sp|O60361|NDK8_HUMAN Putative nucleoside diphosphate kinase OS=Homo sapiens GN=NME2P1 PE=5 SV=1;sp|P15531|NDKA_HUMAN Nucleoside diphosphate kinase A OS=Homo sapiens GN=N	3	4	17.298	420920000	6890400	897060	8888500	0	11656000	153540000	8432500	32495000	2054900	29106000	13811000
NADH dehydrogenase [ubiquinone] 1 alpha subcomplex subunit 10, mitochondrial	NDUFA10	sp|O95299|NDUAA_HUMAN NADH dehydrogenase [ubiquinone] 1 alpha subcomplex subunit 10, mitochondrial OS=Homo sapiens GN=NDUFA10 PE=1 SV=1	1	2	40.75	260880000	12058000	0	16117000	0	16758000	271320000	0	36567000	4670200	29053000	23954000
EGF, latrophilin and seven transmembrane domain-containing protein 1	ELTD1	sp|Q9HBW9|AGRL4_HUMAN Adhesion G protein-coupled receptor L4 OS=Homo sapiens GN=ADGRL4 PE=1 SV=3	1	4	77.81	0	0	0	0	0	5402400	20194000	0	6386400	0	28804000	22381000
Nuclear receptor coactivator 3	NCOA3	sp|Q9Y6Q9|NCOA3_HUMAN Nuclear receptor coactivator 3 OS=Homo sapiens GN=NCOA3 PE=1 SV=1	1	1	155.29	0	0	0	0	0	0	0	0	0	2314800	28734000	8342200
Ig kappa chain V-IV region	IGKV4-1	sp|P06312|KV401_HUMAN Immunoglobulin kappa variable 4-1 OS=Homo sapiens GN=IGKV4-1 PE=1 SV=1	1	1	13.38	0	0	0	0	0	0	0	0	86457000	0	28696000	17994000
Elongation factor 1-delta	EEF1D	sp|P29692|EF1D_HUMAN Elongation factor 1-delta OS=Homo sapiens GN=EEF1D PE=1 SV=5	1	9	31.121	843730000	14133000	0	46757000	364310	36312000	741420000	19873000	84557000	692210	28651000	41560000
3-hydroxyacyl-CoA dehydrogenase type-2	HSD17B10	sp|Q99714|HCD2_HUMAN 3-hydroxyacyl-CoA dehydrogenase type-2 OS=Homo sapiens GN=HSD17B10 PE=1 SV=3	1	5	26.923	459110000	7586900	0	5296700	659670	11273000	46403000	4674000	60202000	2026300	28636000	28404000
Microtubule-associated protein 4	MAP4	sp|P27816|MAP4_HUMAN Microtubule-associated protein 4 OS=Homo sapiens GN=MAP4 PE=1 SV=3	1	12	121	650820000	44153000	7923000	46467000	1053600	35793000	709620000	20929000	89315000	2783200	28610000	31135000
Translational activator GCN1	GCN1L1	sp|Q92616|GCN1_HUMAN eIF-2-alpha kinase activator GCN1 OS=Homo sapiens GN=GCN1 PE=1 SV=6	1	7	292.75	48828000	11787000	0	4439800	0	9965900	32817000	1523200	12844000	9565800	28418000	13135000
Signal recognition particle 14 kDa protein	SRP14	sp|P37108|SRP14_HUMAN Signal recognition particle 14 kDa protein OS=Homo sapiens GN=SRP14 PE=1 SV=2	1	7	14.57	621160000	25934000	4059700	41813000	0	31145000	261320000	25843000	98820000	4838700	28202000	27662000
La-related protein 7	LARP7	sp|Q4G0J3|LARP7_HUMAN La-related protein 7 OS=Homo sapiens GN=LARP7 PE=1 SV=1	1	8	66.898	108460000	9757500	3899700	2863000	0	25811000	18119000	12218000	65716000	6246500	28140000	16353000
Charged multivesicular body protein 4b	CHMP4B	sp|Q9H444|CHM4B_HUMAN Charged multivesicular body protein 4b OS=Homo sapiens GN=CHMP4B PE=1 SV=1	1	6	24.95	151800000	22584000	16616000	19623000	2590500	15250000	79634000	22413000	31992000	3964100	27537000	25546000
ATP synthase subunit gamma, mitochondrial	ATP5C1	sp|P36542|ATPG_HUMAN ATP synthase subunit gamma, mitochondrial OS=Homo sapiens GN=ATP5C1 PE=1 SV=1	1	7	32.996	253720000	19602000	2104300	31873000	0	24894000	368170000	19924000	39788000	2380700	27498000	42873000
Protein flightless-1 homolog	FLII	sp|Q13045|FLII_HUMAN Protein flightless-1 homolog OS=Homo sapiens GN=FLII PE=1 SV=2	1	6	144.75	476390000	8268200	0	10338000	0	28012000	276180000	4616400	17878000	1326400	27129000	15413000
BAG family molecular chaperone regulator 2	BAG2	sp|O95816|BAG2_HUMAN BAG family molecular chaperone regulator 2 OS=Homo sapiens GN=BAG2 PE=1 SV=1	1	12	23.772	25647000	1519000	0	0	0	13907000	37178000	330470	0	0	27119000	6234200
Calcium homeostasis endoplasmic reticulum protein	CHERP	sp|Q8IWX8|CHERP_HUMAN Calcium homeostasis endoplasmic reticulum protein OS=Homo sapiens GN=CHERP PE=1 SV=3	1	10	103.7	73052000	0	0	0	0	13733000	135630000	5029600	50919000	3470500	27053000	27681000
Torsin-1A-interacting protein 1	TOR1AIP1	sp|Q5JTV8|TOIP1_HUMAN Torsin-1A-interacting protein 1 OS=Homo sapiens GN=TOR1AIP1 PE=1 SV=2	1	5	66.248	97386000	5049000	0	13529000	0	13468000	97906000	0	27686000	0	26919000	12069000
Synaptic vesicle membrane protein VAT-1 homolog	VAT1	sp|Q99536|VAT1_HUMAN Synaptic vesicle membrane protein VAT-1 homolog OS=Homo sapiens GN=VAT1 PE=1 SV=2	1	4	41.92	384160000	11657000	0	17209000	0	17725000	153600000	9510200	74043000	2132700	26787000	28854000
			1	18	47.538	0	0	0	0	0	0	16121000	0	0	0	26594000	0
26S protease regulatory subunit 6A	PSMC3	sp|P17980|PRS6A_HUMAN 26S proteasome regulatory subunit 6A OS=Homo sapiens GN=PSMC3 PE=1 SV=3	1	7	49.203	72016000	4625100	0	30569000	2842900	13000000	157230000	5288100	58266000	6931600	26571000	24807000
Nuclear pore complex protein Nup205	NUP205	sp|Q92621|NU205_HUMAN Nuclear pore complex protein Nup205 OS=Homo sapiens GN=NUP205 PE=1 SV=3	1	6	227.92	267390000	5427400	0	12340000	0	12839000	60652000	3614900	35547000	2160000	26551000	16313000
Band 4.1-like protein 2	EPB41L2	sp|O43491|E41L2_HUMAN Band 4.1-like protein 2 OS=Homo sapiens GN=EPB41L2 PE=1 SV=1	1	6	112.59	4031300	0	0	0	0	0	11667000	0	41931000	1483900	26472000	8962300
cAMP-dependent protein kinase type I-alpha regulatory subunit;cAMP-dependent protein kinase type I-alpha regulatory subunit, N-terminally processed	PRKAR1A	sp|P10644|KAP0_HUMAN cAMP-dependent protein kinase type I-alpha regulatory subunit OS=Homo sapiens GN=PRKAR1A PE=1 SV=1	2	3	42.981	66364000	3606900	0	3632000	0	16268000	0	3664000	10000000	1368100	26348000	4785200
Myb-binding protein 1A	MYBBP1A	sp|Q9BQG0|MBB1A_HUMAN Myb-binding protein 1A OS=Homo sapiens GN=MYBBP1A PE=1 SV=2	1	24	148.85	390390000	5759400	0	16324000	0	15842000	78154000	9598200	60986000	2089500	26333000	20303000
Tryptophan--tRNA ligase, cytoplasmic;T1-TrpRS;T2-TrpRS	WARS	sp|P23381|SYWC_HUMAN Tryptophan--tRNA ligase, cytoplasmic OS=Homo sapiens GN=WARS PE=1 SV=2	1	5	53.165	157060000	1366400	0	2030300	0	5818700	143000000	2330700	22952000	0	26034000	9323200
Double-stranded RNA-binding protein Staufen homolog 2	STAU2	sp|Q9NUL3|STAU2_HUMAN Double-stranded RNA-binding protein Staufen homolog 2 OS=Homo sapiens GN=STAU2 PE=1 SV=1	1	11	62.64	256340000	11305000	0	10051000	0	8668600	161480000	7503700	71034000	851090	25781000	3539900
Ran GTPase-activating protein 1	RANGAP1	sp|P46060|RAGP1_HUMAN Ran GTPase-activating protein 1 OS=Homo sapiens GN=RANGAP1 PE=1 SV=1	1	12	63.541	245120000	9584800	0	20371000	2353300	16696000	178990000	7288700	44376000	959740	25779000	3685400
Guanine nucleotide-binding protein G(I)/G(S)/G(T) subunit beta-1	GNB1	sp|P62873|GBB1_HUMAN Guanine nucleotide-binding protein G(I)/G(S)/G(T) subunit beta-1 OS=Homo sapiens GN=GNB1 PE=1 SV=3	2	4	37.377	118380000	3778700	0	4988400	0	5265400	89748000	7748000	55985000	0	25592000	14695000
ATP synthase subunit O, mitochondrial	ATP5O	sp|P48047|ATPO_HUMAN ATP synthase subunit O, mitochondrial OS=Homo sapiens GN=ATP5O PE=1 SV=1;tr|H7C0C1|H7C0C1_HUMAN Uncharacterized protein (Fragment) OS=Homo sapiens PE=4 SV=2	2	4	23.277	129670000	6114100	0	24044000	674020	33473000	143160000	9070700	61049000	1702000	25558000	31196000
ADP/ATP translocase 3;ADP/ATP translocase 3, N-terminally processed;ADP/ATP translocase 1	SLC25A6;SLC25A4	sp|P12236|ADT3_HUMAN ADP/ATP translocase 3 OS=Homo sapiens GN=SLC25A6 PE=1 SV=4;sp|P12235|ADT1_HUMAN ADP/ATP translocase 1 OS=Homo sapiens GN=SLC25A4 PE=1 SV=4	2	13	32.866	56557000	15108000	6416600	20429000	1983100	15103000	182230000	12206000	53260000	4312200	25547000	23778000
Probable helicase with zinc finger domain	HELZ	sp|P42694|HELZ_HUMAN Probable helicase with zinc finger domain OS=Homo sapiens GN=HELZ PE=1 SV=2	1	1	218.97	55436000	12447000	0	27722000	0	0	49999000	4816600	54080000	4668800	25484000	29394000
Protein MAK16 homolog	MAK16	sp|Q9BXY0|MAK16_HUMAN Protein MAK16 homolog OS=Homo sapiens GN=MAK16 PE=1 SV=2	1	12	35.368	277880000	13348000	0	17812000	0	12575000	65517000	15529000	28985000	1356900	25471000	43125000
			2	6	248.98	6079100	0	0	3078200	0	6820400	0	0	14034000	2282400	25054000	37118000
Alpha-centractin	ACTR1A	sp|P61163|ACTZ_HUMAN Alpha-centractin OS=Homo sapiens GN=ACTR1A PE=1 SV=1	1	7	42.613	192410000	14074000	1805300	26230000	0	7024700	342980000	0	63600000	3834100	24970000	21174000
Guanine nucleotide-binding protein subunit beta-4;Guanine nucleotide-binding protein G(I)/G(S)/G(T) subunit beta-2	GNB4;GNB2	sp|Q9HAV0|GBB4_HUMAN Guanine nucleotide-binding protein subunit beta-4 OS=Homo sapiens GN=GNB4 PE=1 SV=3;sp|P62879|GBB2_HUMAN Guanine nucleotide-binding protein G(I)/G(S)/G(T) subunit beta-2 OS=Homo sapiens GN=GNB2 PE=1 SV=3	2	4	37.567	0	0	0	3279600	0	0	404240000	0	44043000	0	24962000	0
Protein SET;Protein SETSIP	SET;SETSIP	sp|Q01105|SET_HUMAN Protein SET OS=Homo sapiens GN=SET PE=1 SV=3;sp|P0DME0|SETLP_HUMAN Protein SETSIP OS=Homo sapiens GN=SETSIP PE=1 SV=1	2	3	33.488	91566000	11859000	0	14497000	0	12850000	244610000	8004100	70223000	6618900	24597000	14910000
60S ribosomal protein L30	RPL30	sp|P62888|RL30_HUMAN 60S ribosomal protein L30 OS=Homo sapiens GN=RPL30 PE=1 SV=2	1	9	12.784	795100000	24008000	0	19660000	1079300	29356000	368010000	27124000	77604000	0	24362000	29023000
		sp|Q9Y692|GMEB1_HUMAN Glucocorticoid modulatory element-binding protein 1 OS=Homo sapiens GN=GMEB1 PE=1 SV=2	1	1	62.59	0	0	0	9038900	0	0	0	4758700	35900000	1414500	24334000	19036000
Small ubiquitin-related modifier 1	SUMO1	sp|P63165|SUMO1_HUMAN Small ubiquitin-related modifier 1 OS=Homo sapiens GN=SUMO1 PE=1 SV=1	1	4	11.557	42383000	8125200	0	9582900	0	15389000	128160000	4614700	23475000	0	24273000	15225000
DNA replication licensing factor MCM5	MCM5	sp|P33992|MCM5_HUMAN DNA replication licensing factor MCM5 OS=Homo sapiens GN=MCM5 PE=1 SV=5	1	15	82.285	371660000	13636000	0	21093000	0	17931000	141520000	4107600	54033000	3777700	24224000	28278000
Ribosome biogenesis regulatory protein homolog	RRS1	sp|Q15050|RRS1_HUMAN Ribosome biogenesis regulatory protein homolog OS=Homo sapiens GN=RRS1 PE=1 SV=2	2	30	41.193	387590000	33011000	0	34872000	42254	22946000	184750000	21978000	70424000	8743000	24214000	19763000
Methyl-CpG-binding protein 2	MECP2	sp|P51608|MECP2_HUMAN Methyl-CpG-binding protein 2 OS=Homo sapiens GN=MECP2 PE=1 SV=1	1	19	52.44	1248300000	42378000	1019800	34475000	0	18909000	447520000	3807100	68521000	0	24203000	63855000
Pre-mRNA-splicing factor CWC22 homolog	CWC22	sp|Q9HCG8|CWC22_HUMAN Pre-mRNA-splicing factor CWC22 homolog OS=Homo sapiens GN=CWC22 PE=1 SV=3	1	16	105.47	125810000	15210000	285100	17634000	0	10936000	248800000	10274000	68178000	0	24203000	39008000
Galactokinase	GALK1	sp|P51570|GALK1_HUMAN Galactokinase OS=Homo sapiens GN=GALK1 PE=1 SV=1	1	4	42.272	109980000	0	0	0	0	8856700	44978000	0	39034000	1742500	24052000	12143000
5-nucleotidase domain-containing protein 2	NT5DC2	sp|Q9H857|NT5D2_HUMAN 5-nucleotidase domain-containing protein 2 OS=Homo sapiens GN=NT5DC2 PE=1 SV=1	1	8	60.718	191670000	7156400	0	15990000	0	5592000	173000000	2113400	72982000	1046500	24016000	11710000
ATP-dependent RNA helicase DDX39A	DDX39A	sp|O00148|DX39A_HUMAN ATP-dependent RNA helicase DDX39A OS=Homo sapiens GN=DDX39A PE=1 SV=2	1	22	49.129	312400000	0	0	16474000	0	13832000	0	12594000	30778000	0	23952000	25389000
Zinc finger RNA-binding protein	ZFR	sp|Q96KR1|ZFR_HUMAN Zinc finger RNA-binding protein OS=Homo sapiens GN=ZFR PE=1 SV=2	1	25	117.01	593630000	21656000	0	21705000	0	9752600	145080000	10422000	59107000	0	23935000	26660000
Cleavage and polyadenylation specificity factor subunit 1	CPSF1	sp|Q10570|CPSF1_HUMAN Cleavage and polyadenylation specificity factor subunit 1 OS=Homo sapiens GN=CPSF1 PE=1 SV=2	1	7	160.88	73415000	5093200	0	8899400	0	29561000	61992000	0	5056800	5596300	23852000	19001000
Nuclear pore complex protein Nup93	NUP93	sp|Q8N1F7|NUP93_HUMAN Nuclear pore complex protein Nup93 OS=Homo sapiens GN=NUP93 PE=1 SV=2	1	13	93.487	237980000	11004000	0	20989000	0	18631000	134030000	7487200	61418000	2707700	23664000	21006000
Nucleosome assembly protein 1-like 4	NAP1L4	sp|Q99733|NP1L4_HUMAN Nucleosome assembly protein 1-like 4 OS=Homo sapiens GN=NAP1L4 PE=1 SV=1	1	9	42.823	305260000	10784000	0	13928000	0	15206000	252430000	9521700	84734000	1909300	23630000	37809000
Electron transfer flavoprotein subunit alpha, mitochondrial	ETFA	sp|P13804|ETFA_HUMAN Electron transfer flavoprotein subunit alpha, mitochondrial OS=Homo sapiens GN=ETFA PE=1 SV=1	1	3	35.079	97298000	7550900	0	17279000	0	28501000	75574000	4259400	48850000	0	23621000	9380500
Sorting nexin-3	SNX3	sp|O60493|SNX3_HUMAN Sorting nexin-3 OS=Homo sapiens GN=SNX3 PE=1 SV=3	1	5	18.762	71046000	2604100	0	8468900	0	0	25380000	0	34066000	0	23174000	14049000
Coiled-coil domain-containing protein 12	CCDC12	sp|Q8WUD4|CCD12_HUMAN Coiled-coil domain-containing protein 12 OS=Homo sapiens GN=CCDC12 PE=1 SV=1	1	8	19.181	215260000	14168000	0	12378000	0	23486000	297940000	8315700	46896000	0	22983000	46359000
Zyxin	ZYX	sp|Q15942|ZYX_HUMAN Zyxin OS=Homo sapiens GN=ZYX PE=1 SV=1	1	8	61.277	185000000	27455000	463630	41092000	888400	79873000	495050000	15645000	35638000	304340	22919000	23910000
Cathepsin B;Cathepsin B light chain;Cathepsin B heavy chain	CTSB	sp|P07858|CATB_HUMAN Cathepsin B OS=Homo sapiens GN=CTSB PE=1 SV=3	1	3	37.821	135480000	1507700	0	2541400	0	3347500	76011000	0	10171000	0	22839000	22265000
Cleavage and polyadenylation specificity factor subunit 5	NUDT21	sp|O43809|CPSF5_HUMAN Cleavage and polyadenylation specificity factor subunit 5 OS=Homo sapiens GN=NUDT21 PE=1 SV=1	1	13	26.227	154050000	51685000	50440000	263030000	7321500	280800000	20520000	3177600	61682000	1428900	22817000	36633000
Nuclear cap-binding protein subunit 1	NCBP1	sp|Q09161|NCBP1_HUMAN Nuclear cap-binding protein subunit 1 OS=Homo sapiens GN=NCBP1 PE=1 SV=1	1	16	91.838	214100000	11092000	0	7798500	0	9222900	17736000	6782300	31598000	34930000	22761000	27032000
		sp|Q8N695|SC5A8_HUMAN Sodium-coupled monocarboxylate transporter 1 OS=Homo sapiens GN=SLC5A8 PE=1 SV=2	1	1	66.577	230330000	7131900	0	15155000	0	18625000	97185000	0	79476000	2510700	22464000	18094000
2,4-dienoyl-CoA reductase, mitochondrial	DECR1	sp|Q16698|DECR_HUMAN 2,4-dienoyl-CoA reductase, mitochondrial OS=Homo sapiens GN=DECR1 PE=1 SV=1	1	4	36.067	251430000	8898800	0	22181000	0	12720000	115990000	4441700	49921000	2216800	22340000	0
RNA-binding protein 25	RBM25	sp|P49756|RBM25_HUMAN RNA-binding protein 25 OS=Homo sapiens GN=RBM25 PE=1 SV=3	1	6	100.18	115490000	3531400	1288800	0	0	9070100	89430000	3294100	9651800	0	22243000	3445500
Splicing regulatory glutamine/lysine-rich protein 1	SREK1	sp|Q8WXA9|SREK1_HUMAN Splicing regulatory glutamine/lysine-rich protein 1 OS=Homo sapiens GN=SREK1 PE=1 SV=1	1	4	59.38	51246000	0	1521700	15741000	0	35636000	41887000	2448300	19832000	1573100	22134000	18457000
Rho-related GTP-binding protein RhoC	RHOC	sp|P08134|RHOC_HUMAN Rho-related GTP-binding protein RhoC OS=Homo sapiens GN=RHOC PE=1 SV=1	2	3	22.006	334990000	8992500	0	15871000	0	23874000	187030000	3131300	51036000	2122500	21909000	25740000
Aspartate--tRNA ligase, cytoplasmic	DARS	sp|P14868|SYDC_HUMAN Aspartate--tRNA ligase, cytoplasmic OS=Homo sapiens GN=DARS PE=1 SV=2	1	17	57.136	409080000	14163000	1261200	14880000	0	18059000	203390000	2288700	102490000	386240	21803000	27679000
Nucleolar pre-ribosomal-associated protein 1	URB1	sp|O60287|NPA1P_HUMAN Nucleolar pre-ribosomal-associated protein 1 OS=Homo sapiens GN=URB1 PE=1 SV=4	1	12	254.39	192470000	9209300	0	14340000	0	7813300	36817000	0	32287000	1312700	21711000	5847100
Protein mago nashi homolog 2	MAGOHB	sp|Q96A72|MGN2_HUMAN Protein mago nashi homolog 2 OS=Homo sapiens GN=MAGOHB PE=1 SV=1	1	12	17.276	798160000	24975000	0	13884000	0	16200000	299700000	34949000	77186000	456910	21699000	32086000
			1	56	59.998	0	24401000	0	4314600	0	5273200	0	0	0	0	21540000	0
Calmodulin-like protein 5	CALML5	sp|Q9NZT1|CALL5_HUMAN Calmodulin-like protein 5 OS=Homo sapiens GN=CALML5 PE=1 SV=2	1	19	15.892	0	9007500	6904000	11207000	5369100	20075000	0	4813600	8104300	5582100	21376000	32972000
Neurofilament medium polypeptide	NEFM	sp|P07197|NFM_HUMAN Neurofilament medium polypeptide OS=Homo sapiens GN=NEFM PE=1 SV=3	1	23	102.47	14042000	1776600	0	9422500	0	17948000	21529000	6430100	87992000	0	21360000	0
DnaJ homolog subfamily C member 3	DNAJC3	sp|Q13217|DNJC3_HUMAN DnaJ homolog subfamily C member 3 OS=Homo sapiens GN=DNAJC3 PE=1 SV=1	1	6	57.579	91722000	2990200	0	16816000	0	16978000	57625000	0	37445000	1469700	21348000	16415000
Peptidyl-prolyl cis-trans isomerase E	PPIE	sp|Q9UNP9|PPIE_HUMAN Peptidyl-prolyl cis-trans isomerase E OS=Homo sapiens GN=PPIE PE=1 SV=1	1	4	33.43	56976000	5727300	0	0	0	3914900	0	0	0	0	21331000	0
Alanine--tRNA ligase, cytoplasmic	AARS	sp|P49588|SYAC_HUMAN Alanine--tRNA ligase, cytoplasmic OS=Homo sapiens GN=AARS PE=1 SV=2	1	9	106.81	151010000	5542000	0	0	0	4300000	66246000	1876800	50219000	0	21326000	5199200
			1	2	38.348	27399000	0	0	2921500	0	0	32484000	0	9497800	0	21322000	43845000
Keratin, type II cytoskeletal 80	KRT80	;sp|Q6KB66|K2C80_HUMAN Keratin, type II cytoskeletal 80 OS=Homo sapiens GN=KRT80 PE=1 SV=2	2	21	50.525	11646000	3036500	0	9919800	0	24573000	80906000	2632600	18993000	3151300	21256000	12547000
Methionine--tRNA ligase, cytoplasmic	MARS	sp|P56192|SYMC_HUMAN Methionine--tRNA ligase, cytoplasmic OS=Homo sapiens GN=MARS PE=1 SV=2	1	6	101.11	414860000	4125400	0	18650000	0	21049000	219920000	8172300	72189000	1421200	21232000	21768000
40S ribosomal protein S5;40S ribosomal protein S5, N-terminally processed	RPS5	sp|P46782|RS5_HUMAN 40S ribosomal protein S5 OS=Homo sapiens GN=RPS5 PE=1 SV=4	1	8	22.876	195880000	15979000	3267900	22529000	384200	21644000	254570000	21925000	71271000	0	21205000	25142000
Glutathione S-transferase kappa 1	GSTK1	sp|Q9Y2Q3|GSTK1_HUMAN Glutathione S-transferase kappa 1 OS=Homo sapiens GN=GSTK1 PE=1 SV=3	1	3	25.497	152370000	0	0	0	0	3689300	0	0	13988000	0	21175000	7915800
DNA topoisomerase 2-alpha	TOP2A	sp|P11388|TOP2A_HUMAN DNA topoisomerase 2-alpha OS=Homo sapiens GN=TOP2A PE=1 SV=3	1	89	174.38	1316300000	14702000	2316000	34955000	0	25008000	329570000	36358000	48380000	1510000	21144000	33514000
Polypyrimidine tract-binding protein 3	PTBP3	sp|O95758|PTBP3_HUMAN Polypyrimidine tract-binding protein 3 OS=Homo sapiens GN=PTBP3 PE=1 SV=2	1	10	59.689	297630000	2315600	0	1562700	0	3314000	14403000	2887500	38546000	389940	21084000	15123000
Proteasome subunit alpha type-7;Proteasome subunit alpha type-7-like	PSMA7;PSMA8	sp|O14818|PSA7_HUMAN Proteasome subunit alpha type-7 OS=Homo sapiens GN=PSMA7 PE=1 SV=1;sp|Q8TAA3|PSA7L_HUMAN Proteasome subunit alpha type-7-like OS=Homo sapiens GN=PSMA8 PE=2 SV=3	2	6	27.887	82504000	0	0	11023000	0	11401000	113280000	5763400	28990000	0	21056000	29885000
Dynamin-1-like protein	DNM1L	sp|O00429|DNM1L_HUMAN Dynamin-1-like protein OS=Homo sapiens GN=DNM1L PE=1 SV=2	1	6	81.876	288780000	9297200	0	13463000	0	18017000	180550000	3381700	58975000	0	21001000	27223000
General vesicular transport factor p115	USO1	sp|O60763|USO1_HUMAN General vesicular transport factor p115 OS=Homo sapiens GN=USO1 PE=1 SV=2	1	7	107.89	156220000	8054700	0	6512100	0	16271000	129420000	4233000	47965000	1760700	20953000	8351400
Pericentrin	PCNT	sp|O95613|PCNT_HUMAN Pericentrin OS=Homo sapiens GN=PCNT PE=1 SV=4	1	17	378.03	75049000	5180100	5680100	10322000	0	7624500	148790000	3562100	20163000	0	20741000	8202400
Cathepsin D;Cathepsin D light chain;Cathepsin D heavy chain	CTSD	sp|P07339|CATD_HUMAN Cathepsin D OS=Homo sapiens GN=CTSD PE=1 SV=1;tr|A0A1B0GU03|A0A1B0GU03_HUMAN Uncharacterized protein OS=Homo sapiens PE=1 SV=1	2	15	44.552	93630000	3730100	358240	2312200	0	6754400	66381000	9530100	2843500	3762400	20653000	3091800
Lupus La protein	SSB	sp|P05455|LA_HUMAN Lupus La protein OS=Homo sapiens GN=SSB PE=1 SV=2	1	13	46.836	255860000	9859900	0	18416000	0	9355300	98085000	5317300	59791000	0	20536000	17930000
Cysteine and glycine-rich protein 1	CSRP1	sp|P21291|CSRP1_HUMAN Cysteine and glycine-rich protein 1 OS=Homo sapiens GN=CSRP1 PE=1 SV=3	1	3	20.567	92379000	14815000	5510600	0	6251900	42910000	132450000	13169000	32832000	0	20530000	3050400
Metastasis-associated protein MTA2	MTA2	sp|O94776|MTA2_HUMAN Metastasis-associated protein MTA2 OS=Homo sapiens GN=MTA2 PE=1 SV=1	1	8	75.022	200920000	5341700	0	12261000	1989200	17364000	46593000	6823600	31675000	2606500	20523000	20330000
SWI/SNF-related matrix-associated actin-dependent regulator of chromatin subfamily A member 5	SMARCA5	sp|O60264|SMCA5_HUMAN SWI/SNF-related matrix-associated actin-dependent regulator of chromatin subfamily A member 5 OS=Homo sapiens GN=SMARCA5 PE=1 SV=1	1	53	121.9	2111000000	31292000	687650	23752000	0	28227000	873780000	93402000	160510000	2726300	20445000	37977000
Exportin-5	XPO5	sp|Q9HAV4|XPO5_HUMAN Exportin-5 OS=Homo sapiens GN=XPO5 PE=1 SV=1	1	5	136.31	39349000	6233700	4234400	31182000	5356300	35191000	0	9068700	21556000	7883800	20418000	21719000
Ribosome biogenesis protein NSA2 homolog	NSA2	sp|O95478|NSA2_HUMAN Ribosome biogenesis protein NSA2 homolog OS=Homo sapiens GN=NSA2 PE=1 SV=1	1	12	30.065	116920000	15476000	0	62805000	0	71376000	100250000	6282800	43941000	2528300	20349000	20924000
Catechol O-methyltransferase	COMT	sp|P21964|COMT_HUMAN Catechol O-methyltransferase OS=Homo sapiens GN=COMT PE=1 SV=2	1	2	30.037	66040000	3770600	440780	6393800	573360	10092000	24979000	2478300	73168000	2033900	20303000	10550000
U4/U6.U5 small nuclear ribonucleoprotein 27 kDa protein	SNRNP27	sp|Q8WVK2|SNR27_HUMAN U4/U6.U5 small nuclear ribonucleoprotein 27 kDa protein OS=Homo sapiens GN=SNRNP27 PE=1 SV=1	1	8	18.86	34651000	56422000	61132000	165320000	14124000	222930000	0	1905000	14717000	2483700	20207000	23578000
Myc target protein 1	MYCT1	sp|Q8N699|MYCT1_HUMAN Myc target protein 1 OS=Homo sapiens GN=MYCT1 PE=1 SV=1	1	2	26.592	0	0	0	0	0	4128900	33004000	0	0	0	20170000	9286500
Peroxiredoxin-6	PRDX6	sp|P30041|PRDX6_HUMAN Peroxiredoxin-6 OS=Homo sapiens GN=PRDX6 PE=1 SV=3	1	6	25.035	228900000	3187600	0	7196700	0	8141700	111550000	6066500	30356000	0	20091000	11930000
Caprin-1	CAPRIN1	sp|Q14444|CAPR1_HUMAN Caprin-1 OS=Homo sapiens GN=CAPRIN1 PE=1 SV=2	1	3	78.365	132520000	4069100	0	7241400	0	4254500	70580000	4399400	29526000	0	19911000	9003600
Splicing factor 3B subunit 1	SF3B1	sp|O75533|SF3B1_HUMAN Splicing factor 3B subunit 1 OS=Homo sapiens GN=SF3B1 PE=1 SV=3	1	33	145.83	677730000	10467000	680810	18527000	229850	15855000	235260000	16298000	57747000	1857600	19812000	19429000
Sulfotransferase family cytosolic 1B member 1	SULT1B1	sp|O43704|ST1B1_HUMAN Sulfotransferase family cytosolic 1B member 1 OS=Homo sapiens GN=SULT1B1 PE=1 SV=2	1	3	34.899	103590000	0	0	7319900	0	9548900	65482000	0	14180000	0	19759000	0
60S ribosomal protein L36a-like	RPL36AL	sp|Q969Q0|RL36L_HUMAN 60S ribosomal protein L36a-like OS=Homo sapiens GN=RPL36AL PE=1 SV=3	1	13	12.469	12581000	23125000	5511900	52070000	3727100	64221000	37422000	6442700	33771000	2813600	19738000	15394000
60S acidic ribosomal protein P2	RPLP2	sp|P05387|RLA2_HUMAN 60S acidic ribosomal protein P2 OS=Homo sapiens GN=RPLP2 PE=1 SV=1	1	7	11.665	1318400000	17623000	2326900	11765000	735160	5235200	602710000	58878000	77922000	1528800	19716000	0
Catenin alpha-1	CTNNA1	sp|P35221|CTNA1_HUMAN Catenin alpha-1 OS=Homo sapiens GN=CTNNA1 PE=1 SV=1	2	11	100.07	736460000	8510600	0	17783000	0	30205000	353250000	12453000	74849000	4180300	19487000	34228000
Tax1-binding protein 3	TAX1BP3	sp|O14907|TX1B3_HUMAN Tax1-binding protein 3 OS=Homo sapiens GN=TAX1BP3 PE=1 SV=2	1	2	13.735	85766000	4028900	0	6939500	0	3724000	37302000	0	8479200	1125300	19476000	6163300
40S ribosomal protein S12	RPS12	sp|P25398|RS12_HUMAN 40S ribosomal protein S12 OS=Homo sapiens GN=RPS12 PE=1 SV=3	1	3	14.515	258250000	22378000	0	19059000	0	28279000	155410000	13236000	64448000	3161400	19418000	20048000
Protein transport protein Sec24D	SEC24D	sp|O94855|SC24D_HUMAN Protein transport protein Sec24D OS=Homo sapiens GN=SEC24D PE=1 SV=2	1	3	113.01	216220000	3429100	0	5442400	0	14304000	52428000	0	16634000	0	19200000	0
Huntingtin-interacting protein 1-related protein	HIP1R	sp|O75146|HIP1R_HUMAN Huntingtin-interacting protein 1-related protein OS=Homo sapiens GN=HIP1R PE=1 SV=2	1	5	119.39	339670000	13640000	0	14611000	0	45717000	291050000	25725000	77820000	8052000	19185000	92773000
Replication protein A 14 kDa subunit	RPA3	sp|P35244|RFA3_HUMAN Replication protein A 14 kDa subunit OS=Homo sapiens GN=RPA3 PE=1 SV=1	1	4	13.569	0	8043400	0	8874800	0	0	0	0	32481000	0	19169000	6966600
Pleiotropic regulator 1	PLRG1	sp|O43660|PLRG1_HUMAN Pleiotropic regulator 1 OS=Homo sapiens GN=PLRG1 PE=1 SV=1	1	9	57.193	332530000	32091000	0	28990000	0	29142000	556890000	10564000	116110000	0	19163000	67455000
14-3-3 protein theta	YWHAQ	sp|P27348|1433T_HUMAN 14-3-3 protein theta OS=Homo sapiens GN=YWHAQ PE=1 SV=1	1	8	27.764	83153000	14154000	2694300	11018000	1150900	11895000	76287000	6819000	47803000	0	19110000	12826000
Syntenin-1	SDCBP	sp|O00560|SDCB1_HUMAN Syntenin-1 OS=Homo sapiens GN=SDCBP PE=1 SV=1	1	3	32.444	68576000	3267000	0	5551100	0	0	167350000	2708600	11683000	0	19088000	20057000
60S ribosomal protein L38	RPL38	sp|P63173|RL38_HUMAN 60S ribosomal protein L38 OS=Homo sapiens GN=RPL38 PE=1 SV=2	1	2	8.2178	0	6568900	0	9411500	0	11514000	105660000	3709500	12299000	1041900	19036000	6986100
Leucine--tRNA ligase, cytoplasmic	LARS	sp|Q9P2J5|SYLC_HUMAN Leucine--tRNA ligase, cytoplasmic OS=Homo sapiens GN=LARS PE=1 SV=2	1	12	134.46	301890000	13675000	0	12044000	0	10139000	293140000	6876700	48515000	0	18861000	22749000
Very-long-chain enoyl-CoA reductase	TECR	sp|Q9NZ01|TECR_HUMAN Very-long-chain enoyl-CoA reductase OS=Homo sapiens GN=TECR PE=1 SV=1	1	3	36.034	13049000	4364900	533840	7771700	0	20143000	35955000	5929100	6379300	1223700	18823000	3994200
E3 ubiquitin/ISG15 ligase TRIM25	TRIM25	sp|Q14258|TRI25_HUMAN E3 ubiquitin/ISG15 ligase TRIM25 OS=Homo sapiens GN=TRIM25 PE=1 SV=2	1	4	70.973	180090000	5442600	540030	10097000	0	16020000	84755000	3829700	22566000	1455600	18616000	26444000
SWI/SNF complex subunit SMARCC2	SMARCC2	sp|Q8TAQ2|SMRC2_HUMAN SWI/SNF complex subunit SMARCC2 OS=Homo sapiens GN=SMARCC2 PE=1 SV=1	1	15	132.88	215420000	3144200	0	16465000	0	28023000	62686000	1230500	40563000	0	18574000	19107000
			2	5	53.553	0	0	0	0	0	7575100	0	0	5547000	0	18448000	10206000
Integrin beta-1	ITGB1	sp|P05556|ITB1_HUMAN Integrin beta-1 OS=Homo sapiens GN=ITGB1 PE=1 SV=2	1	4	88.414	70178000	0	0	17900000	0	11115000	230420000	0	19404000	0	18383000	35309000
U4/U6 small nuclear ribonucleoprotein Prp31	PRPF31	sp|Q8WWY3|PRP31_HUMAN U4/U6 small nuclear ribonucleoprotein Prp31 OS=Homo sapiens GN=PRPF31 PE=1 SV=2	1	4	55.455	89036000	2050700	0	4264500	0	0	25070000	2383200	28061000	887010	18370000	7241600
TATA-binding protein-associated factor 2N	TAF15	sp|Q92804|RBP56_HUMAN TATA-binding protein-associated factor 2N OS=Homo sapiens GN=TAF15 PE=1 SV=1	1	11	61.829	417470000	78723000	1717000	81732000	0	64188000	439130000	47828000	223090000	0	18263000	50426000
Eukaryotic translation initiation factor 3 subunit E	EIF3E	sp|P60228|EIF3E_HUMAN Eukaryotic translation initiation factor 3 subunit E OS=Homo sapiens GN=EIF3E PE=1 SV=1	1	7	52.22	302640000	8024100	0	21338000	0	30768000	347940000	6793900	60710000	1276900	18221000	20819000
Actin, cytoplasmic 1;Actin, cytoplasmic 1, N-terminally processed	ACTB	sp|P60709|ACTB_HUMAN Actin, cytoplasmic 1 OS=Homo sapiens GN=ACTB PE=1 SV=1	6	46	41.736	13172000000	29230000	8334800	4751600	0	11251000	1821900000	212090000	102450000	1810700	18083000	316190000
Ras-related protein Rab-13	RAB13	sp|P51153|RAB13_HUMAN Ras-related protein Rab-13 OS=Homo sapiens GN=RAB13 PE=1 SV=1	6	5	22.774	80976000	7154900	1484400	12445000	0	12294000	87663000	3862500	26266000	1668600	18058000	11570000
ATP-dependent DNA helicase Q1	RECQL	sp|P46063|RECQ1_HUMAN ATP-dependent DNA helicase Q1 OS=Homo sapiens GN=RECQL PE=1 SV=3	1	5	73.457	524390000	0	0	10669000	0	10852000	74025000	3602800	43301000	1184900	18003000	12994000
Very-long-chain 3-oxoacyl-CoA reductase	HSD17B12	sp|Q53GQ0|DHB12_HUMAN Very-long-chain 3-oxoacyl-CoA reductase OS=Homo sapiens GN=HSD17B12 PE=1 SV=2	1	5	34.324	299600000	7293700	4048700	13702000	0	7699600	82049000	3982400	41296000	0	17907000	14109000
26S proteasome non-ATPase regulatory subunit 5	PSMD5	sp|Q16401|PSMD5_HUMAN 26S proteasome non-ATPase regulatory subunit 5 OS=Homo sapiens GN=PSMD5 PE=1 SV=3	1	5	56.195	54933000	0	0	4095500	0	1389600	158520000	0	9301700	894010	17819000	11221000
Endoplasmic reticulum resident protein 44	ERP44	sp|Q9BS26|ERP44_HUMAN Endoplasmic reticulum resident protein 44 OS=Homo sapiens GN=ERP44 PE=1 SV=1	1	4	46.971	30537000	4184500	0	10460000	0	9897400	84206000	2017400	0	0	17814000	18108000
H/ACA ribonucleoprotein complex subunit 2	NHP2	sp|Q9NX24|NHP2_HUMAN H/ACA ribonucleoprotein complex subunit 2 OS=Homo sapiens GN=NHP2 PE=1 SV=1	1	5	17.201	353060000	4929400	0	8237200	0	2463100	108230000	0	38337000	0	17753000	13005000
Bcl-2-associated transcription factor 1	BCLAF1	sp|Q9NYF8|BCLF1_HUMAN Bcl-2-associated transcription factor 1 OS=Homo sapiens GN=BCLAF1 PE=1 SV=2	1	21	106.12	118280000	26223000	10941000	104380000	446240	157510000	225480000	8527100	51118000	636370	17742000	12525000
Regulator of nonsense transcripts 1	UPF1	sp|Q92900|RENT1_HUMAN Regulator of nonsense transcripts 1 OS=Homo sapiens GN=UPF1 PE=1 SV=2	1	9	124.34	179960000	3830800	0	6087700	0	5725500	47442000	1742800	46448000	0	17587000	17145000
Transportin-1	TNPO1	sp|Q92973|TNPO1_HUMAN Transportin-1 OS=Homo sapiens GN=TNPO1 PE=1 SV=2	2	8	102.35	385300000	8570800	0	11396000	0	14733000	107850000	5273200	77324000	2648200	17561000	14025000
MKI67 FHA domain-interacting nucleolar phosphoprotein	NIFK	sp|Q9BYG3|MK67I_HUMAN MKI67 FHA domain-interacting nucleolar phosphoprotein OS=Homo sapiens GN=NIFK PE=1 SV=1	1	14	34.222	295520000	5301800	1166100	21886000	0	21041000	117850000	19844000	0	1678800	17440000	12102000
		sp|Q8N427|TXND3_HUMAN Thioredoxin domain-containing protein 3 OS=Homo sapiens GN=NME8 PE=2 SV=2	1	1	67.269	32043000	1533200	0	2923100	0	5475200	6067900	2654100	12822000	2031700	17412000	6328700
Structural maintenance of chromosomes protein 3	SMC3	sp|Q9UQE7|SMC3_HUMAN Structural maintenance of chromosomes protein 3 OS=Homo sapiens GN=SMC3 PE=1 SV=2	1	52	141.54	1218700000	29374000	396650	13118000	813880	34649000	607080000	32731000	96031000	0	17386000	22725000
Mediator of RNA polymerase II transcription subunit 19	MED19	sp|A0JLT2|MED19_HUMAN Mediator of RNA polymerase II transcription subunit 19 OS=Homo sapiens GN=MED19 PE=1 SV=2	1	3	26.273	0	0	0	0	0	5148400	0	0	0	1576000	17281000	23318000
DNA repair and recombination protein RAD54-like	RAD54L	sp|Q92698|RAD54_HUMAN DNA repair and recombination protein RAD54-like OS=Homo sapiens GN=RAD54L PE=1 SV=2	1	2	84.351	0	0	0	381410	0	1413800	0	0	29962000	7479900	17278000	0
Eukaryotic translation initiation factor 4B	EIF4B	sp|P23588|IF4B_HUMAN Eukaryotic translation initiation factor 4B OS=Homo sapiens GN=EIF4B PE=1 SV=2	1	5	69.15	39901000	1979400	0	12782000	0	30070000	55950000	0	0	0	17193000	0
Eukaryotic translation initiation factor 3 subunit G	EIF3G	sp|O75821|EIF3G_HUMAN Eukaryotic translation initiation factor 3 subunit G OS=Homo sapiens GN=EIF3G PE=1 SV=2	1	2	35.611	0	0	0	4055900	0	5085600	23973000	0	10865000	0	17173000	0
GTPase IMAP family member 4	GIMAP4	sp|Q9NUV9|GIMA4_HUMAN GTPase IMAP family member 4 OS=Homo sapiens GN=GIMAP4 PE=1 SV=1	2	4	37.533	227060000	5823500	2340700	22967000	0	17500000	135430000	10354000	71737000	2526000	17168000	17107000
Beta-2-syntrophin	SNTB2	sp|Q13425|SNTB2_HUMAN Beta-2-syntrophin OS=Homo sapiens GN=SNTB2 PE=1 SV=1	1	4	57.949	154200000	4279000	0	7508800	0	4299900	101700000	0	33791000	0	17140000	16125000
Lamina-associated polypeptide 2, isoform alpha;Thymopoietin;Thymopentin	TMPO	sp|P42166|LAP2A_HUMAN Lamina-associated polypeptide 2, isoform alpha OS=Homo sapiens GN=TMPO PE=1 SV=2	1	6	75.491	246220000	6733400	1590500	21264000	0	17215000	153040000	8403000	19995000	0	17074000	15885000
Dolichyl-diphosphooligosaccharide--protein glycosyltransferase 48 kDa subunit	DDOST	sp|P39656|OST48_HUMAN Dolichyl-diphosphooligosaccharide--protein glycosyltransferase 48 kDa subunit OS=Homo sapiens GN=DDOST PE=1 SV=4	1	7	50.8	149880000	4555400	0	9382200	0	11898000	173190000	11012000	29067000	0	17073000	21784000
			9	69	65.865	0	19436000	0	21073000	6415400	20020000	37888000	5954400	0	6756700	17009000	35807000
Tight junction protein ZO-1	TJP1	sp|Q07157|ZO1_HUMAN Tight junction protein ZO-1 OS=Homo sapiens GN=TJP1 PE=1 SV=3	1	40	195.46	639770000	44785000	0	39349000	0	22056000	649650000	31434000	66769000	3380300	16965000	3244200
E3 ubiquitin-protein ligase UBR4	UBR4	sp|Q5T4S7|UBR4_HUMAN E3 ubiquitin-protein ligase UBR4 OS=Homo sapiens GN=UBR4 PE=1 SV=1	1	4	573.83	210450000	0	0	8498300	0	4978800	4890800	5751500	22592000	0	16722000	0
SAP30-binding protein	SAP30BP	sp|Q9UHR5|S30BP_HUMAN SAP30-binding protein OS=Homo sapiens GN=SAP30BP PE=1 SV=1	1	4	33.87	0	0	0	14435000	0	21856000	49352000	0	18332000	2000800	16707000	13947000
Eukaryotic translation initiation factor 4 gamma 1	EIF4G1	sp|Q04637|IF4G1_HUMAN Eukaryotic translation initiation factor 4 gamma 1 OS=Homo sapiens GN=EIF4G1 PE=1 SV=4	2	6	175.49	92486000	5647800	0	6516300	0	12436000	32427000	3483000	33593000	0	16618000	15005000
Transmembrane emp24 domain-containing protein 10	TMED10	sp|P49755|TMEDA_HUMAN Transmembrane emp24 domain-containing protein 10 OS=Homo sapiens GN=TMED10 PE=1 SV=2	1	2	24.976	0	0	0	0	0	0	47492000	2585700	6365300	0	16543000	4578100
Citrate synthase, mitochondrial	CS	sp|O75390|CISY_HUMAN Citrate synthase, mitochondrial OS=Homo sapiens GN=CS PE=1 SV=2	1	7	51.712	393540000	2241200	0	5441000	742440	2859200	56413000	1500900	36174000	0	16456000	7198500
Adenine phosphoribosyltransferase	APRT	sp|P07741|APT_HUMAN Adenine phosphoribosyltransferase OS=Homo sapiens GN=APRT PE=1 SV=2	1	4	19.608	300220000	4634700	0	9025900	1696300	13521000	115680000	5853900	52202000	2140700	16399000	21153000
Hemoglobin subunit alpha	HBA1	sp|P69905|HBA_HUMAN Hemoglobin subunit alpha OS=Homo sapiens GN=HBA1 PE=1 SV=2	1	6	15.257	0	0	0	0	0	0	8356500	0	17755000	0	16372000	4663100
Serine/threonine-protein phosphatase PP1-gamma catalytic subunit	PPP1CC	sp|P36873|PP1G_HUMAN Serine/threonine-protein phosphatase PP1-gamma catalytic subunit OS=Homo sapiens GN=PPP1CC PE=1 SV=1	1	4	36.983	167150000	4698000	0	9617400	0	5541100	56063000	0	27951000	0	16360000	10102000
Zinc finger matrin-type protein 2	ZMAT2	sp|Q96NC0|ZMAT2_HUMAN Zinc finger matrin-type protein 2 OS=Homo sapiens GN=ZMAT2 PE=1 SV=1	1	8	23.612	205980000	11407000	0	1007900	0	2955700	197940000	10364000	63765000	1394400	16232000	38218000
Drebrin-like protein	DBNL	sp|Q9UJU6|DBNL_HUMAN Drebrin-like protein OS=Homo sapiens GN=DBNL PE=1 SV=1	1	3	48.207	106260000	3678700	0	4892500	0	8796900	36847000	0	19742000	0	16082000	6472300
Signal recognition particle receptor subunit alpha	SRPR	sp|P08240|SRPRA_HUMAN Signal recognition particle receptor subunit alpha OS=Homo sapiens GN=SRPRA PE=1 SV=2	1	3	69.81	54710000	9940300	0	7521600	0	6751800	72053000	2453900	16971000	0	15994000	9285200
Protein S100-A10	S100A10	sp|P60903|S10AA_HUMAN Protein S100-A10 OS=Homo sapiens GN=S100A10 PE=1 SV=2	1	4	11.203	472120000	14140000	0	12506000	0	23839000	312770000	27396000	54036000	1916100	15991000	20216000
Apolipoprotein D	APOD	sp|P05090|APOD_HUMAN Apolipoprotein D OS=Homo sapiens GN=APOD PE=1 SV=1	1	2	21.275	12177000	639910	11316000	0	0	0	0	0	5324500	1063800	15819000	1065300
DNA-directed RNA polymerase I subunit RPA43	TWISTNB	sp|Q3B726|RPA43_HUMAN DNA-directed RNA polymerase I subunit RPA43 OS=Homo sapiens GN=TWISTNB PE=1 SV=1	1	1	37.432	0	0	0	0	0	0	7036000	0	0	0	15751000	3752900
DNA repair protein RAD50	RAD50	sp|Q92878|RAD50_HUMAN DNA repair protein RAD50 OS=Homo sapiens GN=RAD50 PE=1 SV=1	2	19	153.89	251990000	4848600	465040	17703000	0	7172400	131440000	1305700	58521000	1617300	15711000	17043000
Protein S100-A7	S100A7	sp|P31151|S10A7_HUMAN Protein S100-A7 OS=Homo sapiens GN=S100A7 PE=1 SV=4	1	7	11.471	0	2050600	0	1326800	0	1104400	0	0	0	4705300	15509000	1331900
			2	3	52.129	0	0	0	0	0	0	0	0	14767000	1396400	15468000	27269000
Actin-related protein 3	ACTR3	sp|P61158|ARP3_HUMAN Actin-related protein 3 OS=Homo sapiens GN=ACTR3 PE=1 SV=3	2	12	47.371	506740000	6948200	0	7244400	0	9621200	197390000	14791000	46203000	1035800	15442000	12803000
NudC domain-containing protein 1	NUDCD1	sp|Q96RS6|NUDC1_HUMAN NudC domain-containing protein 1 OS=Homo sapiens GN=NUDCD1 PE=1 SV=2	1	2	66.755	155200000	2878400	0	0	0	0	48846000	0	18662000	0	15441000	0
UDP-glucose 6-dehydrogenase	UGDH	sp|O60701|UGDH_HUMAN UDP-glucose 6-dehydrogenase OS=Homo sapiens GN=UGDH PE=1 SV=1	1	6	55.023	216560000	8065900	0	9939700	0	10423000	99844000	4190300	62709000	1455500	15387000	11121000
PDZ and LIM domain protein 7	PDLIM7	sp|Q9NR12|PDLI7_HUMAN PDZ and LIM domain protein 7 OS=Homo sapiens GN=PDLIM7 PE=1 SV=1	1	6	49.844	129710000	264720	0	8573000	0	8701800	220450000	3863600	0	0	15142000	8907400
Splicing factor 3B subunit 5	SF3B5	sp|Q9BWJ5|SF3B5_HUMAN Splicing factor 3B subunit 5 OS=Homo sapiens GN=SF3B5 PE=1 SV=1	1	4	10.135	28413000	4354600	0	0	0	10493000	16532000	6351600	12326000	667830	15092000	0
Outer dense fiber protein 2	ODF2	sp|Q5BJF6|ODFP2_HUMAN Outer dense fiber protein 2 OS=Homo sapiens GN=ODF2 PE=1 SV=1	1	13	95.4	476950000	27164000	0	21597000	0	25165000	458710000	11455000	55738000	0	15082000	24711000
Na(+)/H(+) exchange regulatory cofactor NHE-RF2	SLC9A3R2	sp|Q15599|NHRF2_HUMAN Na(+)/H(+) exchange regulatory cofactor NHE-RF2 OS=Homo sapiens GN=SLC9A3R2 PE=1 SV=2	1	7	37.413	89507000	12326000	1052300	30545000	0	30278000	130620000	5368900	98750000	1807300	15010000	18940000
Tyrosine-protein kinase receptor Tie-1	TIE1	sp|P35590|TIE1_HUMAN Tyrosine-protein kinase receptor Tie-1 OS=Homo sapiens GN=TIE1 PE=1 SV=1	3	4	125.09	110840000	0	0	0	0	0	27736000	0	15335000	0	15006000	13688000
Protein unc-50 homolog	UNC50	sp|Q53HI1|UNC50_HUMAN Protein unc-50 homolog OS=Homo sapiens GN=UNC50 PE=1 SV=2	1	1	30.372	47164000	0	0	0	0	0	40404000	0	0	0	14942000	0
Cell division control protein 42 homolog	CDC42	sp|P60953|CDC42_HUMAN Cell division control protein 42 homolog OS=Homo sapiens GN=CDC42 PE=1 SV=2	1	3	21.258	61512000	9833800	0	12136000	0	15493000	186450000	6175300	28450000	2902400	14941000	19322000
Rab GDP dissociation inhibitor beta	GDI2	sp|P50395|GDIB_HUMAN Rab GDP dissociation inhibitor beta OS=Homo sapiens GN=GDI2 PE=1 SV=2	2	12	50.663	146950000	0	2600800	11425000	0	5216000	42866000	4912500	4181700	0	14931000	22137000
Keratinocyte proline-rich protein	KPRP	sp|Q5T749|KPRP_HUMAN Keratinocyte proline-rich protein OS=Homo sapiens GN=KPRP PE=1 SV=1	1	6	64.135	0	5136000	2394200	5491100	1329400	15431000	5569200	3138700	11918000	1069700	14886000	21193000
ATP-dependent RNA helicase DDX1	DDX1	sp|Q92499|DDX1_HUMAN ATP-dependent RNA helicase DDX1 OS=Homo sapiens GN=DDX1 PE=1 SV=2	1	7	82.431	280070000	6210600	0	20236000	0	13510000	157620000	3896200	37222000	0	14859000	11828000
Galectin-9;Galectin-9C;Galectin-9B	LGALS9;LGALS9C;LGALS9B	sp|O00182|LEG9_HUMAN Galectin-9 OS=Homo sapiens GN=LGALS9 PE=1 SV=2;sp|Q6DKI2|LEG9C_HUMAN Galectin-9C OS=Homo sapiens GN=LGALS9C PE=1 SV=2;sp|Q3B8N2|LEG9B_HUMAN Galectin-9B OS=Homo sapiens GN=LGALS9B PE=1 SV=3	3	2	39.518	163300000	9572400	0	5311600	0	11631000	50822000	0	20459000	0	14834000	21341000
Tyrosine-protein phosphatase non-receptor type 1	PTPN1	sp|P18031|PTN1_HUMAN Tyrosine-protein phosphatase non-receptor type 1 OS=Homo sapiens GN=PTPN1 PE=1 SV=1	1	2	49.966	33551000	0	0	9476200	0	4241900	0	0	19761000	2470800	14779000	6167500
Destrin	DSTN	sp|P60981|DEST_HUMAN Destrin OS=Homo sapiens GN=DSTN PE=1 SV=3	1	4	18.506	106530000	7831500	2527800	9862700	2134700	0	91839000	0	32388000	2541200	14713000	0
Protein quaking	QKI	sp|Q96PU8|QKI_HUMAN Protein quaking OS=Homo sapiens GN=QKI PE=1 SV=1	1	5	37.67	287880000	3987900	0	3953200	2441500	13749000	180950000	2516600	22522000	0	14670000	4502200
Cytochrome b-c1 complex subunit 2, mitochondrial	UQCRC2	sp|P22695|QCR2_HUMAN Cytochrome b-c1 complex subunit 2, mitochondrial OS=Homo sapiens GN=UQCRC2 PE=1 SV=3	1	7	48.442	122640000	6646800	1520900	7784100	0	6617700	507350000	7844400	41021000	1932100	14611000	17059000
		sp|Q96SY0|INT14_HUMAN Integrator complex subunit 14 OS=Homo sapiens GN=INTS14 PE=1 SV=2	1	1	57.47	0	0	0	0	0	5739100	11554000	0	8416400	0	14597000	5954600
Peptidyl-prolyl cis-trans isomerase FKBP10	FKBP10	sp|Q96AY3|FKB10_HUMAN Peptidyl-prolyl cis-trans isomerase FKBP10 OS=Homo sapiens GN=FKBP10 PE=1 SV=1	1	9	64.244	65741000	6296800	0	18029000	0	22866000	130620000	5022100	70052000	1176700	14579000	20730000
Replication factor C subunit 5	RFC5	sp|P40937|RFC5_HUMAN Replication factor C subunit 5 OS=Homo sapiens GN=RFC5 PE=1 SV=1	1	3	38.496	24935000	0	0	0	0	2100800	14281000	0	9622400	1877400	14575000	4675100
Charged multivesicular body protein 1a	CHMP1A	sp|Q9HD42|CHM1A_HUMAN Charged multivesicular body protein 1a OS=Homo sapiens GN=CHMP1A PE=1 SV=1	1	3	21.703	143510000	0	1550800	4732100	1662700	6130900	42714000	3866100	11158000	0	14555000	6904800
		tr|A0A0J9YX35|A0A0J9YX35_HUMAN Immunoglobulin heavy variable 3-64D (Fragment) OS=Homo sapiens GN=IGHV3-64D PE=1 SV=1	1	1	12.822	0	0	0	0	0	0	0	1384900	15545000	1245300	14547000	9335800
Voltage-dependent calcium channel subunit alpha-2/delta-1;Voltage-dependent calcium channel subunit alpha-2-1;Voltage-dependent calcium channel subunit delta-1	CACNA2D1	sp|P54289|CA2D1_HUMAN Voltage-dependent calcium channel subunit alpha-2/delta-1 OS=Homo sapiens GN=CACNA2D1 PE=1 SV=3	1	7	124.57	226760000	1367000	0	0	0	0	67652000	5337600	7989400	0	14536000	0
ATP-binding cassette sub-family E member 1	ABCE1	sp|P61221|ABCE1_HUMAN ATP-binding cassette sub-family E member 1 OS=Homo sapiens GN=ABCE1 PE=1 SV=1	1	9	67.314	165490000	8456400	0	8253500	0	7167000	192200000	4081000	16539000	0	14516000	1848900
GTPase IMAP family member 8	GIMAP8	sp|Q8ND71|GIMA8_HUMAN GTPase IMAP family member 8 OS=Homo sapiens GN=GIMAP8 PE=2 SV=2	1	5	74.889	118030000	0	0	0	0	9583800	18970000	0	66722000	0	14451000	8956900
Importin subunit alpha-4	KPNA3	sp|O00505|IMA4_HUMAN Importin subunit alpha-4 OS=Homo sapiens GN=KPNA3 PE=1 SV=2	1	2	57.81	148310000	0	0	1955000	0	5385700	56380000	1096500	35332000	0	14445000	0
Nik-related protein kinase	NRK	sp|Q7Z2Y5|NRK_HUMAN Nik-related protein kinase OS=Homo sapiens GN=NRK PE=1 SV=2	1	1	178.48	256360000	10503000	0	11060000	0	1121300	399340000	0	62409000	0	14418000	0
Lysozyme C	LYZ	sp|P61626|LYSC_HUMAN Lysozyme C OS=Homo sapiens GN=LYZ PE=1 SV=1	1	2	16.537	0	1489800	1626200	3313500	1192300	6790400	0	1990300	4663000	3167400	14406000	4285400
RNA-binding motif protein, X-linked 2	RBMX2	sp|Q9Y388|RBMX2_HUMAN RNA-binding motif protein, X-linked 2 OS=Homo sapiens GN=RBMX2 PE=1 SV=2	1	2	37.335	50354000	3616000	0	11465000	0	8489100	18986000	0	16123000	2045300	14403000	7553600
Immunoglobulin lambda-like polypeptide 5;Ig lambda-1 chain C regions	IGLL5;IGLC1	sp|B9A064|IGLL5_HUMAN Immunoglobulin lambda-like polypeptide 5 OS=Homo sapiens GN=IGLL5 PE=2 SV=2;sp|P0CG04|IGLC1_HUMAN Immunoglobulin lambda constant 1 OS=Homo sapiens GN=IGLC1 PE=1 SV=1	2	6	23.063	0	7578400	0	9727700	8164400	9537300	0	0	13718000	1753400	14389000	6454000
Intron-binding protein aquarius	AQR	sp|O60306|AQR_HUMAN Intron-binding protein aquarius OS=Homo sapiens GN=AQR PE=1 SV=4	1	16	171.29	289240000	7320700	0	6786100	0	9493000	83767000	10756000	30262000	0	14374000	14108000
ADP-ribosylation factor-like protein 6-interacting protein 4	ARL6IP4	sp|Q66PJ3|AR6P4_HUMAN ADP-ribosylation factor-like protein 6-interacting protein 4 OS=Homo sapiens GN=ARL6IP4 PE=1 SV=2	1	6	44.915	73337000	22796000	12145000	43289000	0	6870300	224550000	6408700	70677000	0	14358000	0
Aconitate hydratase, mitochondrial	ACO2	sp|Q99798|ACON_HUMAN Aconitate hydratase, mitochondrial OS=Homo sapiens GN=ACO2 PE=1 SV=2	1	4	85.424	78482000	3157100	0	0	0	5235600	53066000	0	31935000	0	14232000	7896300
RNA-binding protein 3	RBM3	sp|P98179|RBM3_HUMAN RNA-binding protein 3 OS=Homo sapiens GN=RBM3 PE=1 SV=1	1	4	17.17	181800000	17104000	0	18437000	1220600	20818000	148160000	5659400	56468000	1038800	14143000	6263400
Galectin-7	LGALS7	sp|P47929|LEG7_HUMAN Galectin-7 OS=Homo sapiens GN=LGALS7 PE=1 SV=2	1	11	15.075	0	5832800	0	3480900	857760	1259500	0	26423000	0	1626900	14126000	1435100
Nuclear autoantigenic sperm protein	NASP	sp|P49321|NASP_HUMAN Nuclear autoantigenic sperm protein OS=Homo sapiens GN=NASP PE=1 SV=2	1	7	85.237	119790000	5373200	0	7919800	0	6723500	58154000	2711700	34670000	0	14124000	7076400
Isoleucine--tRNA ligase, cytoplasmic	IARS	sp|P41252|SYIC_HUMAN Isoleucine--tRNA ligase, cytoplasmic OS=Homo sapiens GN=IARS PE=1 SV=2	1	15	144.5	498380000	18075000	0	12991000	0	7891300	341280000	1751300	60998000	0	14093000	26611000
Splicing factor 3A subunit 3	SF3A3	sp|Q12874|SF3A3_HUMAN Splicing factor 3A subunit 3 OS=Homo sapiens GN=SF3A3 PE=1 SV=1	1	14	58.848	162500000	12310000	0	13158000	1966500	15833000	352770000	15655000	65630000	2404900	14033000	17405000
Zinc finger protein RFP	TRIM27	sp|P14373|TRI27_HUMAN Zinc finger protein RFP OS=Homo sapiens GN=TRIM27 PE=1 SV=1	1	2	58.489	37376000	0	0	0	0	0	0	0	10290000	0	13889000	0
Actin-related protein 2/3 complex subunit 2	ARPC2	sp|O15144|ARPC2_HUMAN Actin-related protein 2/3 complex subunit 2 OS=Homo sapiens GN=ARPC2 PE=1 SV=1	1	5	34.333	269950000	8294000	0	7514200	0	8339200	120390000	8504000	29757000	1012200	13820000	11662000
26S proteasome non-ATPase regulatory subunit 7	PSMD7	sp|P51665|PSMD7_HUMAN 26S proteasome non-ATPase regulatory subunit 7 OS=Homo sapiens GN=PSMD7 PE=1 SV=2	1	4	37.025	118050000	5182900	796140	14758000	0	20205000	199720000	6709500	77439000	3615300	13739000	22580000
Chromodomain-helicase-DNA-binding protein 4	CHD4	sp|Q14839|CHD4_HUMAN Chromodomain-helicase-DNA-binding protein 4 OS=Homo sapiens GN=CHD4 PE=1 SV=2	2	20	218	277970000	1081200	0	4701900	0	7533400	29634000	0	58333000	0	13739000	13711000
SAFB-like transcription modulator	SLTM	sp|Q9NWH9|SLTM_HUMAN SAFB-like transcription modulator OS=Homo sapiens GN=SLTM PE=1 SV=2	1	9	117.15	25328000	2316800	0	51171000	0	91181000	41049000	0	25353000	0	13718000	5095100
Alkyldihydroxyacetonephosphate synthase, peroxisomal	AGPS	sp|O00116|ADAS_HUMAN Alkyldihydroxyacetonephosphate synthase, peroxisomal OS=Homo sapiens GN=AGPS PE=1 SV=1	1	4	72.911	137040000	2819200	0	0	0	0	27274000	0	33675000	0	13638000	4700400
Hsc70-interacting protein;Putative protein FAM10A4;Putative protein FAM10A5	ST13;ST13P4;ST13P5	sp|P50502|F10A1_HUMAN Hsc70-interacting protein OS=Homo sapiens GN=ST13 PE=1 SV=2;sp|Q8IZP2|ST134_HUMAN Putative protein FAM10A4 OS=Homo sapiens GN=ST13P4 PE=5 SV=1;sp|Q8NFI4|F10A5_HUMAN Putative protein FAM10A5 OS=Homo sapiens GN=ST13P5 PE=5 SV=1	3	6	41.331	145310000	1529400	0	2473800	0	5030000	110170000	5329800	16849000	577450	13627000	7262700
Band 4.1-like protein 3;Band 4.1-like protein 3, N-terminally processed	EPB41L3	sp|Q9Y2J2|E41L3_HUMAN Band 4.1-like protein 3 OS=Homo sapiens GN=EPB41L3 PE=1 SV=2	1	4	120.68	104270000	0	0	5586700	0	9597400	55057000	2909300	28100000	1460300	13614000	10338000
Plasminogen activator inhibitor 1	SERPINE1	sp|P05121|PAI1_HUMAN Plasminogen activator inhibitor 1 OS=Homo sapiens GN=SERPINE1 PE=1 SV=1	1	3	45.059	102600000	2439000	0	6268200	0	3598500	21305000	0	12014000	0	13518000	13382000
ADP-ribosylation factor-like protein 1	ARL1	sp|P40616|ARL1_HUMAN ADP-ribosylation factor-like protein 1 OS=Homo sapiens GN=ARL1 PE=1 SV=1	1	1	20.417	102040000	0	0	0	0	1781200	19197000	0	60033000	0	13366000	6536300
60S ribosomal protein L37a	RPL37A	sp|P61513|RL37A_HUMAN 60S ribosomal protein L37a OS=Homo sapiens GN=RPL37A PE=1 SV=2	2	5	10.275	219710000	23160000	5355300	49301000	968530	85969000	162150000	17043000	62137000	5438800	13292000	20382000
DNA repair protein complementing XP-C cells	XPC	sp|Q01831|XPC_HUMAN DNA repair protein complementing XP-C cells OS=Homo sapiens GN=XPC PE=1 SV=4	1	2	105.95	202130000	3308200	0	0	0	2637100	0	0	0	0	13264000	0
Junctional protein associated with coronary artery disease	KIAA1462	sp|Q9P266|JCAD_HUMAN Junctional protein associated with coronary artery disease OS=Homo sapiens GN=KIAA1462 PE=1 SV=3	1	10	148.35	157860000	6880800	0	7914200	0	3976800	262120000	538510	23104000	0	13233000	0
Pericentriolar material 1 protein	PCM1	sp|Q15154|PCM1_HUMAN Pericentriolar material 1 protein OS=Homo sapiens GN=PCM1 PE=1 SV=4	1	3	228.53	37619000	2743000	0	1885300	0	4428300	12910000	2879100	17196000	2261500	13221000	5172800
D-3-phosphoglycerate dehydrogenase	PHGDH	sp|O43175|SERA_HUMAN D-3-phosphoglycerate dehydrogenase OS=Homo sapiens GN=PHGDH PE=1 SV=4	1	12	56.65	290070000	7204500	541370	17093000	544760	20259000	216970000	8652800	60661000	4322700	13182000	34198000
SRSF protein kinase 1	SRPK1	sp|Q96SB4|SRPK1_HUMAN SRSF protein kinase 1 OS=Homo sapiens GN=SRPK1 PE=1 SV=2	2	12	74.324	250910000	16906000	297850	22437000	0	16880000	142260000	8253200	36482000	931780	13170000	27480000
Coronin-1B	CORO1B	sp|Q9BR76|COR1B_HUMAN Coronin-1B OS=Homo sapiens GN=CORO1B PE=1 SV=1	2	4	54.234	88583000	4243100	0	7067800	0	16041000	55927000	15781000	15990000	0	13119000	11835000
Probable ATP-dependent RNA helicase DDX31	DDX31	sp|Q9H8H2|DDX31_HUMAN Probable ATP-dependent RNA helicase DDX31 OS=Homo sapiens GN=DDX31 PE=1 SV=2	1	10	94.086	147530000	4701400	0	7445400	0	8282000	61725000	2854100	19297000	958690	13070000	10230000
ATP-dependent 6-phosphofructokinase, liver type	PFKL	sp|P17858|PFKAL_HUMAN ATP-dependent 6-phosphofructokinase, liver type OS=Homo sapiens GN=PFKL PE=1 SV=6	2	9	85.018	156580000	6592200	0	4911400	0	7079300	236820000	8540100	53940000	0	13037000	8267200
DnaJ homolog subfamily A member 1	DNAJA1	sp|P31689|DNJA1_HUMAN DnaJ homolog subfamily A member 1 OS=Homo sapiens GN=DNAJA1 PE=1 SV=2	1	4	44.868	200300000	3718400	0	0	0	29236000	0	4665500	36680000	0	13023000	13495000
14-3-3 protein gamma;14-3-3 protein gamma, N-terminally processed	YWHAG	sp|P61981|1433G_HUMAN 14-3-3 protein gamma OS=Homo sapiens GN=YWHAG PE=1 SV=2	1	8	28.302	113910000	3443500	794510	5618000	666720	9979600	96840000	4795300	16368000	2052800	12976000	12363000
Ras-related protein R-Ras2;Ras-related protein R-Ras	RRAS2;RRAS	sp|P62070|RRAS2_HUMAN Ras-related protein R-Ras2 OS=Homo sapiens GN=RRAS2 PE=1 SV=1;sp|P10301|RRAS_HUMAN Ras-related protein R-Ras OS=Homo sapiens GN=RRAS PE=1 SV=1	2	2	23.399	55741000	6889100	0	8978900	0	8163500	46447000	0	33333000	0	12961000	12850000
Clathrin light chain A	CLTA	sp|P09496|CLCA_HUMAN Clathrin light chain A OS=Homo sapiens GN=CLTA PE=1 SV=1	1	5	27.076	355930000	8608300	1370300	4585600	0	4938900	86610000	5454700	45688000	1754800	12954000	9848500
Electron transfer flavoprotein subunit beta	ETFB	sp|P38117|ETFB_HUMAN Electron transfer flavoprotein subunit beta OS=Homo sapiens GN=ETFB PE=1 SV=3	1	5	27.843	146600000	2220600	0	16114000	0	0	35300000	9281700	22667000	0	12919000	4731900
		sp|Q9P219|DAPLE_HUMAN Protein Daple OS=Homo sapiens GN=CCDC88C PE=1 SV=3	1	2	228.23	0	4467200	1756800	16841000	0	19768000	93450000	1996800	26128000	3442400	12904000	10686000
Ras-related protein Rab-11A;Ras-related protein Rab-11B	RAB11A;RAB11B	sp|P62491|RB11A_HUMAN Ras-related protein Rab-11A OS=Homo sapiens GN=RAB11A PE=1 SV=3;sp|Q15907|RB11B_HUMAN Ras-related protein Rab-11B OS=Homo sapiens GN=RAB11B PE=1 SV=4	3	5	24.393	139850000	2534200	0	1680700	0	4729900	96010000	4234600	8196700	1266500	12882000	11162000
SWI/SNF-related matrix-associated actin-dependent regulator of chromatin subfamily D member 2	SMARCD2	sp|Q92925|SMRD2_HUMAN SWI/SNF-related matrix-associated actin-dependent regulator of chromatin subfamily D member 2 OS=Homo sapiens GN=SMARCD2 PE=1 SV=3	3	4	58.92	0	0	0	0	0	0	0	728780	37918000	0	12873000	35660000
GTPase IMAP family member 1	GIMAP1	sp|Q8WWP7|GIMA1_HUMAN GTPase IMAP family member 1 OS=Homo sapiens GN=GIMAP1 PE=1 SV=1	1	3	34.369	69733000	3435900	0	1260500	0	2548100	35209000	0	31478000	0	12860000	5283600
Calumenin	CALU	sp|O43852|CALU_HUMAN Calumenin OS=Homo sapiens GN=CALU PE=1 SV=2	1	3	37.106	125940000	5079800	0	10236000	0	9627400	163490000	6432300	24431000	0	12808000	11809000
Eukaryotic translation initiation factor 3 subunit I	EIF3I	sp|Q13347|EIF3I_HUMAN Eukaryotic translation initiation factor 3 subunit I OS=Homo sapiens GN=EIF3I PE=1 SV=1	1	3	36.501	74770000	3120700	0	8071200	0	11859000	45760000	3679700	27561000	740490	12708000	8562900
Caseinolytic peptidase B protein homolog	CLPB	sp|Q9H078|CLPB_HUMAN Caseinolytic peptidase B protein homolog OS=Homo sapiens GN=CLPB PE=1 SV=1	1	2	78.728	0	0	0	4878300	0	0	58540000	0	13540000	0	12678000	0
Ankycorbin	RAI14	sp|Q9P0K7|RAI14_HUMAN Ankycorbin OS=Homo sapiens GN=RAI14 PE=1 SV=2	1	4	110.04	118050000	0	0	4243400	0	9595300	217460000	2515200	26768000	0	12585000	4158500
14-3-3 protein epsilon	YWHAE	sp|P62258|1433E_HUMAN 14-3-3 protein epsilon OS=Homo sapiens GN=YWHAE PE=1 SV=1	1	13	29.174	536410000	16630000	2847200	12629000	775550	27765000	373230000	29822000	49282000	4750700	12478000	40795000
DNA-directed RNA polymerase II subunit RPB3	POLR2C	sp|P19387|RPB3_HUMAN DNA-directed RNA polymerase II subunit RPB3 OS=Homo sapiens GN=POLR2C PE=1 SV=2	1	6	31.441	21410000	0	0	0	0	0	0	0	9439700	0	12460000	2063800
Transducin beta-like protein 3	TBL3	sp|Q12788|TBL3_HUMAN Transducin beta-like protein 3 OS=Homo sapiens GN=TBL3 PE=1 SV=2	1	22	89.034	408870000	2241900	0	3871100	0	4996600	103670000	5836700	40586000	0	12426000	7576000
Sphingolipid delta(4)-desaturase DES1	DEGS1	sp|O15121|DEGS1_HUMAN Sphingolipid delta(4)-desaturase DES1 OS=Homo sapiens GN=DEGS1 PE=1 SV=1	1	1	37.866	0	2040200	0	2206100	0	0	150030000	0	0	0	12384000	6921200
		sp|Q7RTR0|NALP9_HUMAN NACHT, LRR and PYD domains-containing protein 9 OS=Homo sapiens GN=NLRP9 PE=2 SV=1	1	2	113.31	60603000	4941400	6703200	9556800	0	11682000	106400000	4418800	44534000	3798300	12327000	6633000
Cell division cycle and apoptosis regulator protein 1	CCAR1	sp|Q8IX12|CCAR1_HUMAN Cell division cycle and apoptosis regulator protein 1 OS=Homo sapiens GN=CCAR1 PE=1 SV=2	1	5	132.82	262420000	53326000	0	10179000	575600000	10697000	87236000	2801000	34880000	6289600	12313000	2622100
Proteasome subunit alpha type-5	PSMA5	sp|P28066|PSA5_HUMAN Proteasome subunit alpha type-5 OS=Homo sapiens GN=PSMA5 PE=1 SV=3	1	4	26.411	45434000	1799000	0	3337000	0	3524900	25309000	0	12984000	721530	12309000	11391000
Deoxynucleotidyltransferase terminal-interacting protein 2	DNTTIP2	sp|Q5QJE6|TDIF2_HUMAN Deoxynucleotidyltransferase terminal-interacting protein 2 OS=Homo sapiens GN=DNTTIP2 PE=1 SV=2	1	23	84.468	251500000	9894800	0	7393200	3212400	35152000	353230000	7286600	23716000	1696200	12293000	12588000
RNA-binding protein 8A	RBM8A	sp|Q9Y5S9|RBM8A_HUMAN RNA-binding protein 8A OS=Homo sapiens GN=RBM8A PE=1 SV=1	1	7	19.889	177000000	19458000	0	13836000	0	9617500	122490000	30649000	34058000	0	12293000	18760000
ATP-dependent RNA helicase DDX50	DDX50	sp|Q9BQ39|DDX50_HUMAN ATP-dependent RNA helicase DDX50 OS=Homo sapiens GN=DDX50 PE=1 SV=1	1	12	82.564	89725000	4276400	0	5155900	0	10484000	29434000	1147000	32153000	646800	12290000	5926800
SRA stem-loop-interacting RNA-binding protein, mitochondrial	SLIRP	sp|Q9GZT3|SLIRP_HUMAN SRA stem-loop-interacting RNA-binding protein, mitochondrial OS=Homo sapiens GN=SLIRP PE=1 SV=1	1	2	12.349	78945000	0	0	0	0	5093300	0	5230500	20694000	0	12263000	5714000
Chromatin target of PRMT1 protein	CHTOP	sp|Q9Y3Y2|CHTOP_HUMAN Chromatin target of PRMT1 protein OS=Homo sapiens GN=CHTOP PE=1 SV=2	1	4	26.396	47106000	7103300	3065900	11565000	3349500	11781000	38861000	8636800	7019700	3134500	12254000	8817500
DNA-directed RNA polymerases I and III subunit RPAC1	POLR1C	sp|O15160|RPAC1_HUMAN DNA-directed RNA polymerases I and III subunit RPAC1 OS=Homo sapiens GN=POLR1C PE=1 SV=1	1	3	39.249	54513000	3071500	0	5676800	0	4889600	0	0	15086000	0	12160000	6672900
Astrocytic phosphoprotein PEA-15	PEA15	sp|Q15121|PEA15_HUMAN Astrocytic phosphoprotein PEA-15 OS=Homo sapiens GN=PEA15 PE=1 SV=2	1	1	15.04	0	0	0	0	0	2684200	0	0	17323000	918590	12147000	5241100
Uridine 5-monophosphate synthase;Orotate phosphoribosyltransferase;Orotidine 5-phosphate decarboxylase	UMPS	sp|P11172|UMPS_HUMAN Uridine 5-monophosphate synthase OS=Homo sapiens GN=UMPS PE=1 SV=1	1	3	52.221	39053000	3144800	0	2038300	0	0	0	0	14248000	0	12142000	0
Eukaryotic translation initiation factor 2 subunit 1	EIF2S1	sp|P05198|IF2A_HUMAN Eukaryotic translation initiation factor 2 subunit 1 OS=Homo sapiens GN=EIF2S1 PE=1 SV=3	1	3	36.112	148820000	0	0	5875000	0	0	88351000	4310100	29292000	1992200	12122000	12803000
F-box only protein 16	FBXO16	sp|Q8IX29|FBX16_HUMAN F-box only protein 16 OS=Homo sapiens GN=FBXO16 PE=2 SV=1	1	1	34.588	61569000	8682000	0	7732100	0	8125800	23695000	7228100	23484000	2298400	12068000	15057000
Eukaryotic translation initiation factor 3 subunit L	EIF3L	sp|Q9Y262|EIF3L_HUMAN Eukaryotic translation initiation factor 3 subunit L OS=Homo sapiens GN=EIF3L PE=1 SV=1	1	12	66.726	190870000	8628700	548750	18111000	0	34501000	189020000	5556100	71604000	1458900	12052000	18339000
Putative ATP-dependent RNA helicase DHX30	DHX30	sp|Q7L2E3|DHX30_HUMAN Putative ATP-dependent RNA helicase DHX30 OS=Homo sapiens GN=DHX30 PE=1 SV=1	1	9	133.94	31840000	308170	0	0	0	1446000	20029000	0	5641200	806700	12037000	3935900
Elongation factor 1-beta	EEF1B2	sp|P24534|EF1B_HUMAN Elongation factor 1-beta OS=Homo sapiens GN=EEF1B2 PE=1 SV=3	1	3	24.763	129790000	5342100	0	6451900	0	6228900	107870000	2893300	23711000	1328400	11882000	10330000
ATP-dependent RNA helicase DDX24	DDX24	sp|Q9GZR7|DDX24_HUMAN ATP-dependent RNA helicase DDX24 OS=Homo sapiens GN=DDX24 PE=1 SV=1	1	16	96.331	123120000	2643000	0	13441000	0	14477000	875570	2459100	37853000	780360	11847000	22375000
Activated RNA polymerase II transcriptional coactivator p15	SUB1	sp|P53999|TCP4_HUMAN Activated RNA polymerase II transcriptional coactivator p15 OS=Homo sapiens GN=SUB1 PE=1 SV=3	1	6	14.395	145920000	40236000	42491000	100920000	36312000	198090000	29267000	0	4881300	0	11824000	2887700
Vinculin	VCL	sp|P18206|VINC_HUMAN Vinculin OS=Homo sapiens GN=VCL PE=1 SV=4	1	11	123.8	469340000	2950900	0	5438600	898010	7992400	103810000	6925200	21264000	0	11712000	13161000
Retinol dehydrogenase 11	RDH11	sp|Q8TC12|RDH11_HUMAN Retinol dehydrogenase 11 OS=Homo sapiens GN=RDH11 PE=1 SV=2;tr|H0YIZ8|H0YIZ8_HUMAN Uncharacterized protein (Fragment) OS=Homo sapiens PE=4 SV=1	2	2	35.386	81338000	0	0	7157300	0	0	37365000	0	16960000	0	11618000	13130000
Nucleolysin TIAR;Nucleolysin TIA-1 isoform p40	TIAL1;TIA1	sp|Q01085|TIAR_HUMAN Nucleolysin TIAR OS=Homo sapiens GN=TIAL1 PE=1 SV=1;sp|P31483|TIA1_HUMAN Nucleolysin TIA-1 isoform p40 OS=Homo sapiens GN=TIA1 PE=1 SV=3	2	2	41.59	74214000	2150500	0	6011500	0	5408100	0	0	19593000	1010600	11573000	9982500
Adenylyl cyclase-associated protein 1	CAP1	sp|Q01518|CAP1_HUMAN Adenylyl cyclase-associated protein 1 OS=Homo sapiens GN=CAP1 PE=1 SV=5	1	7	51.901	179950000	0	0	0	0	10174000	109690000	3198500	14026000	0	11560000	12844000
cAMP-dependent protein kinase type II-alpha regulatory subunit	PRKAR2A	sp|P13861|KAP2_HUMAN cAMP-dependent protein kinase type II-alpha regulatory subunit OS=Homo sapiens GN=PRKAR2A PE=1 SV=2	1	9	45.518	307350000	17260000	698860	14704000	0	15590000	272730000	3695800	38890000	0	11530000	20748000
Transketolase	TKT	sp|P29401|TKT_HUMAN Transketolase OS=Homo sapiens GN=TKT PE=1 SV=3	1	16	67.877	281700000	460080	0	1208000	0	3237000	280690000	7588100	8037200	0	11511000	11797000
Ras-related C3 botulinum toxin substrate 1	RAC1	sp|P63000|RAC1_HUMAN Ras-related C3 botulinum toxin substrate 1 OS=Homo sapiens GN=RAC1 PE=1 SV=1	1	6	21.45	34380000	2087600	0	2797400	0	5979900	22466000	0	21898000	0	11505000	7486600
Paraspeckle component 1	PSPC1	sp|Q8WXF1|PSPC1_HUMAN Paraspeckle component 1 OS=Homo sapiens GN=PSPC1 PE=1 SV=1	1	5	58.743	67122000	4747000	0	7085500	0	10034000	71553000	1957500	23846000	462560	11497000	6628900
Peroxidasin homolog	PXDN	sp|Q92626|PXDN_HUMAN Peroxidasin homolog OS=Homo sapiens GN=PXDN PE=1 SV=2	1	6	165.27	79189000	0	0	0	0	15217000	31678000	0	28985000	2724100	11421000	20876000
Core histone macro-H2A.2	H2AFY2	sp|Q9P0M6|H2AW_HUMAN Core histone macro-H2A.2 OS=Homo sapiens GN=H2AFY2 PE=1 SV=3	1	22	40.058	282460000	2423300	0	7243800	0	5108000	80885000	1371000	14746000	603840	11277000	6327800
Putative RNA-binding protein Luc7-like 1	LUC7L	sp|Q9NQ29|LUC7L_HUMAN Putative RNA-binding protein Luc7-like 1 OS=Homo sapiens GN=LUC7L PE=1 SV=1	1	19	43.727	0	19475000	19468000	148460000	1896700	223430000	25798000	0	24129000	0	11276000	16757000
Nicotinamide phosphoribosyltransferase	NAMPT	sp|P43490|NAMPT_HUMAN Nicotinamide phosphoribosyltransferase OS=Homo sapiens GN=NAMPT PE=1 SV=1	1	7	55.52	271370000	4599200	0	5768300	0	2499700	256320000	7869600	20331000	0	11259000	9025300
Probable ATP-dependent RNA helicase DDX6	DDX6	sp|P26196|DDX6_HUMAN Probable ATP-dependent RNA helicase DDX6 OS=Homo sapiens GN=DDX6 PE=1 SV=2	1	3	54.416	79150000	3035000	0	4732500	0	3610200	63590000	0	38820000	1254000	11238000	6011000
Ras-related protein Ral-A	RALA	sp|P11233|RALA_HUMAN Ras-related protein Ral-A OS=Homo sapiens GN=RALA PE=1 SV=1	1	5	23.567	297280000	10020000	0	22917000	0	13484000	182640000	18565000	59459000	2845700	11219000	23173000
UPF0461 protein C5orf24	C5orf24	sp|Q7Z6I8|CE024_HUMAN UPF0461 protein C5orf24 OS=Homo sapiens GN=C5orf24 PE=1 SV=1	1	7	20.132	295200000	22982000	0	31048000	0	3615500	436890000	8532900	60682000	0	11172000	28569000
			1	1	164.34	0	0	0	0	0	0	0	0	12839000	1043600	11150000	8673000
LIM and SH3 domain protein 1	LASP1	sp|Q14847|LASP1_HUMAN LIM and SH3 domain protein 1 OS=Homo sapiens GN=LASP1 PE=1 SV=2	1	4	29.717	90351000	4114400	931540	10158000	0	18877000	151580000	4454100	17194000	0	11098000	10798000
Splicing factor 3B subunit 6	SF3B6	sp|Q9Y3B4|SF3B6_HUMAN Splicing factor 3B subunit 6 OS=Homo sapiens GN=SF3B6 PE=1 SV=1	1	5	14.585	116860000	0	0	0	0	0	39924000	5315200	4282800	1442400	11035000	8911500
Calcium/calmodulin-dependent protein kinase type II subunit gamma	CAMK2G	sp|Q13555|KCC2G_HUMAN Calcium/calmodulin-dependent protein kinase type II subunit gamma OS=Homo sapiens GN=CAMK2G PE=1 SV=3	1	5	62.608	0	0	0	0	0	0	55088000	0	6529700	0	10839000	0
Corneodesmosin	CDSN	sp|Q15517|CDSN_HUMAN Corneodesmosin OS=Homo sapiens GN=CDSN PE=1 SV=3	1	4	51.522	0	0	0	6542900	0	10917000	0	0	0	1696200	10797000	4153900
Cysteine-rich protein 2	CRIP2	sp|P52943|CRIP2_HUMAN Cysteine-rich protein 2 OS=Homo sapiens GN=CRIP2 PE=1 SV=1	1	2	22.492	75912000	5602400	2134900	9552700	0	21155000	0	6106600	17186000	0	10724000	8971900
Ribonuclease inhibitor	RNH1	sp|P13489|RINI_HUMAN Ribonuclease inhibitor OS=Homo sapiens GN=RNH1 PE=1 SV=2	1	6	49.973	195590000	5198000	11303000	6253700	1075200	439350000	82974000	1244600	38133000	0	10712000	8854000
Alpha-2-macroglobulin-like protein 1	A2ML1	sp|A8K2U0|A2ML1_HUMAN Alpha-2-macroglobulin-like protein 1 OS=Homo sapiens GN=A2ML1 PE=1 SV=3	1	3	161.1	0	0	0	0	0	0	0	0	0	0	10681000	0
Eukaryotic translation initiation factor 3 subunit B	EIF3B	sp|P55884|EIF3B_HUMAN Eukaryotic translation initiation factor 3 subunit B OS=Homo sapiens GN=EIF3B PE=1 SV=3	1	8	92.48	444660000	1415200	0	10018000	0	16159000	55469000	2610200	48236000	959870	10619000	5733300
EF-hand domain-containing protein D2	EFHD2	sp|Q96C19|EFHD2_HUMAN EF-hand domain-containing protein D2 OS=Homo sapiens GN=EFHD2 PE=1 SV=1	1	10	26.697	471000000	8980500	0	3407100	0	4857000	493800000	52759000	35625000	0	10548000	8795100
H/ACA ribonucleoprotein complex subunit 1	GAR1	sp|Q9NY12|GAR1_HUMAN H/ACA ribonucleoprotein complex subunit 1 OS=Homo sapiens GN=GAR1 PE=1 SV=1	1	6	22.348	191480000	3279300	0	5400700	0	0	26855000	5446100	25737000	1294900	10546000	8263100
Bifunctional glutamate/proline--tRNA ligase;Glutamate--tRNA ligase;Proline--tRNA ligase	EPRS	sp|P07814|SYEP_HUMAN Bifunctional glutamate/proline--tRNA ligase OS=Homo sapiens GN=EPRS PE=1 SV=5	1	19	170.59	247890000	9126700	2160200	16406000	0	20001000	238040000	4543600	73330000	1657000	10538000	40243000
PDZ and LIM domain protein 1	PDLIM1	sp|O00151|PDLI1_HUMAN PDZ and LIM domain protein 1 OS=Homo sapiens GN=PDLIM1 PE=1 SV=4	1	4	36.071	118510000	877250	0	2081000	0	6262400	214320000	4594500	14269000	0	10509000	5379500
Prolyl 3-hydroxylase 1	LEPRE1	sp|Q32P28|P3H1_HUMAN Prolyl 3-hydroxylase 1 OS=Homo sapiens GN=P3H1 PE=1 SV=2	1	2	83.393	30552000	2504700	0	5492800	0	7360800	44495000	1719100	22801000	0	10499000	8521400
Glutamine--tRNA ligase	QARS	sp|P47897|SYQ_HUMAN Glutamine--tRNA ligase OS=Homo sapiens GN=QARS PE=1 SV=1	1	8	87.798	262780000	3762100	0	0	0	5426200	77678000	3266700	26368000	0	10493000	5193400
Aminoacyl tRNA synthase complex-interacting multifunctional protein 1;Endothelial monocyte-activating polypeptide 2	AIMP1	sp|Q12904|AIMP1_HUMAN Aminoacyl tRNA synthase complex-interacting multifunctional protein 1 OS=Homo sapiens GN=AIMP1 PE=1 SV=2	1	4	34.352	223010000	3726800	0	0	0	0	4025600	2037100	22263000	0	10488000	10616000
Nuclear pore complex protein Nup98-Nup96;Nuclear pore complex protein Nup98;Nuclear pore complex protein Nup96	NUP98	sp|P52948|NUP98_HUMAN Nuclear pore complex protein Nup98-Nup96 OS=Homo sapiens GN=NUP98 PE=1 SV=4	1	5	197.58	60329000	0	0	0	0	7001500	35687000	0	5346500	0	10464000	8236900
Protein RCC2	RCC2	sp|Q9P258|RCC2_HUMAN Protein RCC2 OS=Homo sapiens GN=RCC2 PE=1 SV=2	1	14	56.084	211760000	30056000	15947000	79641000	7177400	167410000	78024000	1084900	33723000	321210	10432000	12017000
NADH dehydrogenase [ubiquinone] iron-sulfur protein 3, mitochondrial	NDUFS3	sp|O75489|NDUS3_HUMAN NADH dehydrogenase [ubiquinone] iron-sulfur protein 3, mitochondrial OS=Homo sapiens GN=NDUFS3 PE=1 SV=1	1	3	30.241	336000000	4672900	0	11198000	0	4063100	103120000	0	22151000	0	10338000	11466000
Ig kappa chain V-III region POM	IGKV3OR2-268;IGKV3D-7;IGKV3D-15;IGKV3-7	tr|A0A0C4DH90|A0A0C4DH90_HUMAN Immunoglobulin kappa variable 3/OR2-268 (non-functional) (Fragment) OS=Homo sapiens GN=IGKV3OR2-268 PE=4 SV=5;sp|A0A0C4DH55|KVD07_HUMAN Immunoglobulin kappa variable 3D-7 OS=Homo sapiens GN=IGKV3D-7 PE=3 SV=5;sp|P01624|KV315_	5	2	12.586	0	4506900	3655200	4841200	4476600	0	0	0	0	0	10323000	0
Cleavage and polyadenylation specificity factor subunit 7	CPSF7	sp|Q8N684|CPSF7_HUMAN Cleavage and polyadenylation specificity factor subunit 7 OS=Homo sapiens GN=CPSF7 PE=1 SV=1	1	10	52.049	121420000	9641600	5022700	39187000	357690	39583000	14629000	808530	7857100	0	10295000	5987500
Arginase-1	ARG1	sp|P05089|ARGI1_HUMAN Arginase-1 OS=Homo sapiens GN=ARG1 PE=1 SV=2	1	9	34.735	0	0	0	0	3546200	2033300	0	0	3333600	902080	10261000	2080000
Aldehyde dehydrogenase, mitochondrial	ALDH2	sp|P05091|ALDH2_HUMAN Aldehyde dehydrogenase, mitochondrial OS=Homo sapiens GN=ALDH2 PE=1 SV=2	4	10	56.381	354560000	3794000	564550	15493000	0	13581000	126510000	0	32232000	522260	10168000	7803000
39S ribosomal protein L23, mitochondrial	MRPL23	sp|Q16540|RM23_HUMAN 39S ribosomal protein L23, mitochondrial OS=Homo sapiens GN=MRPL23 PE=1 SV=1	1	2	17.781	0	0	0	0	0	0	28683000	0	0	0	10140000	0
Derlin-1	DERL1	sp|Q9BUN8|DERL1_HUMAN Derlin-1 OS=Homo sapiens GN=DERL1 PE=1 SV=1	1	2	28.8	167800000	4124400	0	0	0	5939200	90157000	3592500	10507000	0	10135000	8653100
Putative heat shock protein HSP 90-beta 2	HSP90AB2P	sp|Q58FF8|H90B2_HUMAN Putative heat shock protein HSP 90-beta 2 OS=Homo sapiens GN=HSP90AB2P PE=1 SV=2	1	11	44.348	0	9114600	0	0	1475500	5510400	101610000	12031000	26223000	2584900	10090000	35318000
Serum paraoxonase/arylesterase 2	PON2	sp|Q15165|PON2_HUMAN Serum paraoxonase/arylesterase 2 OS=Homo sapiens GN=PON2 PE=1 SV=3	1	2	39.396	149320000	2303600	0	3466500	0	4825400	37109000	0	8005000	0	10076000	6478000
Protein S100-A8;Protein S100-A8, N-terminally processed	S100A8	sp|P05109|S10A8_HUMAN Protein S100-A8 OS=Homo sapiens GN=S100A8 PE=1 SV=1	1	6	10.834	0	1272700	1084000	2674900	4064200	6161200	0	9535600	0	2093400	10066000	3586400
Ras-related protein Rab-1A	RAB1A	sp|P62820|RAB1A_HUMAN Ras-related protein Rab-1A OS=Homo sapiens GN=RAB1A PE=1 SV=3	1	6	22.677	37729000	3579300	792960	6638600	0	5342300	92618000	1869100	18943000	0	9980000	8115200
PI-PLC X domain-containing protein 1	PLCXD1	sp|Q9NUJ7|PLCX1_HUMAN PI-PLC X domain-containing protein 1 OS=Homo sapiens GN=PLCXD1 PE=2 SV=1	1	2	36.668	0	0	0	0	0	0	0	0	28062000	0	9875900	0
Actin-related protein 2/3 complex subunit 5	ARPC5	sp|O15511|ARPC5_HUMAN Actin-related protein 2/3 complex subunit 5 OS=Homo sapiens GN=ARPC5 PE=1 SV=3	1	3	16.32	317740000	4524200	0	0	0	5291600	169100000	5780600	27783000	1923700	9806800	5913400
Eukaryotic translation initiation factor 2 subunit 2	EIF2S2	sp|P20042|IF2B_HUMAN Eukaryotic translation initiation factor 2 subunit 2 OS=Homo sapiens GN=EIF2S2 PE=1 SV=2	1	4	38.388	113320000	0	0	6591400	0	9549200	56766000	17354000	23467000	1136300	9774400	6776900
C-terminal-binding protein 2	CTBP2	sp|P56545|CTBP2_HUMAN C-terminal-binding protein 2 OS=Homo sapiens GN=CTBP2 PE=1 SV=1	1	2	48.944	0	1779100	0	4042500	0	3703500	28930000	0	18104000	0	9743800	0
LEM domain-containing protein 2	LEMD2	sp|Q8NC56|LEMD2_HUMAN LEM domain-containing protein 2 OS=Homo sapiens GN=LEMD2 PE=1 SV=1	1	2	56.974	26050000	0	0	0	0	4820300	0	0	11508000	0	9694900	7328100
Dihydrolipoyllysine-residue acetyltransferase component of pyruvate dehydrogenase complex, mitochondrial	DLAT	sp|P10515|ODP2_HUMAN Dihydrolipoyllysine-residue acetyltransferase component of pyruvate dehydrogenase complex, mitochondrial OS=Homo sapiens GN=DLAT PE=1 SV=3	1	4	68.996	56617000	0	0	6042200	0	6559600	0	0	13061000	0	9691500	4790900
UMP-CMP kinase	CMPK1	sp|P30085|KCY_HUMAN UMP-CMP kinase OS=Homo sapiens GN=CMPK1 PE=1 SV=3	1	5	22.222	110780000	2867700	0	9732000	0	4595000	17078000	2025800	15950000	0	9690300	0
L-lactate dehydrogenase B chain	LDHB	sp|P07195|LDHB_HUMAN L-lactate dehydrogenase B chain OS=Homo sapiens GN=LDHB PE=1 SV=2	1	10	36.638	693720000	12578000	747820	23679000	0	7436900	978440000	23595000	72390000	1240200	9584000	26516000
Nuclear cap-binding protein subunit 2	NCBP2	sp|P52298|NCBP2_HUMAN Nuclear cap-binding protein subunit 2 OS=Homo sapiens GN=NCBP2 PE=1 SV=1	1	7	18.001	108760000	12921000	0	6283000	0	8214800	50519000	6878000	34295000	0	9526700	26826000
PDZ and LIM domain protein 5	PDLIM5	sp|Q96HC4|PDLI5_HUMAN PDZ and LIM domain protein 5 OS=Homo sapiens GN=PDLIM5 PE=1 SV=5	1	6	63.944	586880000	5459300	0	3309800	0	9640200	95691000	3651300	30291000	1152000	9454200	21765000
SPARC	SPARC	sp|P09486|SPRC_HUMAN SPARC OS=Homo sapiens GN=SPARC PE=1 SV=1	1	1	34.632	29677000	0	0	7052300	0	6120100	69556000	0	12253000	0	9346600	0
Pyrroline-5-carboxylate reductase 1, mitochondrial	PYCR1	sp|P32322|P5CR1_HUMAN Pyrroline-5-carboxylate reductase 1, mitochondrial OS=Homo sapiens GN=PYCR1 PE=1 SV=2	3	5	33.36	330410000	5078300	0	7885000	0	7726100	81380000	3429500	28809000	0	9325400	10055000
Programmed cell death protein 6	PDCD6	sp|O75340|PDCD6_HUMAN Programmed cell death protein 6 OS=Homo sapiens GN=PDCD6 PE=1 SV=1	1	2	21.868	24707000	0	0	1327500	0	0	40902000	1326000	5270300	0	9297200	6477600
U3 small nucleolar ribonucleoprotein protein IMP3	IMP3	sp|Q9NV31|IMP3_HUMAN U3 small nucleolar ribonucleoprotein protein IMP3 OS=Homo sapiens GN=IMP3 PE=1 SV=1	1	4	21.85	2066900	508000	0	5037600	0	5303800	53528000	2326000	10335000	0	9284200	0
WD repeat-containing protein 18	WDR18	sp|Q9BV38|WDR18_HUMAN WD repeat-containing protein 18 OS=Homo sapiens GN=WDR18 PE=1 SV=2	1	3	47.405	55935000	2352700	0	6420200	0	10402000	23416000	0	22783000	0	9250100	6823400
Transcription factor BTF3	BTF3	sp|P20290|BTF3_HUMAN Transcription factor BTF3 OS=Homo sapiens GN=BTF3 PE=1 SV=1	1	2	22.168	28257000	0	0	10997000	760780	11412000	47967000	1786200	12413000	871880	9240000	7409900
Muscleblind-like protein 1;Muscleblind-like protein 3;Muscleblind-like protein 2	MBNL1;MBNL3;MBNL2	sp|Q9NR56|MBNL1_HUMAN Muscleblind-like protein 1 OS=Homo sapiens GN=MBNL1 PE=1 SV=2;sp|Q9NUK0|MBNL3_HUMAN Muscleblind-like protein 3 OS=Homo sapiens GN=MBNL3 PE=1 SV=2;sp|Q5VZF2|MBNL2_HUMAN Muscleblind-like protein 2 OS=Homo sapiens GN=MBNL2 PE=1 SV=2	3	2	41.817	112560000	3146700	0	7979400	0	0	41526000	2959200	19868000	1206100	9227400	9332200
Chromosome-associated kinesin KIF4A;Chromosome-associated kinesin KIF4B	KIF4A;KIF4B	sp|O95239|KIF4A_HUMAN Chromosome-associated kinesin KIF4A OS=Homo sapiens GN=KIF4A PE=1 SV=3;sp|Q2VIQ3|KIF4B_HUMAN Chromosome-associated kinesin KIF4B OS=Homo sapiens GN=KIF4B PE=2 SV=2	2	4	139.88	0	0	0	0	0	5533400	0	0	51009000	3446700	9214900	0
Macrophage migration inhibitory factor	MIF	sp|P14174|MIF_HUMAN Macrophage migration inhibitory factor OS=Homo sapiens GN=MIF PE=1 SV=4	1	2	12.476	179520000	5019700	2861000	18103000	1450400	0	101860000	2916400	13257000	870650	9161600	5536100
Ubiquitin thioesterase OTUB1	OTUB1	sp|Q96FW1|OTUB1_HUMAN Ubiquitin thioesterase OTUB1 OS=Homo sapiens GN=OTUB1 PE=1 SV=2	1	1	31.284	85380000	2820000	0	2599300	0	0	15892000	0	14279000	0	9135300	6254400
40S ribosomal protein S28	RPS28	sp|P62857|RS28_HUMAN 40S ribosomal protein S28 OS=Homo sapiens GN=RPS28 PE=1 SV=1	1	5	7.8409	106130000	44438000	11476000	31032000	11785000	36799000	206390000	5137300	27332000	0	9110700	7371600
Cold shock domain-containing protein E1	CSDE1	sp|O75534|CSDE1_HUMAN Cold shock domain-containing protein E1 OS=Homo sapiens GN=CSDE1 PE=1 SV=2	1	5	88.884	115640000	1731600	0	6502900	0	8888500	51514000	1226700	36124000	0	9106500	11369000
Sialidase-1	NEU1	sp|Q99519|NEUR1_HUMAN Sialidase-1 OS=Homo sapiens GN=NEU1 PE=1 SV=1	1	3	45.467	0	4688500	0	7053100	0	10650000	52058000	3285000	12290000	0	9094700	3956900
Methionine adenosyltransferase 2 subunit beta	MAT2B	sp|Q9NZL9|MAT2B_HUMAN Methionine adenosyltransferase 2 subunit beta OS=Homo sapiens GN=MAT2B PE=1 SV=1	1	4	37.551	161780000	0	0	13625000	0	8891600	83876000	0	18340000	2038700	9058300	11974000
Cystatin-B	CSTB	sp|P04080|CYTB_HUMAN Cystatin-B OS=Homo sapiens GN=CSTB PE=1 SV=2	1	5	11.139	73410000	8256000	2850600	8541600	10243000	24351000	17625000	0	0	0	9036200	0
Microtubule-associated protein 1B;MAP1B heavy chain;MAP1 light chain LC1	MAP1B	sp|P46821|MAP1B_HUMAN Microtubule-associated protein 1B OS=Homo sapiens GN=MAP1B PE=1 SV=2	2	41	270.63	3996300000	77931000	0	65457000	0	113310000	2965400000	37468000	340110000	370600	9016400	103480000
Actin-related protein 2/3 complex subunit 3	ARPC3	sp|O15145|ARPC3_HUMAN Actin-related protein 2/3 complex subunit 3 OS=Homo sapiens GN=ARPC3 PE=1 SV=3	1	3	20.546	414990000	7460900	0	8094500	0	5554500	148870000	7444600	34678000	1381600	8993600	13623000
Phosphate carrier protein, mitochondrial	SLC25A3	sp|Q00325|MPCP_HUMAN Phosphate carrier protein, mitochondrial OS=Homo sapiens GN=SLC25A3 PE=1 SV=2	1	6	40.094	379090000	18863000	4263500	23054000	1647500	22902000	497440000	33263000	50656000	3369500	8963100	22596000
5-nucleotidase	NT5E	sp|P21589|5NTD_HUMAN 5-nucleotidase OS=Homo sapiens GN=NT5E PE=1 SV=1	1	9	63.367	637740000	14887000	0	8867200	0	21409000	122740000	28404000	7922700	532910	8902500	15589000
		sp|Q9Y2Z9|COQ6_HUMAN Ubiquinone biosynthesis monooxygenase COQ6, mitochondrial OS=Homo sapiens GN=COQ6 PE=1 SV=2	1	1	50.869	0	0	0	0	0	5610700	15299000	2342200	8487000	0	8877100	8492100
Copine-1	CPNE1	sp|Q99829|CPNE1_HUMAN Copine-1 OS=Homo sapiens GN=CPNE1 PE=1 SV=1	1	3	59.058	63543000	0	0	6365600	0	5721600	0	3671900	23523000	0	8857000	9650500
Ribose-phosphate pyrophosphokinase 1;Ribose-phosphate pyrophosphokinase 3;Ribose-phosphate pyrophosphokinase 2	PRPS1;PRPS1L1;PRPS2	sp|P60891|PRPS1_HUMAN Ribose-phosphate pyrophosphokinase 1 OS=Homo sapiens GN=PRPS1 PE=1 SV=2;sp|P21108|PRPS3_HUMAN Ribose-phosphate pyrophosphokinase 3 OS=Homo sapiens GN=PRPS1L1 PE=1 SV=2;sp|P11908|PRPS2_HUMAN Ribose-phosphate pyrophosphokinase 2 OS=Homo	3	3	34.834	23063000	0	0	0	0	0	21131000	0	12098000	0	8824400	0
Thymosin beta-10	TMSB10	sp|P63313|TYB10_HUMAN Thymosin beta-10 OS=Homo sapiens GN=TMSB10 PE=1 SV=2	1	3	5.0256	148120000	0	0	2939300	0	0	220420000	6983300	0	0	8807100	0
Peflin	PEF1	sp|Q9UBV8|PEF1_HUMAN Peflin OS=Homo sapiens GN=PEF1 PE=1 SV=1	1	3	30.381	24021000	7655500	2970500	9005900	0	7369500	42429000	1732500	18724000	0	8807100	6540200
Ras-related protein Rab-10	RAB10	sp|P61026|RAB10_HUMAN Ras-related protein Rab-10 OS=Homo sapiens GN=RAB10 PE=1 SV=1	1	3	22.541	47195000	0	0	4046200	0	6509700	20063000	1695000	15043000	686140	8805100	6713000
WASH complex subunit 7	KIAA1033	sp|Q2M389|WASC4_HUMAN WASH complex subunit 4 OS=Homo sapiens GN=WASHC4 PE=1 SV=2	1	3	136.4	33006000	2902800	0	2045800	0	2710300	25529000	0	16415000	0	8800300	3078500
Erlin-1	ERLIN1	sp|O75477|ERLN1_HUMAN Erlin-1 OS=Homo sapiens GN=ERLIN1 PE=1 SV=1	1	4	38.925	310340000	2539000	0	4894800	0	0	41530000	6813300	17645000	0	8793600	17318000
Protein YIPF5	YIPF5	sp|Q969M3|YIPF5_HUMAN Protein YIPF5 OS=Homo sapiens GN=YIPF5 PE=1 SV=1	1	2	27.989	36198000	4005800	0	3916100	0	5706800	83825000	3010400	13091000	0	8792300	6026500
Eukaryotic peptide chain release factor GTP-binding subunit ERF3A;Eukaryotic peptide chain release factor GTP-binding subunit ERF3B	GSPT1;GSPT2	sp|P15170|ERF3A_HUMAN Eukaryotic peptide chain release factor GTP-binding subunit ERF3A OS=Homo sapiens GN=GSPT1 PE=1 SV=1;sp|Q8IYD1|ERF3B_HUMAN Eukaryotic peptide chain release factor GTP-binding subunit ERF3B OS=Homo sapiens GN=GSPT2 PE=1 SV=2	2	4	55.755	47846000	0	0	4763300	0	8276600	34261000	1173900	16774000	0	8772000	6408700
Ig heavy chain V-III region BRO;Ig heavy chain V-III region JON;Ig heavy chain V-III region WEA;Ig heavy chain V-III region TRO;Ig heavy chain V-III region DOB	IGHV3OR16-9;IGHV3OR16-10;IGHV3-20;IGHV3-21;IGHV3-43	tr|A0A0B4J2B5|A0A0B4J2B5_HUMAN Immunoglobulin heavy variable 3/OR16-9 (non-functional) (Fragment) OS=Homo sapiens GN=IGHV3OR16-9 PE=1 SV=1;tr|A0A075B7F0|A0A075B7F0_HUMAN Immunoglobulin heavy variable 3/OR16-10 (non-functional) (Fragment) OS=Homo sapiens GN	11	2	10.657	5881900	0	0	2920500	0	0	0	0	0	0	8761300	0
Peptidyl-prolyl cis-trans isomerase G	PPIG	sp|Q13427|PPIG_HUMAN Peptidyl-prolyl cis-trans isomerase G OS=Homo sapiens GN=PPIG PE=1 SV=2	1	12	88.616	363240000	15853000	0	52853000	0	12188000	186370000	4579100	35502000	0	8733200	14143000
Serine/threonine-protein kinase PAK 2;PAK-2p27;PAK-2p34	PAK2	sp|Q13177|PAK2_HUMAN Serine/threonine-protein kinase PAK 2 OS=Homo sapiens GN=PAK2 PE=1 SV=3	3	6	58.042	159780000	2572500	0	4452100	0	6563000	39534000	2226600	24769000	0	8731000	7455800
Calpain-1 catalytic subunit	CAPN1	sp|P07384|CAN1_HUMAN Calpain-1 catalytic subunit OS=Homo sapiens GN=CAPN1 PE=1 SV=1	1	13	81.889	1039900000	7219900	0	8039100	0	8084100	462240000	3486100	26545000	0	8726900	16236000
Platelet endothelial cell adhesion molecule	PECAM1	sp|P16284|PECA1_HUMAN Platelet endothelial cell adhesion molecule OS=Homo sapiens GN=PECAM1 PE=1 SV=1	1	4	82.535	136210000	0	0	2499700	0	0	37015000	2938400	11125000	0	8726300	934250
Zinc finger protein 22	ZNF22	sp|P17026|ZNF22_HUMAN Zinc finger protein 22 OS=Homo sapiens GN=ZNF22 PE=1 SV=3	1	5	25.915	41001000	9863600	0	13579000	0	12353000	94608000	1305800	33899000	0	8693600	8273000
Thymidine phosphorylase	TYMP	sp|P19971|TYPH_HUMAN Thymidine phosphorylase OS=Homo sapiens GN=TYMP PE=1 SV=2	2	11	49.955	0	0	0	0	0	0	0	0	0	0	8681400	0
Leucine-rich repeat-containing protein 59	LRRC59	sp|Q96AG4|LRC59_HUMAN Leucine-rich repeat-containing protein 59 OS=Homo sapiens GN=LRRC59 PE=1 SV=1	1	5	34.93	183940000	7205900	0	15968000	0	24360000	117930000	10151000	165440000	2158900	8655800	25653000
Rho GDP-dissociation inhibitor 1	ARHGDIA	sp|P52565|GDIR1_HUMAN Rho GDP-dissociation inhibitor 1 OS=Homo sapiens GN=ARHGDIA PE=1 SV=3	1	7	23.207	366230000	5593800	0	12015000	0	12641000	264010000	2905000	25768000	0	8622500	18537000
ADP-ribosylation factor 5	ARF5	sp|P84085|ARF5_HUMAN ADP-ribosylation factor 5 OS=Homo sapiens GN=ARF5 PE=1 SV=2	1	3	20.529	62814000	3479100	666890	4386200	2108000	4489000	46257000	2407200	18736000	1018700	8609900	4513800
Vacuolar protein sorting-associated protein 35	VPS35	sp|Q96QK1|VPS35_HUMAN Vacuolar protein sorting-associated protein 35 OS=Homo sapiens GN=VPS35 PE=1 SV=2	1	6	91.706	92531000	2495200	0	15329000	0	10925000	126000000	4879200	96460000	3248900	8579800	11298000
Voltage-dependent anion-selective channel protein 1	VDAC1	sp|P21796|VDAC1_HUMAN Voltage-dependent anion-selective channel protein 1 OS=Homo sapiens GN=VDAC1 PE=1 SV=2	1	5	30.772	144380000	0	0	7213800	0	9335800	166930000	1145700	0	0	8511900	5539900
Vesicle-trafficking protein SEC22b	SEC22B	sp|O75396|SC22B_HUMAN Vesicle-trafficking protein SEC22b OS=Homo sapiens GN=SEC22B PE=1 SV=4	1	2	24.593	73562000	0	0	2793400	0	4341200	37410000	1617700	9326100	0	8491800	8645500
Eukaryotic translation initiation factor 4 gamma 2	EIF4G2	sp|P78344|IF4G2_HUMAN Eukaryotic translation initiation factor 4 gamma 2 OS=Homo sapiens GN=EIF4G2 PE=1 SV=1	1	4	102.36	49551000	0	0	0	0	5266800	28574000	0	14069000	0	8482400	0
GTP-binding protein SAR1b;GTP-binding protein SAR1a	SAR1B;SAR1A	sp|Q9Y6B6|SAR1B_HUMAN GTP-binding protein SAR1b OS=Homo sapiens GN=SAR1B PE=1 SV=1;sp|Q9NR31|SAR1A_HUMAN GTP-binding protein SAR1a OS=Homo sapiens GN=SAR1A PE=1 SV=1	2	1	22.41	242330000	0	0	0	0	3668600	45833000	3285200	16025000	764120	8463800	5316200
Glutaminase kidney isoform, mitochondrial	GLS	sp|O94925|GLSK_HUMAN Glutaminase kidney isoform, mitochondrial OS=Homo sapiens GN=GLS PE=1 SV=1	1	2	73.46	85363000	0	0	1824700	0	0	19434000	1740300	15558000	0	8460400	2802900
Gamma-interferon-inducible protein 16	IFI16	sp|Q16666|IF16_HUMAN Gamma-interferon-inducible protein 16 OS=Homo sapiens GN=IFI16 PE=1 SV=3	2	12	88.255	541660000	3284000	0	4776500	0	8715300	188400000	4363300	59515000	1228200	8454900	10182000
Uncharacterized protein C9orf43	C9orf43	sp|Q8TAL5|CI043_HUMAN Uncharacterized protein C9orf43 OS=Homo sapiens GN=C9orf43 PE=1 SV=1	1	1	52.221	0	2939000	0	0	0	0	0	0	0	0	8419700	8976300
WD repeat-containing protein 3	WDR3	sp|Q9UNX4|WDR3_HUMAN WD repeat-containing protein 3 OS=Homo sapiens GN=WDR3 PE=1 SV=1	1	13	106.1	94142000	2288000	0	7368100	0	4824200	80042000	4968600	34612000	0	8316200	9560200
Structural maintenance of chromosomes protein 1A	SMC1A	sp|Q14683|SMC1A_HUMAN Structural maintenance of chromosomes protein 1A OS=Homo sapiens GN=SMC1A PE=1 SV=2	1	57	143.23	1080500000	23044000	0	14263000	0	14528000	1190800000	49897000	107240000	712270	8315800	32892000
ADP-ribosylation factor 1;ADP-ribosylation factor 3	ARF1;ARF3	sp|P84077|ARF1_HUMAN ADP-ribosylation factor 1 OS=Homo sapiens GN=ARF1 PE=1 SV=2;sp|P61204|ARF3_HUMAN ADP-ribosylation factor 3 OS=Homo sapiens GN=ARF3 PE=1 SV=2;tr|F5H423|F5H423_HUMAN Uncharacterized protein OS=Homo sapiens PE=3 SV=1	4	6	20.697	201910000	7671000	2276700	3812900	625570	8794600	101650000	11053000	36629000	2400300	8306600	22376000
U3 small nucleolar RNA-associated protein 6 homolog	UTP6	sp|Q9NYH9|UTP6_HUMAN U3 small nucleolar RNA-associated protein 6 homolog OS=Homo sapiens GN=UTP6 PE=2 SV=2	1	10	70.193	57286000	2667500	0	0	0	842390	99669000	6347100	15972000	0	8289500	0
BAG family molecular chaperone regulator 3	BAG3	sp|O95817|BAG3_HUMAN BAG family molecular chaperone regulator 3 OS=Homo sapiens GN=BAG3 PE=1 SV=3	1	2	61.594	87642000	1251000	0	2692000	0	4805400	26264000	0	0	0	8255100	6631700
Ornithine aminotransferase, mitochondrial;Ornithine aminotransferase, hepatic form;Ornithine aminotransferase, renal form	OAT	sp|P04181|OAT_HUMAN Ornithine aminotransferase, mitochondrial OS=Homo sapiens GN=OAT PE=1 SV=1	1	3	48.534	117720000	0	0	0	0	0	15946000	0	15308000	0	8255100	6169100
Arf-GAP with Rho-GAP domain, ANK repeat and PH domain-containing protein 3	ARAP3	sp|Q8WWN8|ARAP3_HUMAN Arf-GAP with Rho-GAP domain, ANK repeat and PH domain-containing protein 3 OS=Homo sapiens GN=ARAP3 PE=1 SV=1	1	1	169.84	43996000	0	0	2113600	0	0	0	0	0	0	8232100	2982900
Cyclin-dependent kinase 17;Cyclin-dependent kinase 16	CDK17;CDK16	sp|Q00537|CDK17_HUMAN Cyclin-dependent kinase 17 OS=Homo sapiens GN=CDK17 PE=1 SV=2;sp|Q00536|CDK16_HUMAN Cyclin-dependent kinase 16 OS=Homo sapiens GN=CDK16 PE=1 SV=1	2	3	59.582	41888000	3167200	0	5728300	0	0	60697000	0	9437300	0	8228700	0
Annexin A6	ANXA6	sp|P08133|ANXA6_HUMAN Annexin A6 OS=Homo sapiens GN=ANXA6 PE=1 SV=3	1	7	75.872	246740000	0	0	2146200	0	9708500	221540000	816960	10035000	0	8216000	1919400
14-3-3 protein eta	YWHAH	sp|Q04917|1433F_HUMAN 14-3-3 protein eta OS=Homo sapiens GN=YWHAH PE=1 SV=4	1	7	28.218	103990000	0	0	2186700	0	3956900	92159000	2910200	20548000	0	8196500	8703400
Phenylalanine--tRNA ligase beta subunit	FARSB	sp|Q9NSD9|SYFB_HUMAN Phenylalanine--tRNA ligase beta subunit OS=Homo sapiens GN=FARSB PE=1 SV=3	1	6	66.115	88565000	3726600	0	5329800	0	4920500	83538000	0	18339000	0	8178200	2240100
Ribosomal RNA-processing protein 7 homolog A	RRP7A	sp|Q9Y3A4|RRP7A_HUMAN Ribosomal RNA-processing protein 7 homolog A OS=Homo sapiens GN=RRP7A PE=1 SV=2	2	3	32.334	11207000	0	0	0	0	0	0	0	0	0	8147100	0
Actin-related protein 2/3 complex subunit 1B	ARPC1B	sp|O15143|ARC1B_HUMAN Actin-related protein 2/3 complex subunit 1B OS=Homo sapiens GN=ARPC1B PE=1 SV=3	1	3	40.949	218280000	6641900	0	7770300	0	5045000	77671000	4588200	16163000	3099900	8139300	6897000
Src substrate cortactin	CTTN	sp|Q14247|SRC8_HUMAN Src substrate cortactin OS=Homo sapiens GN=CTTN PE=1 SV=2	1	8	61.585	144220000	5134600	1613100	24384000	660990	53614000	192880000	2708900	15102000	756100	8124600	14823000
Nuclear pore glycoprotein p62	NUP62	sp|P37198|NUP62_HUMAN Nuclear pore glycoprotein p62 OS=Homo sapiens GN=NUP62 PE=1 SV=3	1	1	53.254	106210000	3018800	310280	5864900	0	6454900	40492000	2568000	23379000	1128400	8109700	12448000
Peroxiredoxin-5, mitochondrial	PRDX5	sp|P30044|PRDX5_HUMAN Peroxiredoxin-5, mitochondrial OS=Homo sapiens GN=PRDX5 PE=1 SV=4	1	2	22.086	54017000	4692100	0	0	0	0	16675000	0	15292000	0	8109300	7508800
Caspase-14;Caspase-14 subunit p17, mature form;Caspase-14 subunit p10, mature form;Caspase-14 subunit p20, intermediate form;Caspase-14 subunit p8, intermediate form	CASP14	sp|P31944|CASPE_HUMAN Caspase-14 OS=Homo sapiens GN=CASP14 PE=1 SV=2	1	13	27.679	852550	0	0	1346200	0	2307600	0	868860	0	875370	8107600	1610800
Glutamine--fructose-6-phosphate aminotransferase [isomerizing] 1	GFPT1	sp|Q06210|GFPT1_HUMAN Glutamine--fructose-6-phosphate aminotransferase [isomerizing] 1 OS=Homo sapiens GN=GFPT1 PE=1 SV=3	2	5	78.806	85767000	0	0	0	0	4461400	33138000	0	18129000	0	8087900	7769000
Ubiquitin-like protein ISG15	ISG15	sp|P05161|ISG15_HUMAN Ubiquitin-like protein ISG15 OS=Homo sapiens GN=ISG15 PE=1 SV=5	1	2	17.887	20304000	0	0	921970	0	4977200	0	0	6541300	0	8072200	7589200
Chromatin assembly factor 1 subunit B	CHAF1B	sp|Q13112|CAF1B_HUMAN Chromatin assembly factor 1 subunit B OS=Homo sapiens GN=CHAF1B PE=1 SV=1	1	8	61.492	98593000	0	0	0	0	0	31008000	0	20372000	0	8062300	0
U2 small nuclear ribonucleoprotein A	SNRPA1	sp|P09661|RU2A_HUMAN U2 small nuclear ribonucleoprotein A OS=Homo sapiens GN=SNRPA1 PE=1 SV=2	1	13	28.415	96624000	0	0	3839200	0	3567600	15398000	5896800	16288000	0	8056400	0
Coatomer subunit delta	ARCN1	sp|P48444|COPD_HUMAN Coatomer subunit delta OS=Homo sapiens GN=ARCN1 PE=1 SV=1	1	12	57.21	274980000	9929200	774030	25771000	0	5295000	416190000	14765000	46492000	1438500	8042900	16250000
Trifunctional purine biosynthetic protein adenosine-3;Phosphoribosylamine--glycine ligase;Phosphoribosylformylglycinamidine cyclo-ligase;Phosphoribosylglycinamide formyltransferase	GART	sp|P22102|PUR2_HUMAN Trifunctional purine biosynthetic protein adenosine-3 OS=Homo sapiens GN=GART PE=1 SV=1	1	6	107.77	190440000	609840	0	5216200	0	6176900	31099000	2225200	17687000	0	8038200	5314300
Protein THEM6	THEM6	sp|Q8WUY1|THEM6_HUMAN Protein THEM6 OS=Homo sapiens GN=THEM6 PE=1 SV=2	1	1	23.865	0	0	0	0	0	0	0	0	3069700	0	7966400	6122000
DnaJ homolog subfamily A member 2	DNAJA2	sp|O60884|DNJA2_HUMAN DnaJ homolog subfamily A member 2 OS=Homo sapiens GN=DNAJA2 PE=1 SV=1	1	4	45.745	57623000	2666100	0	5141700	0	5841400	0	1574700	16497000	0	7965600	12271000
Hepatoma-derived growth factor-related protein 2	HDGFRP2	sp|Q7Z4V5|HDGR2_HUMAN Hepatoma-derived growth factor-related protein 2 OS=Homo sapiens GN=HDGFL2 PE=1 SV=1	1	9	74.316	6528300	0	0	5493600	0	16809000	35741000	0	0	0	7955200	22861000
Chromodomain-helicase-DNA-binding protein 1	CHD1	sp|O14646|CHD1_HUMAN Chromodomain-helicase-DNA-binding protein 1 OS=Homo sapiens GN=CHD1 PE=1 SV=2	5	49	196.69	180570000	695440	0	5284300	0	5385800	66474000	7977400	2680300	0	7861400	7210100
Profilin-2	PFN2	sp|P35080|PROF2_HUMAN Profilin-2 OS=Homo sapiens GN=PFN2 PE=1 SV=3	1	2	15.046	68800000	6048200	1630300	8104300	1554800	0	27420000	0	0	0	7776400	0
Signal transducer and activator of transcription 3	STAT3	sp|P40763|STAT3_HUMAN Signal transducer and activator of transcription 3 OS=Homo sapiens GN=STAT3 PE=1 SV=2	1	8	88.067	283100000	0	0	0	0	10915000	20275000	0	34987000	1973200	7759500	3841000
Membrane-associated progesterone receptor component 2	PGRMC2	sp|O15173|PGRC2_HUMAN Membrane-associated progesterone receptor component 2 OS=Homo sapiens GN=PGRMC2 PE=1 SV=1	1	2	23.818	51123000	2155300	0	3831400	0	5152300	40741000	3031100	14923000	0	7758800	5284000
7-dehydrocholesterol reductase	DHCR7	sp|Q9UBM7|DHCR7_HUMAN 7-dehydrocholesterol reductase OS=Homo sapiens GN=DHCR7 PE=1 SV=1	1	2	54.489	117850000	0	0	0	0	5530000	82919000	3624400	0	0	7743500	6229900
Septin-9	2009-09-01	sp|Q9UHD8|SEPT9_HUMAN Septin-9 OS=Homo sapiens GN=SEPT9 PE=1 SV=2	1	4	65.401	79262000	2608000	4399500	5331800	0	0	36134000	2151900	18728000	3139500	7737900	0
Lon protease homolog, mitochondrial	LONP1	sp|P36776|LONM_HUMAN Lon protease homolog, mitochondrial OS=Homo sapiens GN=LONP1 PE=1 SV=2	1	3	106.49	56009000	3947900	0	2969400	0	4398600	52928000	2731000	24279000	965830	7736200	8125700
NEDD8-conjugating enzyme Ubc12	UBE2M	sp|P61081|UBC12_HUMAN NEDD8-conjugating enzyme Ubc12 OS=Homo sapiens GN=UBE2M PE=1 SV=1	1	2	20.9	64426000	3044000	0	5651700	0	6392500	41841000	0	18468000	0	7718600	3255400
NADH-ubiquinone oxidoreductase 75 kDa subunit, mitochondrial	NDUFS1	sp|P28331|NDUS1_HUMAN NADH-ubiquinone oxidoreductase 75 kDa subunit, mitochondrial OS=Homo sapiens GN=NDUFS1 PE=1 SV=3	1	10	79.467	261010000	7160200	0	7235600	0	6351300	461820000	3913500	23898000	0	7717400	11949000
DNA-directed RNA polymerases I, II, and III subunit RPABC1	POLR2E	sp|P19388|RPAB1_HUMAN DNA-directed RNA polymerases I, II, and III subunit RPABC1 OS=Homo sapiens GN=POLR2E PE=1 SV=4	1	8	24.551	94094000	837730	0	6401800	0	6681300	73471000	3717600	25176000	877930	7717200	4563500
Notchless protein homolog 1	NLE1	sp|Q9NVX2|NLE1_HUMAN Notchless protein homolog 1 OS=Homo sapiens GN=NLE1 PE=1 SV=4	1	4	53.32	107770000	11273000	3950300	23644000	7526300	23313000	81584000	3235300	12612000	0	7705500	0
Dihydrolipoyllysine-residue succinyltransferase component of 2-oxoglutarate dehydrogenase complex, mitochondrial	DLST	sp|P36957|ODO2_HUMAN Dihydrolipoyllysine-residue succinyltransferase component of 2-oxoglutarate dehydrogenase complex, mitochondrial OS=Homo sapiens GN=DLST PE=1 SV=4	1	3	48.755	200840000	0	0	2112800	0	6142000	13966000	1976800	22510000	536350	7694100	4265500
Sorcin	SRI	sp|P30626|SORCN_HUMAN Sorcin OS=Homo sapiens GN=SRI PE=1 SV=1	1	2	21.676	118060000	0	0	3910700	0	0	0	0	21539000	338930	7676900	8159300
Zinc finger CCCH domain-containing protein 18	ZC3H18	sp|Q86VM9|ZCH18_HUMAN Zinc finger CCCH domain-containing protein 18 OS=Homo sapiens GN=ZC3H18 PE=1 SV=2	1	3	106.38	15080000	0	0	3832200	0	6800100	0	0	0	0	7672500	4291000
Nucleolar protein 8	NOL8	sp|Q76FK4|NOL8_HUMAN Nucleolar protein 8 OS=Homo sapiens GN=NOL8 PE=1 SV=1	3	13	131.61	40172000	6610300	0	10125000	0	9996200	35818000	2243600	9544600	0	7648500	9144500
		sp|Q96JQ2|CLMN_HUMAN Calmin OS=Homo sapiens GN=CLMN PE=1 SV=1	1	1	111.65	0	1447200	1579600	3074100	0	4409000	0	2455700	0	2726200	7641700	3438200
Guanine nucleotide-binding protein G(I)/G(S)/G(O) subunit gamma-12	GNG12	sp|Q9UBI6|GBG12_HUMAN Guanine nucleotide-binding protein G(I)/G(S)/G(O) subunit gamma-12 OS=Homo sapiens GN=GNG12 PE=1 SV=3	1	2	8.0061	13634000	3474500	1370600	4107300	8725800	0	42770000	5895400	0	1026000	7626900	0
Adipocyte plasma membrane-associated protein	APMAP	sp|Q9HDC9|APMAP_HUMAN Adipocyte plasma membrane-associated protein OS=Homo sapiens GN=APMAP PE=1 SV=2	1	1	46.48	29974000	2264200	0	2980200	0	0	49232000	0	8328000	0	7609000	6200000
Y-box-binding protein 3	YBX3	sp|P16989|YBOX3_HUMAN Y-box-binding protein 3 OS=Homo sapiens GN=YBX3 PE=1 SV=4	1	7	40.089	92441000	3764500	0	7058700	0	9304000	37568000	0	11388000	0	7596700	11989000
Myelin basic protein	MBP	sp|P02686|MBP_HUMAN Myelin basic protein OS=Homo sapiens GN=MBP PE=1 SV=3	1	2	33.117	0	5832500	4931200	7427700	4483300	11855000	0	5768600	5717200	6482600	7565700	0
TRIO and F-actin-binding protein	TRIOBP	sp|Q9H2D6|TARA_HUMAN TRIO and F-actin-binding protein OS=Homo sapiens GN=TRIOBP PE=1 SV=3	1	2	261.37	16774000	3189800	0	1126900	0	0	16633000	0	0	0	7551800	0
Transcription elongation factor B polypeptide 2	TCEB2	sp|Q15370|ELOB_HUMAN Elongin-B OS=Homo sapiens GN=ELOB PE=1 SV=1	1	2	13.133	65935000	2096700	0	4748000	456660	5863500	24905000	0	11572000	0	7504200	5602800
Exocyst complex component 5	EXOC5	sp|O00471|EXOC5_HUMAN Exocyst complex component 5 OS=Homo sapiens GN=EXOC5 PE=1 SV=1	1	2	81.852	29766000	0	0	1133400	0	0	3227500	0	0	0	7501000	3015100
Bifunctional purine biosynthesis protein PURH;Phosphoribosylaminoimidazolecarboxamide formyltransferase;IMP cyclohydrolase	ATIC	sp|P31939|PUR9_HUMAN Bifunctional purine biosynthesis protein PURH OS=Homo sapiens GN=ATIC PE=1 SV=3	1	7	64.615	57775000	0	0	3356100	0	6091400	0	0	28267000	0	7485000	14218000
COUP transcription factor 2;COUP transcription factor 1	NR2F2;NR2F1	sp|P24468|COT2_HUMAN COUP transcription factor 2 OS=Homo sapiens GN=NR2F2 PE=1 SV=1;sp|P10589|COT1_HUMAN COUP transcription factor 1 OS=Homo sapiens GN=NR2F1 PE=1 SV=1	2	2	45.571	28443000	3139100	0	0	0	0	0	0	0	0	7471000	0
Serpin B12	SERPINB12	sp|Q96P63|SPB12_HUMAN Serpin B12 OS=Homo sapiens GN=SERPINB12 PE=1 SV=1	1	2	46.276	0	0	0	1427900	0	4273300	0	0	0	0	7458200	2117300
Protein deglycase DJ-1	PARK7	sp|Q99497|PARK7_HUMAN Protein DJ-1 OS=Homo sapiens GN=PARK7 PE=1 SV=2	1	7	19.891	113300000	76196000	46943000	66460000	4402500	0	38739000	1100100	21267000	179940	7401800	3826500
		sp|Q96L93|KI16B_HUMAN Kinesin-like protein KIF16B OS=Homo sapiens GN=KIF16B PE=1 SV=2	1	1	152.01	0	0	0	0	0	0	14327000	0	5296100	0	7400400	0
Protein transport protein Sec61 subunit beta	SEC61B	sp|P60468|SC61B_HUMAN Protein transport protein Sec61 subunit beta OS=Homo sapiens GN=SEC61B PE=1 SV=2	1	1	9.9743	0	3208600	1858700	6782800	632380	5552500	65701000	2655100	7685600	0	7367800	3476800
Lamin-B receptor	LBR	sp|Q14739|LBR_HUMAN Lamin-B receptor OS=Homo sapiens GN=LBR PE=1 SV=2	1	6	70.702	203310000	24785000	5294700	40423000	1159300	20448000	438750000	7220100	20822000	0	7365800	5923600
Lysophosphatidylcholine acyltransferase 2	LPCAT2	sp|Q7L5N7|PCAT2_HUMAN Lysophosphatidylcholine acyltransferase 2 OS=Homo sapiens GN=LPCAT2 PE=1 SV=1	1	2	60.207	56247000	9428900	0	13090000	0	11116000	13777000	2064300	27747000	0	7317000	13030000
4-trimethylaminobutyraldehyde dehydrogenase	ALDH9A1	sp|P49189|AL9A1_HUMAN 4-trimethylaminobutyraldehyde dehydrogenase OS=Homo sapiens GN=ALDH9A1 PE=1 SV=3	1	8	53.801	19997000	0	0	0	0	1555300	31757000	4388900	4548200	0	7296200	5944300
Dynamin-2	DNM2	sp|P50570|DYN2_HUMAN Dynamin-2 OS=Homo sapiens GN=DNM2 PE=1 SV=2	3	4	98.063	101550000	3739300	0	4933200	0	3971200	62021000	2715500	25516000	2440000	7227000	9956100
Microtubule-actin cross-linking factor 1, isoforms 1/2/3/5	MACF1	sp|Q9UPN3|MACF1_HUMAN Microtubule-actin cross-linking factor 1, isoforms 1/2/3/5 OS=Homo sapiens GN=MACF1 PE=1 SV=4	1	14	838.3	237570000	2639800	270660	3045400	0	9657700	144720000	922370	21627000	0	7189000	4146500
E3 SUMO-protein ligase RanBP2;RANBP2-like and GRIP domain-containing protein 5/6;RANBP2-like and GRIP domain-containing protein 8	RANBP2;RGPD5;RGPD8	sp|P49792|RBP2_HUMAN E3 SUMO-protein ligase RanBP2 OS=Homo sapiens GN=RANBP2 PE=1 SV=2;sp|Q99666|RGPD5_HUMAN RANBP2-like and GRIP domain-containing protein 5/6 OS=Homo sapiens GN=RGPD5 PE=1 SV=3;sp|O14715|RGPD8_HUMAN RANBP2-like and GRIP domain-containing	5	10	358.2	154430000	0	0	0	0	0	125430000	3440700	18154000	0	7171100	1092300
SUMO-activating enzyme subunit 2	UBA2	sp|Q9UBT2|SAE2_HUMAN SUMO-activating enzyme subunit 2 OS=Homo sapiens GN=UBA2 PE=1 SV=2	1	6	71.223	72198000	2687200	6667000	5902400	6778200	0	101660000	0	16661000	0	7135400	1451000
			1	2	52.668	28752000	0	0	1546000	0	0	0	0	8055900	0	7133600	15420000
U3 small nucleolar RNA-associated protein 18 homolog	UTP18	sp|Q9Y5J1|UTP18_HUMAN U3 small nucleolar RNA-associated protein 18 homolog OS=Homo sapiens GN=UTP18 PE=1 SV=3	1	20	62.003	340080000	8538900	280180	16613000	0	14479000	136150000	14451000	82462000	1672400	7115400	36920000
Epididymal secretory glutathione peroxidase	GPX5	sp|O75715|GPX5_HUMAN Epididymal secretory glutathione peroxidase OS=Homo sapiens GN=GPX5 PE=1 SV=1	1	1	25.202	0	0	0	0	0	0	0	0	0	0	7082400	2220500
Multifunctional protein ADE2;Phosphoribosylaminoimidazole-succinocarboxamide synthase;Phosphoribosylaminoimidazole carboxylase	PAICS	sp|P22234|PUR6_HUMAN Multifunctional protein ADE2 OS=Homo sapiens GN=PAICS PE=1 SV=3	1	5	47.079	74455000	4136200	0	5151300	0	7325500	84165000	5355300	38406000	0	7046900	8601600
RNA-binding protein FUS	FUS	sp|P35637|FUS_HUMAN RNA-binding protein FUS OS=Homo sapiens GN=FUS PE=1 SV=1	1	5	53.425	139890000	8575700	0	5327100	2045100	0	117970000	11060000	17669000	3914100	7037400	12723000
Synaptonemal complex protein 1	SYCP1	sp|Q15431|SYCP1_HUMAN Synaptonemal complex protein 1 OS=Homo sapiens GN=SYCP1 PE=1 SV=2	1	1	114.19	0	7168100	1950800	9989000	5013000	5968500	0	0	6083500	1957100	6989700	0
YLP motif-containing protein 1	YLPM1	sp|P49750|YLPM1_HUMAN YLP motif-containing protein 1 OS=Homo sapiens GN=YLPM1 PE=1 SV=3	1	4	219.98	0	5911400	0	0	0	0	15921000	0	7562600	0	6982900	0
Cleavage and polyadenylation specificity factor subunit 2	CPSF2	sp|Q9P2I0|CPSF2_HUMAN Cleavage and polyadenylation specificity factor subunit 2 OS=Homo sapiens GN=CPSF2 PE=1 SV=2	1	5	88.486	0	0	0	0	0	0	0	0	7294100	0	6952500	0
CUGBP Elav-like family member 1	CELF1	sp|Q92879|CELF1_HUMAN CUGBP Elav-like family member 1 OS=Homo sapiens GN=CELF1 PE=1 SV=2	2	5	52.063	167040000	2653400	0	0	0	714670	12121000	1335000	29306000	0	6905800	3079500
Nuclear pore complex protein Nup107	NUP107	sp|P57740|NU107_HUMAN Nuclear pore complex protein Nup107 OS=Homo sapiens GN=NUP107 PE=1 SV=1	1	6	106.37	73888000	0	0	5207300	0	11524000	25679000	0	12045000	0	6896400	6587000
Spectrin beta chain, erythrocytic	SPTB	sp|P11277|SPTB1_HUMAN Spectrin beta chain, erythrocytic OS=Homo sapiens GN=SPTB PE=1 SV=5	1	8	246.47	0	0	0	0	0	0	0	0	73268000	1168800	6890700	0
High mobility group nucleosome-binding domain-containing protein 4	HMGN4	sp|O00479|HMGN4_HUMAN High mobility group nucleosome-binding domain-containing protein 4 OS=Homo sapiens GN=HMGN4 PE=1 SV=3	1	6	9.5388	89942000	8726600	377940	11138000	0	5505400	128620000	4610800	8515300	636330	6876300	4516800
Ribosomal RNA processing protein 1 homolog B	RRP1B	sp|Q14684|RRP1B_HUMAN Ribosomal RNA processing protein 1 homolog B OS=Homo sapiens GN=RRP1B PE=1 SV=3	1	5	84.427	14037000	3903100	0	9660700	0	18274000	48920000	4503500	11369000	0	6860500	7998600
Ras-related protein Rab-5A;Ras-related protein Rab-5B	RAB5A;RAB5B	sp|P20339|RAB5A_HUMAN Ras-related protein Rab-5A OS=Homo sapiens GN=RAB5A PE=1 SV=2;sp|P61020|RAB5B_HUMAN Ras-related protein Rab-5B OS=Homo sapiens GN=RAB5B PE=1 SV=1	2	4	23.658	61309000	2749400	0	3907400	0	3063000	66979000	1153500	15744000	1476400	6831400	7974500
Serrate RNA effector molecule homolog	SRRT	sp|Q9BXP5|SRRT_HUMAN Serrate RNA effector molecule homolog OS=Homo sapiens GN=SRRT PE=1 SV=1	1	8	100.67	63966000	3670900	1128400	16638000	0	11108000	25544000	386480	19568000	203560	6771100	0
Casein kinase I isoform alpha	CSNK1A1	sp|P48729|KC1A_HUMAN Casein kinase I isoform alpha OS=Homo sapiens GN=CSNK1A1 PE=1 SV=2	1	2	38.914	34742000	0	0	0	0	0	7694800	0	2500100	0	6733800	0
Vacuolar protein sorting-associated protein 4A;Fidgetin-like protein 1	VPS4A;FIGNL1	tr|I3L4J1|I3L4J1_HUMAN Uncharacterized protein (Fragment) OS=Homo sapiens PE=1 SV=3;sp|Q9UN37|VPS4A_HUMAN Vacuolar protein sorting-associated protein 4A OS=Homo sapiens GN=VPS4A PE=1 SV=1;sp|Q6PIW4|FIGL1_HUMAN Fidgetin-like protein 1 OS=Homo sapiens GN=FIG	3	2	48.07	100510000	1390300	0	1613600	0	3094900	13296000	0	9338400	0	6723500	4653000
Eukaryotic translation initiation factor 2 subunit 3;Putative eukaryotic translation initiation factor 2 subunit 3-like protein	EIF2S3;EIF2S3L	sp|P41091|IF2G_HUMAN Eukaryotic translation initiation factor 2 subunit 3 OS=Homo sapiens GN=EIF2S3 PE=1 SV=3;sp|Q2VIR3|IF2GL_HUMAN Putative eukaryotic translation initiation factor 2 subunit 3-like protein OS=Homo sapiens GN=EIF2S3L PE=5 SV=2;tr|F8W810|F8	3	9	51.109	436590000	6506100	0	20786000	986620	15305000	129300000	8178000	45433000	5943200	6715800	25477000
Nucleoporin p58/p45	NUPL1	sp|Q9BVL2|NUP58_HUMAN Nucleoporin p58/p45 OS=Homo sapiens GN=NUP58 PE=1 SV=1	1	2	60.896	42382000	1198500	0	4664400	0	6078200	16634000	1867100	13650000	0	6685600	5483000
Ras-interacting protein 1	RASIP1	sp|Q5U651|RAIN_HUMAN Ras-interacting protein 1 OS=Homo sapiens GN=RASIP1 PE=1 SV=1	1	4	103.46	20439000	3515800	0	9694600	0	20839000	77383000	4486100	14737000	0	6685100	10551000
Reticulocalbin-2	RCN2	sp|Q14257|RCN2_HUMAN Reticulocalbin-2 OS=Homo sapiens GN=RCN2 PE=1 SV=1	1	3	36.876	0	1395500	0	1850300	0	2049400	28986000	1902600	5529600	0	6657700	6193800
Prefoldin subunit 1	PFDN1	sp|O60925|PFD1_HUMAN Prefoldin subunit 1 OS=Homo sapiens GN=PFDN1 PE=1 SV=2	1	3	14.21	101000000	3718600	0	4074800	0	5035000	62444000	1933300	20159000	1106700	6644800	3366300
Serine/threonine-protein phosphatase PP1-beta catalytic subunit	PPP1CB	sp|P62140|PP1B_HUMAN Serine/threonine-protein phosphatase PP1-beta catalytic subunit OS=Homo sapiens GN=PPP1CB PE=1 SV=3	1	4	37.186	98255000	0	0	3983300	0	4415300	26684000	1724300	19169000	0	6643700	5091500
Dolichyl-diphosphooligosaccharide--protein glycosyltransferase subunit STT3A	STT3A	sp|P46977|STT3A_HUMAN Dolichyl-diphosphooligosaccharide--protein glycosyltransferase subunit STT3A OS=Homo sapiens GN=STT3A PE=1 SV=2	1	4	80.529	137880000	6135600	1068700	9664200	0	11218000	123990000	5883400	11031000	0	6642800	16443000
Hyaluronan and proteoglycan link protein 3	HAPLN3	sp|Q96S86|HPLN3_HUMAN Hyaluronan and proteoglycan link protein 3 OS=Homo sapiens GN=HAPLN3 PE=2 SV=1	1	5	40.894	55875000	0	0	12610000	0	7169700	19683000	4460200	65307000	0	6634900	7016800
Fermitin family homolog 3	FERMT3	sp|Q86UX7|URP2_HUMAN Fermitin family homolog 3 OS=Homo sapiens GN=FERMT3 PE=1 SV=1	1	3	75.952	155750000	0	0	0	0	0	42880000	0	12939000	0	6621500	6383500
Chromatin complexes subunit BAP18	BAP18;RNASEK-C17orf49	sp|Q8IXM2|BAP18_HUMAN Chromatin complexes subunit BAP18 OS=Homo sapiens GN=BAP18 PE=1 SV=1;tr|H0YIS7|H0YIS7_HUMAN RNASEK-C17orf49 readthrough (Fragment) OS=Homo sapiens GN=RNASEK-C17orf49 PE=4 SV=1	2	3	17.9	103630000	0	0	3000600	0	0	24680000	0	0	0	6617800	6178700
Histone H2A.V;Histone H2A.Z	H2AFV;H2AFZ	sp|Q71UI9|H2AV_HUMAN Histone H2A.V OS=Homo sapiens GN=H2AFV PE=1 SV=3;sp|P0C0S5|H2AZ_HUMAN Histone H2A.Z OS=Homo sapiens GN=H2AFZ PE=1 SV=2	2	7	13.509	3166600000	1241400	3173600	12147000	2560200	7965200	1728000000	144160000	42606000	3696700	6614100	8119700
Double-stranded RNA-specific adenosine deaminase	ADAR	sp|P55265|DSRAD_HUMAN Double-stranded RNA-specific adenosine deaminase OS=Homo sapiens GN=ADAR PE=1 SV=4	1	2	136.06	0	2020900	0	0	0	2332200	42608000	1555900	22590000	0	6608500	9175300
Nucleosome-remodeling factor subunit BPTF	BPTF	sp|Q12830|BPTF_HUMAN Nucleosome-remodeling factor subunit BPTF OS=Homo sapiens GN=BPTF PE=1 SV=3	1	7	338.26	0	0	753820	5479900	1682700	0	7226900	0	10920000	0	6568100	6093100
Obg-like ATPase 1	OLA1	sp|Q9NTK5|OLA1_HUMAN Obg-like ATPase 1 OS=Homo sapiens GN=OLA1 PE=1 SV=2	1	4	44.743	57534000	0	0	2504100	0	2502000	30609000	0	7261200	0	6565800	0
Sorting nexin-1	SNX1	sp|Q13596|SNX1_HUMAN Sorting nexin-1 OS=Homo sapiens GN=SNX1 PE=1 SV=3	1	5	59.069	74969000	0	0	0	0	0	27070000	3499900	13769000	0	6457300	5844100
NADH dehydrogenase [ubiquinone] 1 alpha subcomplex subunit 5	NDUFA5	sp|Q16718|NDUA5_HUMAN NADH dehydrogenase [ubiquinone] 1 alpha subcomplex subunit 5 OS=Homo sapiens GN=NDUFA5 PE=1 SV=3	1	3	13.459	38977000	2289700	0	5130000	0	5820700	56839000	1921400	15296000	0	6428200	5778000
			1	4	51.113	0	0	0	3632400	0	0	10261000	0	9663700	0	6414900	16661000
5-3 exoribonuclease 2	XRN2	sp|Q9H0D6|XRN2_HUMAN 5-3 exoribonuclease 2 OS=Homo sapiens GN=XRN2 PE=1 SV=1	1	11	108.58	132620000	0	0	3148700	0	1490500	83845000	1182100	6197200	0	6408000	1160200
Zinc finger protein ubi-d4	DPF2	sp|Q92785|REQU_HUMAN Zinc finger protein ubi-d4 OS=Homo sapiens GN=DPF2 PE=1 SV=2	1	2	44.155	31527000	5092500	985310	4261100	0	5834600	49030000	7692200	23679000	0	6394400	5709400
Ras-related protein Rab-14	RAB14	sp|P61106|RAB14_HUMAN Ras-related protein Rab-14 OS=Homo sapiens GN=RAB14 PE=1 SV=4	1	4	23.897	48844000	2454500	0	5255400	0	5706700	33074000	3385800	18197000	0	6387400	6094200
YTH domain-containing protein 1	YTHDC1	sp|Q96MU7|YTDC1_HUMAN YTH domain-containing protein 1 OS=Homo sapiens GN=YTHDC1 PE=1 SV=3	1	13	84.699	92607000	11725000	0	31282000	0	51830000	104480000	9795500	28752000	0	6380800	13950000
Transcription elongation factor B polypeptide 1	TCEB1	sp|Q15369|ELOC_HUMAN Elongin-C OS=Homo sapiens GN=ELOC PE=1 SV=1	1	3	12.473	65736000	0	0	6492400	0	4280600	32109000	1452600	10921000	1299600	6208600	1656300
Actin-like protein 6A	ACTL6A	sp|O96019|ACL6A_HUMAN Actin-like protein 6A OS=Homo sapiens GN=ACTL6A PE=1 SV=1	2	11	47.46	10386000	0	0	7622300	0	5989300	60818000	0	15561000	1783900	6206500	8238400
Transmembrane protein 201	TMEM201	sp|Q5SNT2|TM201_HUMAN Transmembrane protein 201 OS=Homo sapiens GN=TMEM201 PE=1 SV=1	1	2	72.235	0	2189200	0	4591200	0	4997000	23222000	0	8825600	0	6190400	6428000
Calponin-2	CNN2	sp|Q99439|CNN2_HUMAN Calponin-2 OS=Homo sapiens GN=CNN2 PE=1 SV=4	1	3	33.697	45808000	3278400	1050600	3337300	0	7419000	29017000	1895200	10609000	725980	6187500	7223200
Adenylate kinase isoenzyme 1	AK1	sp|P00568|KAD1_HUMAN Adenylate kinase isoenzyme 1 OS=Homo sapiens GN=AK1 PE=1 SV=3	1	3	21.635	50199000	2538200	0	4561400	0	6482400	23519000	1261300	12238000	0	6179000	4054400
Hydroxymethylglutaryl-CoA synthase, cytoplasmic	HMGCS1	sp|Q01581|HMCS1_HUMAN Hydroxymethylglutaryl-CoA synthase, cytoplasmic OS=Homo sapiens GN=HMGCS1 PE=1 SV=2	1	4	57.293	0	0	0	0	0	0	0	0	0	0	6162300	0
60S acidic ribosomal protein P1	RPLP1	sp|P05386|RLA1_HUMAN 60S acidic ribosomal protein P1 OS=Homo sapiens GN=RPLP1 PE=1 SV=1	1	3	11.514	50887000	103500000	0	0	0	0	0	124570000	0	0	6153200	149330000
Cytosolic acyl coenzyme A thioester hydrolase	ACOT7	sp|O00154|BACH_HUMAN Cytosolic acyl coenzyme A thioester hydrolase OS=Homo sapiens GN=ACOT7 PE=1 SV=3	1	3	41.796	91692000	3404600	0	3746100	0	3046600	44462000	4208000	35261000	0	6148700	0
Caspase activity and apoptosis inhibitor 1	CAAP1	sp|Q9H8G2|CAAP1_HUMAN Caspase activity and apoptosis inhibitor 1 OS=Homo sapiens GN=CAAP1 PE=1 SV=2	1	3	38.367	0	0	0	0	0	6767100	0	0	3992200	0	6109700	0
Serine/threonine-protein phosphatase 2A 55 kDa regulatory subunit B alpha isoform	PPP2R2A	sp|P63151|2ABA_HUMAN Serine/threonine-protein phosphatase 2A 55 kDa regulatory subunit B alpha isoform OS=Homo sapiens GN=PPP2R2A PE=1 SV=1	4	5	51.691	22019000	10458000	3497900	8489500	2064300	5319400	43332000	0	9180000	0	6068800	0
Glucosidase 2 subunit beta	PRKCSH	sp|P14314|GLU2B_HUMAN Glucosidase 2 subunit beta OS=Homo sapiens GN=PRKCSH PE=1 SV=2	1	5	59.425	42592000	0	0	4853800	0	0	139110000	0	8984400	0	6063100	0
GTP-binding protein 1	GTPBP1	sp|O00178|GTPB1_HUMAN GTP-binding protein 1 OS=Homo sapiens GN=GTPBP1 PE=1 SV=3	1	2	72.453	0	0	0	910000	0	1842300	91247000	0	7141000	0	6049500	0
Alstrom syndrome protein 1	ALMS1	sp|Q8TCU4|ALMS1_HUMAN Alstrom syndrome protein 1 OS=Homo sapiens GN=ALMS1 PE=1 SV=3	1	3	460.96	66833000	7488800	0	0	0	0	31453000	0	12061000	0	5999200	0
Spliceosome-associated protein CWC15 homolog	CWC15	sp|Q9P013|CWC15_HUMAN Spliceosome-associated protein CWC15 homolog OS=Homo sapiens GN=CWC15 PE=1 SV=2	1	7	26.624	155930000	18694000	0	21907000	0	23151000	232260000	7215600	51754000	2642700	5992500	30906000
WD repeat-containing protein 74	WDR74	sp|Q6RFH5|WDR74_HUMAN WD repeat-containing protein 74 OS=Homo sapiens GN=WDR74 PE=1 SV=1	1	11	42.441	148600000	3199000	0	4653500	0	8407100	11886000	2125400	20160000	917550	5941600	15377000
28S ribosomal protein S22, mitochondrial	MRPS22	sp|P82650|RT22_HUMAN 28S ribosomal protein S22, mitochondrial OS=Homo sapiens GN=MRPS22 PE=1 SV=1	1	1	41.28	0	0	0	2755800	0	0	28287000	0	0	0	5931100	0
Putative helicase MOV-10	MOV10	sp|Q9HCE1|MOV10_HUMAN Putative helicase MOV-10 OS=Homo sapiens GN=MOV10 PE=1 SV=2	1	5	113.67	173170000	2446500	0	0	0	0	5126100	2276100	0	0	5928800	804740
Mitogen-activated protein kinase 3	MAPK3	sp|P27361|MK03_HUMAN Mitogen-activated protein kinase 3 OS=Homo sapiens GN=MAPK3 PE=1 SV=4	1	3	43.135	65142000	1599600	0	3862200	0	5682200	33429000	1408400	6585900	0	5892200	5854900
Epiplakin	EPPK1	sp|P58107|EPIPL_HUMAN Epiplakin OS=Homo sapiens GN=EPPK1 PE=1 SV=2	1	94	555.61	36344000	6589700	87897000	13259000	343190	10384000	30062000	0	17727000	465050	5887700	0
39S ribosomal protein L43, mitochondrial	MRPL43	sp|Q8N983|RM43_HUMAN 39S ribosomal protein L43, mitochondrial OS=Homo sapiens GN=MRPL43 PE=1 SV=1	1	3	23.431	25841000	0	0	0	0	3651600	3099200	0	12308000	0	5876600	0
Isovaleryl-CoA dehydrogenase, mitochondrial	IVD	sp|P26440|IVD_HUMAN Isovaleryl-CoA dehydrogenase, mitochondrial OS=Homo sapiens GN=IVD PE=1 SV=1	1	2	46.319	35203000	0	0	3957500	0	0	15420000	0	11450000	881600	5853200	0
Collagen alpha-1(XVIII) chain;Endostatin	COL18A1	sp|P39060|COIA1_HUMAN Collagen alpha-1(XVIII) chain OS=Homo sapiens GN=COL18A1 PE=1 SV=5	1	3	178.19	69347000	580810	0	0	0	0	0	2012300	18570000	0	5851300	6432100
60S ribosomal protein L37	RPL37	sp|P61927|RL37_HUMAN 60S ribosomal protein L37 OS=Homo sapiens GN=RPL37 PE=1 SV=2	1	2	11.078	14534000	4244000	3990900	18197000	6197500	27738000	9760100	26485000	13078000	18034000	5802200	61282000
Protein LYRIC	MTDH	sp|Q86UE4|LYRIC_HUMAN Protein LYRIC OS=Homo sapiens GN=MTDH PE=1 SV=2	1	5	63.836	185150000	5695000	0	9824900	0	28413000	87018000	4286200	20873000	729500	5769900	16332000
C-1-tetrahydrofolate synthase, cytoplasmic;Methylenetetrahydrofolate dehydrogenase;Methenyltetrahydrofolate cyclohydrolase;Formyltetrahydrofolate synthetase;C-1-tetrahydrofolate synthase, cytoplasmic, N-terminally processed	MTHFD1	sp|P11586|C1TC_HUMAN C-1-tetrahydrofolate synthase, cytoplasmic OS=Homo sapiens GN=MTHFD1 PE=1 SV=3	1	11	101.56	281710000	12974000	1133700	4687200	0	3464700	189940000	6142400	22611000	335080	5766700	7935900
Periodic tryptophan protein 1 homolog	PWP1	sp|Q13610|PWP1_HUMAN Periodic tryptophan protein 1 homolog OS=Homo sapiens GN=PWP1 PE=1 SV=1	1	3	55.827	64861000	6173300	0	0	0	6552800	61142000	0	25266000	1432800	5765800	11769000
Nuclear ubiquitous casein and cyclin-dependent kinase substrate 1	NUCKS1	sp|Q9H1E3|NUCKS_HUMAN Nuclear ubiquitous casein and cyclin-dependent kinase substrate 1 OS=Homo sapiens GN=NUCKS1 PE=1 SV=1	1	9	27.296	129260000	5781200	4819000	71499000	2455600	126190000	124170000	0	3846200	454370	5763400	8611200
Bleomycin hydrolase	BLMH	sp|Q13867|BLMH_HUMAN Bleomycin hydrolase OS=Homo sapiens GN=BLMH PE=1 SV=1	1	5	52.562	5766200	0	0	0	0	0	6483400	0	920100	0	5745200	1247200
Ran-specific GTPase-activating protein	RANBP1	sp|P43487|RANG_HUMAN Ran-specific GTPase-activating protein OS=Homo sapiens GN=RANBP1 PE=1 SV=1	1	3	23.31	99822000	2006600	957110	4374900	0	4357400	46174000	3005500	10978000	574440	5736000	1424500
UV excision repair protein RAD23 homolog B	RAD23B	sp|P54727|RD23B_HUMAN UV excision repair protein RAD23 homolog B OS=Homo sapiens GN=RAD23B PE=1 SV=1	2	3	43.171	38372000	2385300	0	2199200	0	6626100	6304300	811450	12080000	0	5665200	3300800
Protein FAM135B	FAM135B	sp|Q49AJ0|F135B_HUMAN Protein FAM135B OS=Homo sapiens GN=FAM135B PE=2 SV=2	1	2	155.77	0	1402100	1828300	7266400	3716600	11334000	0	0	3544700	1470500	5602900	3791900
Structural maintenance of chromosomes protein 5	SMC5	sp|Q8IY18|SMC5_HUMAN Structural maintenance of chromosomes protein 5 OS=Homo sapiens GN=SMC5 PE=1 SV=2	1	7	128.81	95633000	0	0	0	0	2987100	15718000	0	9418800	0	5575400	6595500
			1	2	140.37	22552000	0	0	0	0	1774600	0	0	4214700	0	5574800	5184400
Glutathione S-transferase Mu 5;Glutathione S-transferase Mu 2;Glutathione S-transferase Mu 3	GSTM5;GSTM2;GSTM3	sp|P46439|GSTM5_HUMAN Glutathione S-transferase Mu 5 OS=Homo sapiens GN=GSTM5 PE=1 SV=3;sp|P28161|GSTM2_HUMAN Glutathione S-transferase Mu 2 OS=Homo sapiens GN=GSTM2 PE=1 SV=2;sp|P21266|GSTM3_HUMAN Glutathione S-transferase Mu 3 OS=Homo sapiens GN=GSTM3 PE	3	1	25.674	58431000	0	0	933260	0	0	10448000	0	0	1269800	5569500	5872200
Acetyl-CoA carboxylase 1;Biotin carboxylase	ACACA	sp|Q13085|ACACA_HUMAN Acetyl-CoA carboxylase 1 OS=Homo sapiens GN=ACACA PE=1 SV=2	1	2	265.55	0	0	0	3145100	0	0	0	0	0	0	5567400	2487100
Isocitrate dehydrogenase [NAD] subunit alpha, mitochondrial	IDH3A	sp|P50213|IDH3A_HUMAN Isocitrate dehydrogenase [NAD] subunit alpha, mitochondrial OS=Homo sapiens GN=IDH3A PE=1 SV=1	1	2	39.591	41358000	1963200	0	4483700	0	6410300	19492000	1488600	14980000	1396700	5507000	0
Importin subunit alpha-1	KPNA2	sp|P52292|IMA1_HUMAN Importin subunit alpha-1 OS=Homo sapiens GN=KPNA2 PE=1 SV=1	1	8	57.861	12036000	0	0	25082000	0	2773800	38683000	1799900	20265000	0	5482300	633430
Coatomer subunit epsilon	COPE	sp|O14579|COPE_HUMAN Coatomer subunit epsilon OS=Homo sapiens GN=COPE PE=1 SV=3	1	5	34.482	115580000	7193300	0	0	0	0	170980000	4325000	26904000	0	5471900	24554000
ADP-ribosylation factor-like protein 3	ARL3	sp|P36405|ARL3_HUMAN ADP-ribosylation factor-like protein 3 OS=Homo sapiens GN=ARL3 PE=1 SV=2	1	1	20.455	32029000	0	0	0	0	0	0	0	2997600	0	5432500	0
Solute carrier family 12 member 7	SLC12A7	sp|Q9Y666|S12A7_HUMAN Solute carrier family 12 member 7 OS=Homo sapiens GN=SLC12A7 PE=1 SV=3	1	1	119.1	0	0	0	0	0	0	0	0	0	0	5428700	0
Flap endonuclease 1	FEN1	sp|P39748|FEN1_HUMAN Flap endonuclease 1 OS=Homo sapiens GN=FEN1 PE=1 SV=1	3	4	42.592	23116000	1886200	0	3287200	0	4668200	14619000	0	9600200	0	5427700	9593000
GTPase NRas;GTPase HRas;GTPase HRas, N-terminally processed	NRAS;HRAS	sp|P01111|RASN_HUMAN GTPase NRas OS=Homo sapiens GN=NRAS PE=1 SV=1;sp|P01112|RASH_HUMAN GTPase HRas OS=Homo sapiens GN=HRAS PE=1 SV=1	3	3	21.229	3410600	0	0	1690700	0	0	71836000	0	0	0	5411400	8485100
ATP-dependent RNA helicase DDX54	DDX54	sp|Q8TDD1|DDX54_HUMAN ATP-dependent RNA helicase DDX54 OS=Homo sapiens GN=DDX54 PE=1 SV=2	1	10	98.594	11748000	1085900	0	8345800	0	13104000	44545000	528490	7671900	0	5377900	5559900
ADP-ribosylation factor-like protein 2	ARL2	sp|P36404|ARL2_HUMAN ADP-ribosylation factor-like protein 2 OS=Homo sapiens GN=ARL2 PE=1 SV=4	1	1	20.878	46683000	0	0	0	0	0	18414000	0	6553700	0	5346300	0
Aurora kinase B	AURKB	sp|Q96GD4|AURKB_HUMAN Aurora kinase B OS=Homo sapiens GN=AURKB PE=1 SV=3	1	3	39.31	0	0	0	0	0	0	0	0	5284100	0	5337600	0
DNA-directed RNA polymerases I, II, and III subunit RPABC5	POLR2L	sp|P62875|RPAB5_HUMAN DNA-directed RNA polymerases I, II, and III subunit RPABC5 OS=Homo sapiens GN=POLR2L PE=1 SV=1	1	2	7.645	85551000	0	0	0	0	0	16710000	0	11653000	0	5305100	4675600
Alpha-aminoadipic semialdehyde dehydrogenase	ALDH7A1	sp|P49419|AL7A1_HUMAN Alpha-aminoadipic semialdehyde dehydrogenase OS=Homo sapiens GN=ALDH7A1 PE=1 SV=5	1	3	58.486	167830000	0	0	0	0	0	0	0	12367000	0	5280900	9865100
Selenoprotein K	SELK	sp|Q9Y6D0|SELK_HUMAN Selenoprotein K OS=Homo sapiens GN=SELENOK PE=1 SV=3	1	1	10.645	0	0	0	2201700	0	4658500	20368000	0	4840800	0	5280100	5177400
SH3 domain-binding glutamic acid-rich-like protein 3	SH3BGRL3	sp|Q9H299|SH3L3_HUMAN SH3 domain-binding glutamic acid-rich-like protein 3 OS=Homo sapiens GN=SH3BGRL3 PE=1 SV=1	1	2	10.438	139750000	0	0	0	0	5507500	322960000	10780000	13843000	0	5268300	6058900
C-terminal-binding protein 1	CTBP1	sp|Q13363|CTBP1_HUMAN C-terminal-binding protein 1 OS=Homo sapiens GN=CTBP1 PE=1 SV=2	1	3	47.535	40824000	1857400	0	3436100	0	3772100	37870000	0	13748000	0	5253000	6046600
Phosphoglucomutase-2	PGM2	sp|Q96G03|PGM2_HUMAN Phosphoglucomutase-2 OS=Homo sapiens GN=PGM2 PE=1 SV=4	1	3	68.283	17954000	900930	0	0	0	2867800	3186500	0	4790300	0	5244900	9005800
Proteasome subunit alpha type-6	PSMA6	sp|P60900|PSA6_HUMAN Proteasome subunit alpha type-6 OS=Homo sapiens GN=PSMA6 PE=1 SV=1	1	3	27.399	0	0	0	0	0	0	0	1451200	0	0	5213700	4169300
		;	2	17	51.606	99823000	0	0	0	0	0	0	0	6927900	0	5161300	9904800
DnaJ homolog subfamily A member 3, mitochondrial	DNAJA3	sp|Q96EY1|DNJA3_HUMAN DnaJ homolog subfamily A member 3, mitochondrial OS=Homo sapiens GN=DNAJA3 PE=1 SV=2	1	4	52.488	197980000	6141200	0	0	0	0	17698000	0	5938200	0	5143500	0
Cytoplasmic tyrosine-protein kinase BMX	BMX	sp|P51813|BMX_HUMAN Cytoplasmic tyrosine-protein kinase BMX OS=Homo sapiens GN=BMX PE=1 SV=1	1	2	78.01	36155000	1773900	0	0	0	0	10790000	0	6179600	0	5122300	0
Adenylosuccinate lyase	ADSL	sp|P30566|PUR8_HUMAN Adenylosuccinate lyase OS=Homo sapiens GN=ADSL PE=1 SV=2	1	2	54.889	177910000	1092200	0	1463200	0	0	34315000	2514800	13134000	2968000	5116400	5897500
Histone-binding protein RBBP4	RBBP4	sp|Q09028|RBBP4_HUMAN Histone-binding protein RBBP4 OS=Homo sapiens GN=RBBP4 PE=1 SV=3	1	9	47.655	213070000	1159000	0	3165800	0	5508200	150120000	3731600	6106600	0	5109600	4059600
Utrophin	UTRN	sp|P46939|UTRO_HUMAN Utrophin OS=Homo sapiens GN=UTRN PE=1 SV=2	1	2	394.46	21616000	0	0	0	0	6040200	22555000	0	10088000	0	5105000	4773500
Protein SREK1IP1	SREK1IP1	sp|Q8N9Q2|SR1IP_HUMAN Protein SREK1IP1 OS=Homo sapiens GN=SREK1IP1 PE=1 SV=1	1	4	18.177	23487000	0	0	2218000	0	10931000	76295000	0	14472000	0	5078000	27213000
Stromal cell-derived factor 2	SDF2	sp|Q99470|SDF2_HUMAN Stromal cell-derived factor 2 OS=Homo sapiens GN=SDF2 PE=1 SV=2	1	1	23.026	28606000	0	0	2097600	0	0	18738000	0	0	0	5062700	7203800
Serine palmitoyltransferase 1	SPTLC1	sp|O15269|SPTC1_HUMAN Serine palmitoyltransferase 1 OS=Homo sapiens GN=SPTLC1 PE=1 SV=1	1	3	52.743	56774000	1353300	0	4823100	0	6644100	29512000	0	1565400	0	5029200	8621500
Nuclear receptor coactivator 5	NCOA5	sp|Q9HCD5|NCOA5_HUMAN Nuclear receptor coactivator 5 OS=Homo sapiens GN=NCOA5 PE=1 SV=2	1	11	65.536	185690000	8639300	0	4049000	0	8039600	24417000	4657400	14727000	0	5019700	6246600
Plastin-3	PLS3	sp|P13797|PLST_HUMAN Plastin-3 OS=Homo sapiens GN=PLS3 PE=1 SV=4	2	12	70.81	190710000	1010700	0	1717400	0	0	33826000	1750400	8231400	693100	5017300	3097300
14-3-3 protein beta/alpha;14-3-3 protein beta/alpha, N-terminally processed	YWHAB	sp|P31946|1433B_HUMAN 14-3-3 protein beta/alpha OS=Homo sapiens GN=YWHAB PE=1 SV=3	1	11	28.082	193870000	5485200	0	6640100	89589	10556000	214610000	5096700	31535000	0	5009100	15113000
			1	54	51.417	0	0	0	2221500	0	5500800	16182000	1381900	7234300	0	4941300	5232000
G-rich sequence factor 1	GRSF1	sp|Q12849|GRSF1_HUMAN G-rich sequence factor 1 OS=Homo sapiens GN=GRSF1 PE=1 SV=3	1	6	53.126	49603000	2546200	0	1798500	0	1046400	32261000	1739700	11315000	0	4936400	3645600
Protein DEK	DEK	sp|P35659|DEK_HUMAN Protein DEK OS=Homo sapiens GN=DEK PE=1 SV=1	1	5	42.674	153310000	0	0	8772400	0	20853000	0	0	20732000	0	4920800	5927400
Ribosomal biogenesis protein LAS1L	LAS1L	sp|Q9Y4W2|LAS1L_HUMAN Ribosomal biogenesis protein LAS1L OS=Homo sapiens GN=LAS1L PE=1 SV=2	1	4	83.064	77651000	0	0	0	0	0	15833000	1555900	17159000	0	4876400	4886900
Extended synaptotagmin-1	ESYT1	sp|Q9BSJ8|ESYT1_HUMAN Extended synaptotagmin-1 OS=Homo sapiens GN=ESYT1 PE=1 SV=1	1	4	122.85	114660000	1854600	0	2417500	0	2706600	29155000	0	8723400	0	4863500	3725300
Ras-related protein Rab-8A	RAB8A	sp|P61006|RAB8A_HUMAN Ras-related protein Rab-8A OS=Homo sapiens GN=RAB8A PE=1 SV=1	1	5	23.668	78992000	1731300	707680	2180900	0	3297800	31375000	882480	4889300	716720	4859300	5301700
Serine/threonine-protein phosphatase 2A catalytic subunit alpha isoform;Serine/threonine-protein phosphatase 2A catalytic subunit beta isoform	PPP2CA;PPP2CB	sp|P67775|PP2AA_HUMAN Serine/threonine-protein phosphatase 2A catalytic subunit alpha isoform OS=Homo sapiens GN=PPP2CA PE=1 SV=1;sp|P62714|PP2AB_HUMAN Serine/threonine-protein phosphatase 2A catalytic subunit beta isoform OS=Homo sapiens GN=PPP2CB PE=1 SV	3	4	35.594	0	1960600	0	0	0	2848100	0	0	9996400	0	4858800	0
UPF0568 protein C14orf166	C14orf166	sp|Q9Y224|CN166_HUMAN UPF0568 protein C14orf166 OS=Homo sapiens GN=C14orf166 PE=1 SV=1	1	5	28.068	161850000	1423000	0	3694700	0	2211700	68785000	4511600	55119000	2467100	4851500	3752600
Keratin, type I cytoskeletal 13	KRT13	sp|P13646|K1C13_HUMAN Keratin, type I cytoskeletal 13 OS=Homo sapiens GN=KRT13 PE=1 SV=4;	2	22	49.588	901890000	5162900	1816500	3996600	454120000	10711000	87570000	3732100	13757000	0	4826700	0
Chloride intracellular channel protein 4	CLIC4	sp|Q9Y696|CLIC4_HUMAN Chloride intracellular channel protein 4 OS=Homo sapiens GN=CLIC4 PE=1 SV=4	1	2	28.772	83254000	0	1226900	2150600	0	0	58607000	2707400	6709000	0	4826400	6490300
Splicing factor 3A subunit 1	SF3A1	sp|Q15459|SF3A1_HUMAN Splicing factor 3A subunit 1 OS=Homo sapiens GN=SF3A1 PE=1 SV=1	1	12	88.885	129670000	7636300	1920300	13609000	3486500	773830	267210000	21066000	71745000	0	4779100	7568300
Alpha-adducin	ADD1	sp|P35611|ADDA_HUMAN Alpha-adducin OS=Homo sapiens GN=ADD1 PE=1 SV=2	1	1	80.954	14770000	0	0	1309300	0	1576800	0	0	0	0	4769500	0
Ubiquitin carboxyl-terminal hydrolase 36	USP36	sp|Q9P275|UBP36_HUMAN Ubiquitin carboxyl-terminal hydrolase 36 OS=Homo sapiens GN=USP36 PE=1 SV=3	1	5	122.65	15677000	0	0	2931500	0	3386900	19244000	0	0	0	4766200	4759400
DNA replication licensing factor MCM3	MCM3	sp|P25205|MCM3_HUMAN DNA replication licensing factor MCM3 OS=Homo sapiens GN=MCM3 PE=1 SV=3	1	18	90.98	278780000	771220	0	3562700	0	3499500	66807000	808880	27540000	0	4746900	1205700
Zinc-alpha-2-glycoprotein	AZGP1	sp|P25311|ZA2G_HUMAN Zinc-alpha-2-glycoprotein OS=Homo sapiens GN=AZGP1 PE=1 SV=2	1	4	34.258	0	0	1316000	0	0	0	0	637490	0	561590	4736100	3079300
V-type proton ATPase 116 kDa subunit a isoform 3	TCIRG1	sp|Q13488|VPP3_HUMAN V-type proton ATPase 116 kDa subunit a isoform 3 OS=Homo sapiens GN=TCIRG1 PE=1 SV=3	1	2	92.967	45074000	2538100	0	5189300	2619400	2421600	43772000	3651300	0	0	4731400	0
Nurim	NRM	sp|Q8IXM6|NRM_HUMAN Nurim OS=Homo sapiens GN=NRM PE=1 SV=1	1	1	29.379	58275000	0	0	0	0	0	0	1620700	0	0	4728200	6931900
Selenoprotein N	SEPN1	sp|Q9NZV5|SELN_HUMAN Selenoprotein N OS=Homo sapiens GN=SELENON PE=1 SV=5	1	1	65.812	0	0	0	0	0	0	8828900	0	0	0	4710500	0
Caldesmon	CALD1	sp|Q05682|CALD1_HUMAN Caldesmon OS=Homo sapiens GN=CALD1 PE=1 SV=3	1	9	93.23	89452000	8265400	1689500	21511000	6138300	93203000	262620000	11762000	26993000	0	4700500	12761000
Protein transport protein Sec24C	SEC24C	sp|P53992|SC24C_HUMAN Protein transport protein Sec24C OS=Homo sapiens GN=SEC24C PE=1 SV=3	1	3	118.32	137120000	4695700	0	0	0	6850600	48397000	0	7174400	0	4697300	3951900
	IGHV1OR15-1	tr|A0A075B7D0|A0A075B7D0_HUMAN Immunoglobulin heavy variable 1/OR15-1 (non-functional) (Fragment) OS=Homo sapiens GN=IGHV1OR15-1 PE=1 SV=1	1	1	13.012	0	0	0	0	0	0	0	0	0	0	4656600	0
AT-rich interactive domain-containing protein 2	ARID2	sp|Q68CP9|ARID2_HUMAN AT-rich interactive domain-containing protein 2 OS=Homo sapiens GN=ARID2 PE=1 SV=2	1	5	197.39	0	0	0	0	0	1775100	0	0	0	0	4654300	0
Lipase maturation factor 2	LMF2	sp|Q9BU23|LMF2_HUMAN Lipase maturation factor 2 OS=Homo sapiens GN=LMF2 PE=1 SV=2	1	2	79.697	36598000	0	0	0	0	1894600	19161000	419870	9835600	383170	4651800	1905700
Eukaryotic translation initiation factor 4H	EIF4H	sp|Q15056|IF4H_HUMAN Eukaryotic translation initiation factor 4H OS=Homo sapiens GN=EIF4H PE=1 SV=5	1	5	27.385	64877000	1412800	0	4484700	0	8963300	46896000	2148900	10993000	0	4626100	3790400
PHD finger-like domain-containing protein 5A	PHF5A	sp|Q7RTV0|PHF5A_HUMAN PHD finger-like domain-containing protein 5A OS=Homo sapiens GN=PHF5A PE=1 SV=1	1	3	12.405	66013000	3360800	1319100	5540300	0	4278900	40039000	3677100	7793200	0	4597800	2681700
Periodic tryptophan protein 2 homolog	PWP2	tr|A0A0B4J2E5|A0A0B4J2E5_HUMAN Uncharacterized protein OS=Homo sapiens GN=LOC102724159 PE=1 SV=1;sp|Q15269|PWP2_HUMAN Periodic tryptophan protein 2 homolog OS=Homo sapiens GN=PWP2 PE=2 SV=2	3	22	102.45	79751000	1939400	0	4152400	0	5475400	0	2880500	7350300	0	4591600	6190300
Glutaredoxin-3	GLRX3	sp|O76003|GLRX3_HUMAN Glutaredoxin-3 OS=Homo sapiens GN=GLRX3 PE=1 SV=2	1	2	37.432	41939000	1786700	0	0	1031300	0	12882000	0	7523000	0	4570000	0
PC4 and SFRS1-interacting protein	PSIP1	sp|O75475|PSIP1_HUMAN PC4 and SFRS1-interacting protein OS=Homo sapiens GN=PSIP1 PE=1 SV=1	1	28	60.103	975350000	1460700	0	8158300	0	8509100	542200000	779770	22079000	0	4563800	6048000
Exportin-1	XPO1	sp|O14980|XPO1_HUMAN Exportin-1 OS=Homo sapiens GN=XPO1 PE=1 SV=1	1	5	123.38	297610000	756450	1824900	4462400	0	8443700	88925000	3013800	20312000	1622800	4557100	6504700
Cadherin-5	CDH5	sp|P33151|CADH5_HUMAN Cadherin-5 OS=Homo sapiens GN=CDH5 PE=1 SV=5	1	1	87.527	0	0	0	2629300	0	0	70519000	0	15069000	0	4549000	0
Ras GTPase-activating-like protein IQGAP2	IQGAP2	sp|Q13576|IQGA2_HUMAN Ras GTPase-activating-like protein IQGAP2 OS=Homo sapiens GN=IQGAP2 PE=1 SV=4	1	3	180.58	23320000	1945200	0	2857300	0	3739700	55651000	3323600	15624000	0	4535300	4706700
Single-stranded DNA-binding protein, mitochondrial	SSBP1	sp|Q04837|SSBP_HUMAN Single-stranded DNA-binding protein, mitochondrial OS=Homo sapiens GN=SSBP1 PE=1 SV=1	1	2	17.259	66359000	998750	0	2005600	516890	3646700	6380100	0	21319000	0	4518800	3996200
Glycogen [starch] synthase, muscle	GYS1	sp|P13807|GYS1_HUMAN Glycogen [starch] synthase, muscle OS=Homo sapiens GN=GYS1 PE=1 SV=2	1	1	83.785	26478000	0	0	2111400	0	0	0	0	4458300	0	4516200	4272200
RNA-binding protein 4	RBM4	sp|Q9BWF3|RBM4_HUMAN RNA-binding protein 4 OS=Homo sapiens GN=RBM4 PE=1 SV=1	1	12	40.313	310500000	24916000	17774000	34818000	22030000	43627000	175510000	5607300	63667000	0	4471900	21492000
DNA replication licensing factor MCM2	MCM2	sp|P49736|MCM2_HUMAN DNA replication licensing factor MCM2 OS=Homo sapiens GN=MCM2 PE=1 SV=4	1	16	101.89	34380000	5555900	0	7300900	0	1926600	128690000	1449300	48487000	0	4459200	2352900
Complement factor H	CFH	sp|P08603|CFAH_HUMAN Complement factor H OS=Homo sapiens GN=CFH PE=1 SV=4	3	4	139.09	34628000	0	0	4030400	0	0	15227000	0	9285100	0	4458900	0
SWI/SNF-related matrix-associated actin-dependent regulator of chromatin subfamily E member 1	SMARCE1	sp|Q969G3|SMCE1_HUMAN SWI/SNF-related matrix-associated actin-dependent regulator of chromatin subfamily E member 1 OS=Homo sapiens GN=SMARCE1 PE=1 SV=2	1	7	46.649	78667000	2676900	0	4116400	0	6617900	23369000	0	20278000	0	4452000	5173900
Secernin-1	SCRN1	sp|Q12765|SCRN1_HUMAN Secernin-1 OS=Homo sapiens GN=SCRN1 PE=1 SV=2	1	2	46.382	29478000	624120	0	0	0	0	0	0	10653000	0	4450300	4445400
Proteasomal ubiquitin receptor ADRM1	ADRM1	sp|Q16186|ADRM1_HUMAN Proteasomal ubiquitin receptor ADRM1 OS=Homo sapiens GN=ADRM1 PE=1 SV=2	1	2	42.153	0	1433400	0	3437100	0	4653900	27144000	6540000	7085000	0	4399400	9517900
General transcription factor II-I	GTF2I	sp|P78347|GTF2I_HUMAN General transcription factor II-I OS=Homo sapiens GN=GTF2I PE=1 SV=2	3	5	112.42	39303000	0	0	3282900	0	3599500	15748000	1372400	12280000	0	4389800	4274900
28S ribosomal protein S34, mitochondrial	MRPS34	sp|P82930|RT34_HUMAN 28S ribosomal protein S34, mitochondrial OS=Homo sapiens GN=MRPS34 PE=1 SV=2	1	3	25.65	20738000	0	0	0	0	0	23462000	0	0	0	4383200	0
Transcriptional repressor p66-beta	GATAD2B	sp|Q8WXI9|P66B_HUMAN Transcriptional repressor p66-beta OS=Homo sapiens GN=GATAD2B PE=1 SV=1	1	4	65.26	21825000	639820	0	0	0	0	0	0	0	0	4382500	0
Proliferating cell nuclear antigen	PCNA	sp|P12004|PCNA_HUMAN Proliferating cell nuclear antigen OS=Homo sapiens GN=PCNA PE=1 SV=1	1	13	28.768	141150000	1040800	115830	1826400	0	567970	57983000	2106600	14133000	1220200	4380000	7907100
Dual specificity mitogen-activated protein kinase kinase 2	MAP2K2	sp|P36507|MP2K2_HUMAN Dual specificity mitogen-activated protein kinase kinase 2 OS=Homo sapiens GN=MAP2K2 PE=1 SV=1;tr|A0A1B0GUL7|A0A1B0GUL7_HUMAN Uncharacterized protein OS=Homo sapiens PE=1 SV=1	2	3	44.424	63058000	0	0	2654500	0	3123400	0	0	9122000	0	4364900	0
MICOS complex subunit MIC60	IMMT	sp|Q16891|MIC60_HUMAN MICOS complex subunit MIC60 OS=Homo sapiens GN=IMMT PE=1 SV=1	1	8	83.677	93066000	1809800	0	1288300	0	1053300	304790000	1911600	1215100	0	4345200	0
Nicotinamide N-methyltransferase	NNMT	sp|P40261|NNMT_HUMAN Nicotinamide N-methyltransferase OS=Homo sapiens GN=NNMT PE=1 SV=1	1	3	29.574	235950000	2099900	0	2111200	0	4824600	85909000	0	16421000	0	4336000	4521500
Casein kinase II subunit alpha 3;Casein kinase II subunit alpha	CSNK2A3;CSNK2A1	sp|Q8NEV1|CSK23_HUMAN Casein kinase II subunit alpha 3 OS=Homo sapiens GN=CSNK2A3 PE=1 SV=2;sp|P68400|CSK21_HUMAN Casein kinase II subunit alpha OS=Homo sapiens GN=CSNK2A1 PE=1 SV=1	2	4	45.219	0	2438100	0	0	0	2889100	50402000	0	26930000	0	4319300	5140000
Vacuolar protein sorting-associated protein 4B	VPS4B	sp|O75351|VPS4B_HUMAN Vacuolar protein sorting-associated protein 4B OS=Homo sapiens GN=VPS4B PE=1 SV=2	1	2	49.301	0	0	195280	0	0	0	0	0	6322800	0	4270900	0
Voltage-dependent anion-selective channel protein 3	VDAC3	sp|Q9Y277|VDAC3_HUMAN Voltage-dependent anion-selective channel protein 3 OS=Homo sapiens GN=VDAC3 PE=1 SV=1	1	3	30.658	131470000	0	1188300	5584000	0	8381700	256360000	6929200	17993000	1578100	4267800	6908900
Valine--tRNA ligase	VARS	sp|P26640|SYVC_HUMAN Valine--tRNA ligase OS=Homo sapiens GN=VARS PE=1 SV=4	1	8	140.47	193500000	0	0	8333800	0	2463000	100620000	0	29355000	0	4258700	5453700
Protein-glutamine gamma-glutamyltransferase E;Protein-glutamine gamma-glutamyltransferase E 50 kDa catalytic chain;Protein-glutamine gamma-glutamyltransferase E 27 kDa non-catalytic chain	TGM3	sp|Q08188|TGM3_HUMAN Protein-glutamine gamma-glutamyltransferase E OS=Homo sapiens GN=TGM3 PE=1 SV=4	1	19	76.631	3935300	0	2804700	1088800	2145400	1742600	0	0	1982500	0	4224700	1175000
RNA binding protein fox-1 homolog 2;RNA binding protein fox-1 homolog 1;RNA binding protein fox-1 homolog 3	RBFOX2;RBFOX1;RBFOX3	sp|O43251|RFOX2_HUMAN RNA binding protein fox-1 homolog 2 OS=Homo sapiens GN=RBFOX2 PE=1 SV=3;sp|Q9NWB1|RFOX1_HUMAN RNA binding protein fox-1 homolog 1 OS=Homo sapiens GN=RBFOX1 PE=1 SV=2;sp|A6NFN3|RFOX3_HUMAN RNA binding protein fox-1 homolog 3 OS=Homo sa	3	3	41.373	42373000	1297400	0	2324900	0	3048900	29908000	2002800	9769600	653490	4224300	3798000
Centrin-2;Centrin-1	CETN2;CETN1	sp|P41208|CETN2_HUMAN Centrin-2 OS=Homo sapiens GN=CETN2 PE=1 SV=1;sp|Q12798|CETN1_HUMAN Centrin-1 OS=Homo sapiens GN=CETN1 PE=1 SV=1	2	4	19.738	85587000	2314700	0	3729400	0	3309500	58926000	2268900	14180000	0	4151700	7535400
NSFL1 cofactor p47	NSFL1C	sp|Q9UNZ2|NSF1C_HUMAN NSFL1 cofactor p47 OS=Homo sapiens GN=NSFL1C PE=1 SV=2	1	1	40.572	61260000	1038100	0	0	0	3147700	16801000	0	7879000	0	4101700	0
Phenylalanine--tRNA ligase alpha subunit	FARSA	sp|Q9Y285|SYFA_HUMAN Phenylalanine--tRNA ligase alpha subunit OS=Homo sapiens GN=FARSA PE=1 SV=3	1	3	57.563	36515000	2946800	0	3874700	0	3310800	60476000	1785900	6690800	0	4094000	7708900
Nucleoporin NUP53	NUP35	sp|Q8NFH5|NUP53_HUMAN Nucleoporin NUP53 OS=Homo sapiens GN=NUP35 PE=1 SV=1	1	2	34.773	27411000	0	0	3700300	0	3632400	87952000	0	16484000	0	4091400	0
Nesprin-2	SYNE2	sp|Q8WXH0|SYNE2_HUMAN Nesprin-2 OS=Homo sapiens GN=SYNE2 PE=1 SV=3	1	69	796.43	147970000	1894200	195350	1098600	206850	4521100	64235000	3096800	27593000	0	4062000	3329700
Switch-associated protein 70	SWAP70	sp|Q9UH65|SWP70_HUMAN Switch-associated protein 70 OS=Homo sapiens GN=SWAP70 PE=1 SV=1	1	3	68.997	185990000	2587300	0	4094700	0	4126900	61158000	936450	25855000	0	4061800	7866600
Prefoldin subunit 2	PFDN2	sp|Q9UHV9|PFD2_HUMAN Prefoldin subunit 2 OS=Homo sapiens GN=PFDN2 PE=1 SV=1	1	1	16.648	304480000	1850700	0	3092900	0	7416200	45580000	1124200	16324000	0	4059000	3554800
Host cell factor 1;HCF N-terminal chain 1;HCF N-terminal chain 2;HCF N-terminal chain 3;HCF N-terminal chain 4;HCF N-terminal chain 5;HCF N-terminal chain 6;HCF C-terminal chain 1;HCF C-terminal chain 2;HCF C-terminal chain 3;HCF C-terminal chain 4;HCF C-terminal chain 5;HCF C-terminal chain 6	HCFC1	sp|P51610|HCFC1_HUMAN Host cell factor 1 OS=Homo sapiens GN=HCFC1 PE=1 SV=2	1	8	208.73	84877000	4854400	1060200	0	0	0	9432200	0	14342000	0	4049100	0
Triosephosphate isomerase	TPI1	sp|P60174|TPIS_HUMAN Triosephosphate isomerase OS=Homo sapiens GN=TPI1 PE=1 SV=3	1	10	30.791	127480000	3231500	0	3443200	634760	4464000	88520000	2662100	12352000	517510	4044800	4799200
Mothers against decapentaplegic homolog 3;Mothers against decapentaplegic homolog 2;Mothers against decapentaplegic homolog 9;Mothers against decapentaplegic homolog 5;Mothers against decapentaplegic homolog 1	SMAD3;SMAD2;SMAD9;SMAD5;SMAD1	sp|P84022|SMAD3_HUMAN Mothers against decapentaplegic homolog 3 OS=Homo sapiens GN=SMAD3 PE=1 SV=1;sp|Q15796|SMAD2_HUMAN Mothers against decapentaplegic homolog 2 OS=Homo sapiens GN=SMAD2 PE=1 SV=1;sp|O15198|SMAD9_HUMAN Mothers against decapentaplegic homo	5	2	48.08	32029000	0	0	1128600	0	2201500	29457000	0	0	0	4037300	0
FAS-associated factor 2	FAF2	sp|Q96CS3|FAF2_HUMAN FAS-associated factor 2 OS=Homo sapiens GN=FAF2 PE=1 SV=2	1	1	52.623	0	0	0	0	0	0	0	0	0	0	4036500	3386000
Dynamin-binding protein	DNMBP	sp|Q6XZF7|DNMBP_HUMAN Dynamin-binding protein OS=Homo sapiens GN=DNMBP PE=1 SV=1	1	2	177.35	22367000	0	0	0	0	0	8284800	0	19377000	2205500	4030200	4309600
Transducin-like enhancer protein 3	TLE3	sp|Q04726|TLE3_HUMAN Transducin-like enhancer protein 3 OS=Homo sapiens GN=TLE3 PE=1 SV=2	1	1	83.416	0	0	0	0	0	0	0	0	7675600	0	4023900	0
Proline-, glutamic acid- and leucine-rich protein 1	PELP1	sp|Q8IZL8|PELP1_HUMAN Proline-, glutamic acid- and leucine-rich protein 1 OS=Homo sapiens GN=PELP1 PE=1 SV=2	1	4	119.7	37713000	0	0	2344100	0	3073800	17280000	0	9449500	0	3973500	0
Ras-related protein Rab-18	RAB18	sp|Q9NP72|RAB18_HUMAN Ras-related protein Rab-18 OS=Homo sapiens GN=RAB18 PE=1 SV=1	1	3	22.977	46197000	0	0	2411900	0	2826700	19188000	1502300	5853200	691240	3968000	5859400
Glutamine synthetase	GLUL	sp|P15104|GLNA_HUMAN Glutamine synthetase OS=Homo sapiens GN=GLUL PE=1 SV=4	1	9	42.064	5697800	1021700	0	1740500	0	380540	0	748230	7432500	0	3966800	1674900
High mobility group protein 20A	HMG20A	sp|Q9NP66|HM20A_HUMAN High mobility group protein 20A OS=Homo sapiens GN=HMG20A PE=1 SV=1	1	14	40.143	179390000	4714800	0	6434000	0	4810600	324480000	7510700	19453000	204850	3957000	481570
Annexin A7	ANXA7	sp|P20073|ANXA7_HUMAN Annexin A7 OS=Homo sapiens GN=ANXA7 PE=1 SV=3	1	3	52.739	41334000	0	0	0	0	0	21087000	0	0	0	3946400	0
EH domain-containing protein 3	EHD3	sp|Q9NZN3|EHD3_HUMAN EH domain-containing protein 3 OS=Homo sapiens GN=EHD3 PE=1 SV=2	1	6	60.886	0	0	0	0	0	0	0	0	5391700	0	3924000	6176200
ATPase ASNA1	ASNA1	sp|O43681|ASNA_HUMAN ATPase ASNA1 OS=Homo sapiens GN=ASNA1 PE=1 SV=2	1	3	38.792	46526000	0	0	1509100	0	0	14436000	0	14755000	0	3906100	3268300
AH receptor-interacting protein	AIP	sp|O00170|AIP_HUMAN AH receptor-interacting protein OS=Homo sapiens GN=AIP PE=1 SV=2	1	1	37.636	6843400	0	0	0	0	0	34311000	0	0	0	3884600	0
Cullin-associated NEDD8-dissociated protein 1	CAND1	sp|Q86VP6|CAND1_HUMAN Cullin-associated NEDD8-dissociated protein 1 OS=Homo sapiens GN=CAND1 PE=1 SV=2	1	9	136.37	297620000	3734800	0	374600	0	0	167700000	3386800	12288000	0	3867900	2818300
Low molecular weight phosphotyrosine protein phosphatase	ACP1	sp|P24666|PPAC_HUMAN Low molecular weight phosphotyrosine protein phosphatase OS=Homo sapiens GN=ACP1 PE=1 SV=3	1	1	18.042	0	722470	0	0	0	0	6115700	0	0	0	3859200	0
Tight junction protein ZO-2	TJP2	sp|Q9UDY2|ZO2_HUMAN Tight junction protein ZO-2 OS=Homo sapiens GN=TJP2 PE=1 SV=2	1	20	133.96	278340000	13503000	0	70888000	0	109870000	209580000	9502200	38196000	272990	3808600	2353600
28S ribosomal protein S21, mitochondrial	MRPS21	sp|P82921|RT21_HUMAN 28S ribosomal protein S21, mitochondrial OS=Homo sapiens GN=MRPS21 PE=1 SV=2	1	1	10.741	15502000	1689900	0	2894700	0	3702900	23913000	0	3262000	0	3808500	0
ATP-dependent RNA helicase DDX19A;ATP-dependent RNA helicase DDX19B	DDX19A;DDX19B	sp|Q9NUU7|DD19A_HUMAN ATP-dependent RNA helicase DDX19A OS=Homo sapiens GN=DDX19A PE=1 SV=1;sp|Q9UMR2|DD19B_HUMAN ATP-dependent RNA helicase DDX19B OS=Homo sapiens GN=DDX19B PE=1 SV=1	2	6	53.974	0	590620	0	1676200	0	0	23033000	0	3580800	0	3799100	2444800
ADP-ribosylation factor-like protein 8B;ADP-ribosylation factor-like protein 8A	ARL8B;ARL8A	sp|Q9NVJ2|ARL8B_HUMAN ADP-ribosylation factor-like protein 8B OS=Homo sapiens GN=ARL8B PE=1 SV=1;sp|Q96BM9|ARL8A_HUMAN ADP-ribosylation factor-like protein 8A OS=Homo sapiens GN=ARL8A PE=1 SV=1	2	2	21.539	0	0	0	2412500	0	0	15753000	1860700	9125600	0	3795500	3616600
Probable ubiquitin carboxyl-terminal hydrolase FAF-X	USP9X	sp|Q93008|USP9X_HUMAN Probable ubiquitin carboxyl-terminal hydrolase FAF-X OS=Homo sapiens GN=USP9X PE=1 SV=3	2	6	292.28	29410000	0	0	1673400	0	0	10816000	0	18048000	0	3790200	8433500
ADP-sugar pyrophosphatase	NUDT5	sp|Q9UKK9|NUDT5_HUMAN ADP-sugar pyrophosphatase OS=Homo sapiens GN=NUDT5 PE=1 SV=1	1	2	24.327	15923000	1454900	0	2929000	0	2148600	23311000	0	0	0	3736100	0
Glutathione peroxidase 3	GPX3	sp|P22352|GPX3_HUMAN Glutathione peroxidase 3 OS=Homo sapiens GN=GPX3 PE=1 SV=2	1	1	25.552	38251000	0	0	0	0	0	5741100	0	4079600	0	3718400	5206000
Pre-mRNA-splicing factor CWC25 homolog	CWC25	sp|Q9NXE8|CWC25_HUMAN Pre-mRNA-splicing factor CWC25 homolog OS=Homo sapiens GN=CWC25 PE=1 SV=1	1	2	49.647	0	0	0	0	0	0	0	0	5757500	0	3695000	0
E3 ubiquitin-protein ligase RNF5	RNF5	sp|Q99942|RNF5_HUMAN E3 ubiquitin-protein ligase RNF5 OS=Homo sapiens GN=RNF5 PE=1 SV=1	1	1	19.881	0	0	0	0	0	0	0	0	0	0	3674800	2334600
Stress-induced-phosphoprotein 1	STIP1	sp|P31948|STIP1_HUMAN Stress-induced-phosphoprotein 1 OS=Homo sapiens GN=STIP1 PE=1 SV=1	1	3	62.639	76962000	1795100	0	2777200	0	3648700	53682000	2797300	13218000	0	3670600	4806500
		sp|Q9C0G0|ZN407_HUMAN Zinc finger protein 407 OS=Homo sapiens GN=ZNF407 PE=1 SV=2	1	2	247.36	0	0	0	0	0	0	0	0	0	0	3666900	6156200
NADPH:adrenodoxin oxidoreductase, mitochondrial	FDXR	sp|P22570|ADRO_HUMAN NADPH:adrenodoxin oxidoreductase, mitochondrial OS=Homo sapiens GN=FDXR PE=1 SV=3	1	3	53.836	0	0	0	0	0	0	0	0	6408900	0	3664600	0
General transcription factor 3C polypeptide 1	GTF3C1	sp|Q12789|TF3C1_HUMAN General transcription factor 3C polypeptide 1 OS=Homo sapiens GN=GTF3C1 PE=1 SV=4	1	2	238.87	22592000	0	0	0	0	0	0	0	0	0	3661000	7112200
DNA replication licensing factor MCM6	MCM6	sp|Q14566|MCM6_HUMAN DNA replication licensing factor MCM6 OS=Homo sapiens GN=MCM6 PE=1 SV=1	1	20	92.888	190300000	2834200	0	1211700	0	4225400	140570000	2552700	4443700	850320	3653200	15494000
Putative pre-mRNA-splicing factor ATP-dependent RNA helicase DHX16	DHX16	sp|O60231|DHX16_HUMAN Putative pre-mRNA-splicing factor ATP-dependent RNA helicase DHX16 OS=Homo sapiens GN=DHX16 PE=1 SV=2	1	6	119.26	41211000	2145600	0	2550200	0	0	6191200	0	7814700	0	3616200	0
Constitutive coactivator of PPAR-gamma-like protein 1	FAM120A	sp|Q9NZB2|F120A_HUMAN Constitutive coactivator of PPAR-gamma-like protein 1 OS=Homo sapiens GN=FAM120A PE=1 SV=2	1	6	121.89	87504000	5408700	0	0	0	9043500	132630000	0	37815000	0	3608600	0
Eukaryotic translation initiation factor 3 subunit H	EIF3H	sp|O15372|EIF3H_HUMAN Eukaryotic translation initiation factor 3 subunit H OS=Homo sapiens GN=EIF3H PE=1 SV=1	1	2	39.93	0	2320000	0	0	0	7631700	15650000	0	15210000	0	3603300	3224000
Neutrophil gelatinase-associated lipocalin	LCN2	sp|P80188|NGAL_HUMAN Neutrophil gelatinase-associated lipocalin OS=Homo sapiens GN=LCN2 PE=1 SV=2	1	5	22.588	0	0	0	0	0	0	0	0	0	0	3573500	0
NADH dehydrogenase [ubiquinone] iron-sulfur protein 8, mitochondrial	NDUFS8	sp|O00217|NDUS8_HUMAN NADH dehydrogenase [ubiquinone] iron-sulfur protein 8, mitochondrial OS=Homo sapiens GN=NDUFS8 PE=1 SV=1	1	1	23.705	29725000	1421800	0	0	0	2544800	26679000	877550	8080300	0	3571800	1698900
26S proteasome non-ATPase regulatory subunit 4	PSMD4	sp|P55036|PSMD4_HUMAN 26S proteasome non-ATPase regulatory subunit 4 OS=Homo sapiens GN=PSMD4 PE=1 SV=1	1	1	40.736	90684000	3235200	0	3732900	0	5048600	38732000	0	13519000	0	3562300	0
Ras suppressor protein 1	RSU1	sp|Q15404|RSU1_HUMAN Ras suppressor protein 1 OS=Homo sapiens GN=RSU1 PE=1 SV=3	1	1	31.54	15865000	0	0	0	0	1510400	0	0	0	0	3544600	2032500
rRNA-processing protein FCF1 homolog	FCF1	sp|Q9Y324|FCF1_HUMAN rRNA-processing protein FCF1 homolog OS=Homo sapiens GN=FCF1 PE=2 SV=1	1	4	23.369	5707400	0	0	1960200	0	0	0	0	0	0	3544600	0
Dolichyl-diphosphooligosaccharide--protein glycosyltransferase subunit 2	RPN2	sp|P04844|RPN2_HUMAN Dolichyl-diphosphooligosaccharide--protein glycosyltransferase subunit 2 OS=Homo sapiens GN=RPN2 PE=1 SV=3	1	4	69.283	270300000	7841000	0	0	0	18280000	402760000	15000000	33877000	0	3526000	10082000
Phosphatidylinositol 4-phosphate 3-kinase C2 domain-containing subunit alpha	PIK3C2A	sp|O00443|P3C2A_HUMAN Phosphatidylinositol 4-phosphate 3-kinase C2 domain-containing subunit alpha OS=Homo sapiens GN=PIK3C2A PE=1 SV=2	1	2	190.68	0	0	0	1602900	0	3343600	18490000	444330	8271000	0	3522900	7352100
Protein disulfide-isomerase A5	PDIA5	sp|Q14554|PDIA5_HUMAN Protein disulfide-isomerase A5 OS=Homo sapiens GN=PDIA5 PE=1 SV=1	1	1	59.594	13562000	1588000	0	3958400	0	7780100	11042000	0	8899400	0	3515400	6769900
40S ribosomal protein S21	RPS21	sp|P63220|RS21_HUMAN 40S ribosomal protein S21 OS=Homo sapiens GN=RPS21 PE=1 SV=1	1	5	9.1113	187520000	15955000	7013100	15825000	2358600	7702100	106750000	6812700	5327500	0	3510000	2023200
Nck-associated protein 1	NCKAP1	sp|Q9Y2A7|NCKP1_HUMAN Nck-associated protein 1 OS=Homo sapiens GN=NCKAP1 PE=1 SV=1	1	2	128.79	31489000	0	0	1518400	0	2417100	21255000	0	9137800	0	3507600	2384400
ATP-binding cassette sub-family D member 3	ABCD3	sp|P28288|ABCD3_HUMAN ATP-binding cassette sub-family D member 3 OS=Homo sapiens GN=ABCD3 PE=1 SV=1	1	2	75.475	101150000	3741500	0	0	0	3137200	43110000	2808800	23237000	0	3491000	3567300
Ankyrin repeat and sterile alpha motif domain-containing protein 1B	ANKS1B	sp|Q7Z6G8|ANS1B_HUMAN Ankyrin repeat and sterile alpha motif domain-containing protein 1B OS=Homo sapiens GN=ANKS1B PE=1 SV=2	1	1	138.06	0	0	0	0	0	3401600	0	0	0	0	3485300	0
Inhibitor of nuclear factor kappa-B kinase-interacting protein	IKBIP	sp|Q70UQ0|IKIP_HUMAN Inhibitor of nuclear factor kappa-B kinase-interacting protein OS=Homo sapiens GN=IKBIP PE=1 SV=1	1	4	39.309	138100000	0	0	4702600	0	0	63888000	0	30083000	0	3440700	10898000
Carnitine O-palmitoyltransferase 1, liver isoform	CPT1A	sp|P50416|CPT1A_HUMAN Carnitine O-palmitoyltransferase 1, liver isoform OS=Homo sapiens GN=CPT1A PE=1 SV=2	1	1	88.367	0	1022200	0	2330600	0	2412900	24932000	0	0	0	3435300	0
Protein YIF1A	YIF1A	sp|O95070|YIF1A_HUMAN Protein YIF1A OS=Homo sapiens GN=YIF1A PE=1 SV=2	1	1	32.011	2475900	548240	0	539950	0	1315100	10761000	294040	1618900	0	3424200	2113300
Casein kinase II subunit alpha	CSNK2A2	sp|P19784|CSK22_HUMAN Casein kinase II subunit alpha OS=Homo sapiens GN=CSNK2A2 PE=1 SV=1	1	4	41.213	35180000	1556500	0	3019200	0	4223300	0	0	0	0	3418200	2600600
ATP-dependent RNA helicase DDX3Y	DDX3Y	sp|O15523|DDX3Y_HUMAN ATP-dependent RNA helicase DDX3Y OS=Homo sapiens GN=DDX3Y PE=1 SV=2	1	25	73.153	44877000	1688100	0	2008700	0	4658000	42201000	0	7037200	0	3410700	3671400
Lysine--tRNA ligase	KARS	sp|Q15046|SYK_HUMAN Lysine--tRNA ligase OS=Homo sapiens GN=KARS PE=1 SV=3	1	14	68.047	198410000	8027800	10973000	5280800	6503200	563630	140360000	644730	15868000	0	3405000	7213500
Neurofilament light polypeptide	NEFL	sp|P07196|NFL_HUMAN Neurofilament light polypeptide OS=Homo sapiens GN=NEFL PE=1 SV=3	1	31	61.516	0	0	0	1833500	0	0	27016000	0	8095400	0	3391200	2249200
ATPase family AAA domain-containing protein 2	ATAD2	sp|Q6PL18|ATAD2_HUMAN ATPase family AAA domain-containing protein 2 OS=Homo sapiens GN=ATAD2 PE=1 SV=1	1	30	158.55	20433000	426230	0	10357000	0	18253000	0	0	0	0	3367500	0
Eukaryotic translation initiation factor 1A, X-chromosomal;Eukaryotic translation initiation factor 1A, Y-chromosomal	EIF1AX;EIF1AY	sp|P47813|IF1AX_HUMAN Eukaryotic translation initiation factor 1A, X-chromosomal OS=Homo sapiens GN=EIF1AX PE=1 SV=2;sp|O14602|IF1AY_HUMAN Eukaryotic translation initiation factor 1A, Y-chromosomal OS=Homo sapiens GN=EIF1AY PE=1 SV=4	2	3	16.46	30516000	1585200	0	5628800	0	1897200	26855000	924920	0	0	3364700	0
WD repeat-containing protein 46	WDR46	sp|O15213|WDR46_HUMAN WD repeat-containing protein 46 OS=Homo sapiens GN=WDR46 PE=1 SV=3	1	17	68.07	89776000	0	641850	3018700	0	4237600	87812000	1650000	0	0	3335900	122880
Probable ATP-dependent RNA helicase DDX56	DDX56	sp|Q9NY93|DDX56_HUMAN Probable ATP-dependent RNA helicase DDX56 OS=Homo sapiens GN=DDX56 PE=1 SV=1	1	11	61.589	76177000	0	0	6129300	0	5889600	38995000	1706100	10496000	3148300	3322000	3090300
Niban-like protein 1	FAM129B	sp|Q96TA1|NIBL1_HUMAN Niban-like protein 1 OS=Homo sapiens GN=FAM129B PE=1 SV=3	1	3	84.137	72384000	2083600	0	3141700	0	4696300	56776000	2489800	15055000	0	3314400	4061700
Chromodomain-helicase-DNA-binding protein 3	CHD3	sp|Q12873|CHD3_HUMAN Chromodomain-helicase-DNA-binding protein 3 OS=Homo sapiens GN=CHD3 PE=1 SV=3	1	4	226.59	18375000	0	0	0	0	0	0	0	3484900	0	3292600	0
Tropomodulin-1	TMOD1	sp|P28289|TMOD1_HUMAN Tropomodulin-1 OS=Homo sapiens GN=TMOD1 PE=1 SV=1	1	6	40.569	43654000	0	0	0	0	0	14570000	0	2645500	0	3267400	1162100
		sp|Q9P0I2|EMC3_HUMAN ER membrane protein complex subunit 3 OS=Homo sapiens GN=EMC3 PE=1 SV=3	1	1	29.952	0	0	0	3366100	0	0	0	0	13657000	0	3263100	0
Spermidine synthase	SRM	sp|P19623|SPEE_HUMAN Spermidine synthase OS=Homo sapiens GN=SRM PE=1 SV=1	1	4	33.824	85757000	1973600	0	2783500	0	3553700	24202000	0	6819600	0	3258000	3763600
Tropomyosin beta chain	TPM2	sp|P07951|TPM2_HUMAN Tropomyosin beta chain OS=Homo sapiens GN=TPM2 PE=1 SV=1	1	23	32.85	0	0	0	0	0	1153800	68755000	715410	864980	855610	3247800	0
Histone H2B type 1-J	HIST1H2BJ	sp|P06899|H2B1J_HUMAN Histone H2B type 1-J OS=Homo sapiens GN=HIST1H2BJ PE=1 SV=3	1	22	13.904	30607000	0	0	872020	0	0	6121900	2143600	34564000	0	3204800	0
Protein S100-A16	S100A16	sp|Q96FQ6|S10AG_HUMAN Protein S100-A16 OS=Homo sapiens GN=S100A16 PE=1 SV=1	1	3	11.801	19455000	4366500	2299500	4343300	1278300	4726700	40189000	1820000	17238000	599300	3198900	0
Ganglioside GM2 activator;Ganglioside GM2 activator isoform short	GM2A	sp|P17900|SAP3_HUMAN Ganglioside GM2 activator OS=Homo sapiens GN=GM2A PE=1 SV=4	1	3	20.838	0	0	0	0	0	0	0	0	0	0	3196800	0
AP-3 complex subunit mu-1	AP3M1	sp|Q9Y2T2|AP3M1_HUMAN AP-3 complex subunit mu-1 OS=Homo sapiens GN=AP3M1 PE=1 SV=1	1	2	46.939	83380000	0	0	0	0	1440100	0	0	8320100	0	3184200	0
Glyoxalase domain-containing protein 4	GLOD4	sp|Q9HC38|GLOD4_HUMAN Glyoxalase domain-containing protein 4 OS=Homo sapiens GN=GLOD4 PE=1 SV=1	1	2	34.793	16451000	0	0	0	0	0	0	0	0	0	3150700	0
Centrosome-associated protein CEP250	CEP250	sp|Q9BV73|CP250_HUMAN Centrosome-associated protein CEP250 OS=Homo sapiens GN=CEP250 PE=1 SV=2	1	8	281.13	43304000	2094500	0	7277200	0	0	251060000	0	0	0	3144000	1356700
Complement C1r subcomponent;Complement C1r subcomponent heavy chain;Complement C1r subcomponent light chain	C1R	sp|P00736|C1R_HUMAN Complement C1r subcomponent OS=Homo sapiens GN=C1R PE=1 SV=2	1	1	80.118	0	0	0	0	0	0	0	0	0	0	3125900	3220400
NADH dehydrogenase [ubiquinone] 1 alpha subcomplex subunit 2	NDUFA2	sp|O43678|NDUA2_HUMAN NADH dehydrogenase [ubiquinone] 1 alpha subcomplex subunit 2 OS=Homo sapiens GN=NDUFA2 PE=1 SV=3	1	2	10.921	36969000	0	0	0	0	3172900	37988000	763760	5835800	0	3123600	0
Keratin, type II cuticular Hb3	KRT83	;sp|P78385|KRT83_HUMAN Keratin, type II cuticular Hb3 OS=Homo sapiens GN=KRT83 PE=1 SV=2;	4	19	54.195	9054300000	1945100	909040	11006000	271560	11420000	12088000	760660	0	0	3109200	2347100
Cingulin-like protein 1	CGNL1	sp|Q0VF96|CGNL1_HUMAN Cingulin-like protein 1 OS=Homo sapiens GN=CGNL1 PE=1 SV=2	1	17	149.08	390700000	11713000	0	17954000	0	2668500	553740000	4973500	50685000	0	3091500	1423700
Cytosol aminopeptidase	LAP3	sp|P28838|AMPL_HUMAN Cytosol aminopeptidase OS=Homo sapiens GN=LAP3 PE=1 SV=3	1	5	56.166	57882000	1049100	0	0	0	3306200	24330000	0	7680300	0	3090300	2839000
Cold-inducible RNA-binding protein	CIRBP	sp|Q14011|CIRBP_HUMAN Cold-inducible RNA-binding protein OS=Homo sapiens GN=CIRBP PE=1 SV=1	1	4	18.648	48318000	0	0	2181200	0	0	29631000	0	0	0	3040200	0
DNA damage-binding protein 1	DDB1	sp|Q16531|DDB1_HUMAN DNA damage-binding protein 1 OS=Homo sapiens GN=DDB1 PE=1 SV=1	1	35	126.97	287680000	0	4484000	0	845230	0	55306000	1957900	19424000	0	3038800	0
cAMP-dependent protein kinase type II-beta regulatory subunit	PRKAR2B	sp|P31323|KAP3_HUMAN cAMP-dependent protein kinase type II-beta regulatory subunit OS=Homo sapiens GN=PRKAR2B PE=1 SV=3	1	4	46.302	2808200	0	0	0	0	1113300	14743000	0	7680100	0	3032900	1177000
Myelin expression factor 2	MYEF2	sp|Q9P2K5|MYEF2_HUMAN Myelin expression factor 2 OS=Homo sapiens GN=MYEF2 PE=1 SV=3	1	2	64.121	0	0	0	0	0	0	0	0	0	0	3029900	0
DDB1- and CUL4-associated factor 7	DCAF7	sp|P61962|DCAF7_HUMAN DDB1- and CUL4-associated factor 7 OS=Homo sapiens GN=DCAF7 PE=1 SV=1	1	1	38.926	0	0	0	0	0	0	10890000	0	0	0	2986300	1389300
SRSF protein kinase 2;SRSF protein kinase 2 N-terminal;SRSF protein kinase 2 C-terminal	SRPK2	sp|P78362|SRPK2_HUMAN SRSF protein kinase 2 OS=Homo sapiens GN=SRPK2 PE=1 SV=3	1	4	77.526	0	3108200	0	0	0	0	26729000	0	13542000	0	2979500	0
Crk-like protein	CRKL	sp|P46109|CRKL_HUMAN Crk-like protein OS=Homo sapiens GN=CRKL PE=1 SV=1	1	9	33.777	0	27431000	19354000	36829000	3967700	0	14544000	0	0	0	2973100	0
Transcription factor p65	RELA	sp|Q04206|TF65_HUMAN Transcription factor p65 OS=Homo sapiens GN=RELA PE=1 SV=2	1	2	60.218	0	0	0	0	0	1953400	0	0	0	0	2969800	0
Regulator of chromosome condensation	RCC1	sp|P18754|RCC1_HUMAN Regulator of chromosome condensation OS=Homo sapiens GN=RCC1 PE=1 SV=1	1	13	44.969	209420000	2439800	0	2011500	0	0	312660000	2581800	9526700	0	2960000	2259300
PRA1 family protein 3	ARL6IP5	sp|O75915|PRAF3_HUMAN PRA1 family protein 3 OS=Homo sapiens GN=ARL6IP5 PE=1 SV=1	1	4	21.614	31078000	3637100	0	3436100	514010	5741600	70735000	3588300	16350000	0	2959300	0
Uncharacterized protein C11orf57	C11orf57	sp|Q6ZUT1|CK057_HUMAN Uncharacterized protein C11orf57 OS=Homo sapiens GN=C11orf57 PE=1 SV=2	1	6	34.109	0	0	0	0	0	14702000	81503000	0	4441200	2018200	2900500	19014000
Rab-like protein 3	RABL3	sp|Q5HYI8|RABL3_HUMAN Rab-like protein 3 OS=Homo sapiens GN=RABL3 PE=1 SV=1	1	2	26.422	0	965020	0	0	0	0	11591000	0	0	0	2893200	2040300
Microtubule-associated protein RP/EB family member 1	MAPRE1	sp|Q15691|MARE1_HUMAN Microtubule-associated protein RP/EB family member 1 OS=Homo sapiens GN=MAPRE1 PE=1 SV=3	1	3	29.999	0	2099800	0	1904600	0	12648000	23033000	1876900	16386000	0	2882600	8320400
Putative 60S ribosomal protein L39-like 5;60S ribosomal protein L39	RPL39P5;RPL39	sp|Q59GN2|R39L5_HUMAN Putative 60S ribosomal protein L39-like 5 OS=Homo sapiens GN=RPL39P5 PE=5 SV=2;sp|P62891|RL39_HUMAN 60S ribosomal protein L39 OS=Homo sapiens GN=RPL39 PE=1 SV=2	2	1	6.3225	33982000	13106000	397100	4155800	709790	0	17231000	18595000	3292600	0	2821400	23471000
Importin-5;Ran-binding protein 6	IPO5;RANBP6	sp|O00410|IPO5_HUMAN Importin-5 OS=Homo sapiens GN=IPO5 PE=1 SV=4;sp|O60518|RNBP6_HUMAN Ran-binding protein 6 OS=Homo sapiens GN=RANBP6 PE=1 SV=2	2	2	123.63	1895400	0	0	759800	0	0	33544000	0	8744400	0	2801000	2494800
Sphingomyelin phosphodiesterase 4	SMPD4	sp|Q9NXE4|NSMA3_HUMAN Sphingomyelin phosphodiesterase 4 OS=Homo sapiens GN=SMPD4 PE=1 SV=2	1	2	93.351	17302000	795900	0	0	0	1228500	9205100	0	6192500	0	2791700	2627400
Developmentally-regulated GTP-binding protein 1	DRG1	sp|Q9Y295|DRG1_HUMAN Developmentally-regulated GTP-binding protein 1 OS=Homo sapiens GN=DRG1 PE=1 SV=1	1	4	40.542	176360000	0	0	2850000	0	0	40495000	0	16883000	0	2766800	0
Gasdermin-A	GSDMA	sp|Q96QA5|GSDMA_HUMAN Gasdermin-A OS=Homo sapiens GN=GSDMA PE=1 SV=4	1	4	49.364	4970800	0	851130	0	1264900	1404400	0	0	0	0	2766000	0
Non-histone chromosomal protein HMG-17	HMGN2	sp|P05204|HMGN2_HUMAN Non-histone chromosomal protein HMG-17 OS=Homo sapiens GN=HMGN2 PE=1 SV=3	1	10	9.3926	552990000	11126000	1743400	34805000	0	22519000	227950000	22009000	4503400	0	2729200	340690
Alpha-internexin	INA	sp|Q16352|AINX_HUMAN Alpha-internexin OS=Homo sapiens GN=INA PE=1 SV=2	1	26	55.39	13163000	1124800	0	1872000	162380	206160	10380000	255270	0	0	2705000	83683
U6 snRNA-associated Sm-like protein LSm3	LSM3	sp|P62310|LSM3_HUMAN U6 snRNA-associated Sm-like protein LSm3 OS=Homo sapiens GN=LSM3 PE=1 SV=2	1	3	11.845	209430000	833830	0	2767900	0	0	20696000	0	9996500	0	2684000	2293300
MARCKS-related protein	MARCKSL1	sp|P49006|MRP_HUMAN MARCKS-related protein OS=Homo sapiens GN=MARCKSL1 PE=1 SV=2	1	2	19.529	17051000	1168900	599790	2534300	0	3911200	28183000	5101800	3677900	0	2682400	0
Zinc finger CCCH domain-containing protein 4	ZC3H4	sp|Q9UPT8|ZC3H4_HUMAN Zinc finger CCCH domain-containing protein 4 OS=Homo sapiens GN=ZC3H4 PE=1 SV=3	1	3	140.26	0	1053500	0	3847400	0	7707600	11063000	0	2995700	0	2664800	3496300
Eukaryotic translation elongation factor 1 epsilon-1	EEF1E1-BLOC1S5;EEF1E1	tr|C9J1V9|C9J1V9_HUMAN EEF1E1-BLOC1S5 readthrough (NMD candidate) OS=Homo sapiens GN=EEF1E1-BLOC1S5 PE=4 SV=2;sp|O43324|MCA3_HUMAN Eukaryotic translation elongation factor 1 epsilon-1 OS=Homo sapiens GN=EEF1E1 PE=1 SV=1	2	3	17.017	65365000	2525000	0	0	0	0	37435000	1754100	6894100	0	2654600	3658000
Suprabasin	SBSN	sp|Q6UWP8|SBSN_HUMAN Suprabasin OS=Homo sapiens GN=SBSN PE=1 SV=2	1	14	60.54	0	0	0	0	0	825580	0	0	4927100	842540	2639400	2104500
Succinyl-CoA ligase [ADP-forming] subunit beta, mitochondrial	SUCLA2	sp|Q9P2R7|SUCB1_HUMAN Succinate--CoA ligase [ADP-forming] subunit beta, mitochondrial OS=Homo sapiens GN=SUCLA2 PE=1 SV=3	1	4	50.317	105590000	1883700	0	0	0	0	12381000	1673000	17613000	0	2611800	5555200
Very long-chain specific acyl-CoA dehydrogenase, mitochondrial	ACADVL	sp|P49748|ACADV_HUMAN Very long-chain specific acyl-CoA dehydrogenase, mitochondrial OS=Homo sapiens GN=ACADVL PE=1 SV=1	1	5	70.389	157280000	1845000	0	38905000	0	0	0	0	118250000	0	2610100	3354600
Membrane-associated progesterone receptor component 1	PGRMC1	sp|O00264|PGRC1_HUMAN Membrane-associated progesterone receptor component 1 OS=Homo sapiens GN=PGRMC1 PE=1 SV=3	1	2	21.671	39806000	0	0	2318100	0	1208200	20560000	0	0	338520	2604100	0
Protein FRG1	FRG1	sp|Q14331|FRG1_HUMAN Protein FRG1 OS=Homo sapiens GN=FRG1 PE=1 SV=1	1	3	29.172	60128000	0	0	0	0	1724900	26876000	829670	2962000	0	2595900	4075700
		sp|Q15047|SETB1_HUMAN Histone-lysine N-methyltransferase SETDB1 OS=Homo sapiens GN=SETDB1 PE=1 SV=1	1	1	143.16	0	0	0	0	0	0	0	0	0	2266300	2588700	0
Acyl-protein thioesterase 1	LYPLA1	sp|O75608|LYPA1_HUMAN Acyl-protein thioesterase 1 OS=Homo sapiens GN=LYPLA1 PE=1 SV=1	1	2	24.669	24300000	0	0	0	0	0	0	0	0	0	2575900	0
			1	1	57.407	0	0	0	0	0	0	0	0	0	0	2573900	3512700
Eukaryotic peptide chain release factor subunit 1	ETF1	sp|P62495|ERF1_HUMAN Eukaryotic peptide chain release factor subunit 1 OS=Homo sapiens GN=ETF1 PE=1 SV=3	1	2	49.03	36613000	0	0	4260100	0	0	82822000	3443400	18176000	0	2571800	9419300
FACT complex subunit SPT16	SUPT16H	sp|Q9Y5B9|SP16H_HUMAN FACT complex subunit SPT16 OS=Homo sapiens GN=SUPT16H PE=1 SV=1	1	87	119.91	1896100000	18710000	337090	28311000	0	17484000	2067500000	214090000	210170000	543940	2570700	13766000
Probable RNA-binding protein 19	RBM19	sp|Q9Y4C8|RBM19_HUMAN Probable RNA-binding protein 19 OS=Homo sapiens GN=RBM19 PE=1 SV=3	1	4	107.33	0	0	0	3023100	0	0	20066000	0	5643100	0	2544000	1315100
Malate dehydrogenase, mitochondrial	MDH2	sp|P40926|MDHM_HUMAN Malate dehydrogenase, mitochondrial OS=Homo sapiens GN=MDH2 PE=1 SV=3	1	9	35.503	213810000	0	0	0	0	0	41453000	3249400	10699000	0	2505300	7037400
Translationally-controlled tumor protein	TPT1	sp|P13693|TCTP_HUMAN Translationally-controlled tumor protein OS=Homo sapiens GN=TPT1 PE=1 SV=1	3	5	19.595	102480000	1604700	0	3984600	0	4223600	64846000	0	10018000	0	2494100	9411500
Serine/threonine-protein kinase TAO3;Serine/threonine-protein kinase TAO1	TAOK3;TAOK1	sp|Q9H2K8|TAOK3_HUMAN Serine/threonine-protein kinase TAO3 OS=Homo sapiens GN=TAOK3 PE=1 SV=2;sp|Q7L7X3|TAOK1_HUMAN Serine/threonine-protein kinase TAO1 OS=Homo sapiens GN=TAOK1 PE=1 SV=1	2	2	105.4	26170000	0	0	675660	0	0	7633700	0	4399200	0	2473900	0
Cyclin-dependent-like kinase 5	CDK5	sp|Q00535|CDK5_HUMAN Cyclin-dependent-like kinase 5 OS=Homo sapiens GN=CDK5 PE=1 SV=3	1	2	33.304	0	0	0	0	0	0	0	0	3049300	0	2446700	0
Cancer-related nucleoside-triphosphatase	NTPCR	sp|Q9BSD7|NTPCR_HUMAN Cancer-related nucleoside-triphosphatase OS=Homo sapiens GN=NTPCR PE=1 SV=1	1	1	20.713	83486000	0	0	0	0	0	0	0	0	0	2444200	0
Vesicle-fusing ATPase	NSF	sp|P46459|NSF_HUMAN Vesicle-fusing ATPase OS=Homo sapiens GN=NSF PE=1 SV=3	1	5	82.593	125610000	0	0	2689200	0	1436500	31700000	0	3607000	0	2438300	4042500
Zinc transporter SLC39A7	SLC39A7	sp|Q92504|S39A7_HUMAN Zinc transporter SLC39A7 OS=Homo sapiens GN=SLC39A7 PE=1 SV=2	1	1	50.117	1998000	997410	0	1902100	0	2568300	5529700	0	4433600	0	2429800	1977600
Protein VAC14 homolog	VAC14	sp|Q08AM6|VAC14_HUMAN Protein VAC14 homolog OS=Homo sapiens GN=VAC14 PE=1 SV=1	1	2	87.972	22769000	0	0	0	0	0	33680000	0	0	0	2406400	0
Mediator of DNA damage checkpoint protein 1	MDC1	sp|Q14676|MDC1_HUMAN Mediator of DNA damage checkpoint protein 1 OS=Homo sapiens GN=MDC1 PE=1 SV=3	1	69	226.66	5581800	3821200	295060	279300	0	19648000	19012000	0	9437800	6148000	2399500	124030000
Chromatin assembly factor 1 subunit A	CHAF1A	sp|Q13111|CAF1A_HUMAN Chromatin assembly factor 1 subunit A OS=Homo sapiens GN=CHAF1A PE=1 SV=2	1	15	106.92	30330000	0	0	0	0	0	11687000	0	0	0	2372400	0
Small subunit processome component 20 homolog	UTP20	sp|O75691|UTP20_HUMAN Small subunit processome component 20 homolog OS=Homo sapiens GN=UTP20 PE=1 SV=3	1	23	318.38	213610000	1075500	0	2080900	0	249210	35977000	0	10617000	0	2331600	557790
Calcyclin-binding protein	CACYBP	sp|Q9HB71|CYBP_HUMAN Calcyclin-binding protein OS=Homo sapiens GN=CACYBP PE=1 SV=2	1	2	26.21	10806000	0	0	0	0	1249800	2813000	0	6939400	0	2327000	1826500
Replication factor C subunit 4	RFC4	sp|P35249|RFC4_HUMAN Replication factor C subunit 4 OS=Homo sapiens GN=RFC4 PE=1 SV=2	1	2	39.681	9272000	0	0	1894400	0	0	13152000	0	7198700	0	2326000	1948300
U6 snRNA-associated Sm-like protein LSm6	LSM6	sp|P62312|LSM6_HUMAN U6 snRNA-associated Sm-like protein LSm6 OS=Homo sapiens GN=LSM6 PE=1 SV=1	1	4	9.1275	104860000	0	0	3126700	0	0	21980000	0	22657000	0	2311900	0
SEC23-interacting protein	SEC23IP	sp|Q9Y6Y8|S23IP_HUMAN SEC23-interacting protein OS=Homo sapiens GN=SEC23IP PE=1 SV=1	1	2	111.08	28875000	0	0	658460	0	1732600	17706000	1807900	6578500	0	2311000	940520
Dolichol-phosphate mannosyltransferase subunit 1	DPM1	sp|O60762|DPM1_HUMAN Dolichol-phosphate mannosyltransferase subunit 1 OS=Homo sapiens GN=DPM1 PE=1 SV=1	1	1	29.634	118140000	0	0	0	0	0	47084000	0	0	0	2303100	1950000
PHD finger protein 14	PHF14	sp|O94880|PHF14_HUMAN PHD finger protein 14 OS=Homo sapiens GN=PHF14 PE=1 SV=2	1	17	100.05	171230000	4200800	0	3272200	0	1252900	354670000	1482900	31900000	641580	2300500	1813000
Protein jagunal homolog 1	JAGN1	sp|Q8N5M9|JAGN1_HUMAN Protein jagunal homolog 1 OS=Homo sapiens GN=JAGN1 PE=1 SV=1	1	1	21.125	0	750270	953410	0	0	0	6136300	0	0	0	2244300	0
Plasminogen activator inhibitor 1 RNA-binding protein	SERBP1	sp|Q8NC51|PAIRB_HUMAN Plasminogen activator inhibitor 1 RNA-binding protein OS=Homo sapiens GN=SERBP1 PE=1 SV=2	1	5	44.965	18046000	2139400	746710	12409000	1205400	23395000	18823000	3162000	2027600	0	2236100	3719000
Monofunctional C1-tetrahydrofolate synthase, mitochondrial	MTHFD1L	sp|Q6UB35|C1TM_HUMAN Monofunctional C1-tetrahydrofolate synthase, mitochondrial OS=Homo sapiens GN=MTHFD1L PE=1 SV=1	1	7	105.79	49023000	3889200	0	3865100	0	10006000	96276000	1651300	33093000	0	2234700	8292700
Dihydropyrimidinase-related protein 3	DPYSL3	sp|Q14195|DPYL3_HUMAN Dihydropyrimidinase-related protein 3 OS=Homo sapiens GN=DPYSL3 PE=1 SV=1	2	10	61.963	316080000	11903000	288470	22864000	0	16674000	279160000	3413500	41449000	354410	2218600	9882500
p21-activated protein kinase-interacting protein 1	PAK1IP1	sp|Q9NWT1|PK1IP_HUMAN p21-activated protein kinase-interacting protein 1 OS=Homo sapiens GN=PAK1IP1 PE=1 SV=2	1	4	43.963	9731900	0	0	0	0	0	0	0	0	5434900	2204200	0
Platelet-activating factor acetylhydrolase IB subunit gamma	PAFAH1B3	sp|Q15102|PA1B3_HUMAN Platelet-activating factor acetylhydrolase IB subunit gamma OS=Homo sapiens GN=PAFAH1B3 PE=1 SV=1	1	2	25.734	0	2098600	0	0	0	0	15135000	0	4654300	0	2184100	0
Protein argonaute-2;Protein argonaute-1	AGO2;AGO1	sp|Q9UKV8|AGO2_HUMAN Protein argonaute-2 OS=Homo sapiens GN=AGO2 PE=1 SV=3;sp|Q9UL18|AGO1_HUMAN Protein argonaute-1 OS=Homo sapiens GN=AGO1 PE=1 SV=3	2	2	97.207	140740000	0	0	0	0	0	0	0	13317000	0	2168500	0
Protein FAM98A	FAM98A	sp|Q8NCA5|FA98A_HUMAN Protein FAM98A OS=Homo sapiens GN=FAM98A PE=1 SV=1	1	1	55.4	0	0	0	2433800	0	2437200	34222000	1176300	9442400	0	2156100	0
Protein POF1B	POF1B	sp|Q8WVV4|POF1B_HUMAN Protein POF1B OS=Homo sapiens GN=POF1B PE=1 SV=3	1	22	68.064	22938000	0	0	365530	0	1600800	10162000	1402400	0	0	2145800	0
Deoxyuridine 5-triphosphate nucleotidohydrolase, mitochondrial	DUT	sp|P33316|DUT_HUMAN Deoxyuridine 5-triphosphate nucleotidohydrolase, mitochondrial OS=Homo sapiens GN=DUT PE=1 SV=4	1	3	26.563	10490000	3301000	2213700	4673100	1484100	2241000	22852000	2291300	7211300	0	2133200	1056000
Atlastin-3	ATL3	sp|Q6DD88|ATLA3_HUMAN Atlastin-3 OS=Homo sapiens GN=ATL3 PE=1 SV=1	1	3	60.541	45168000	2075900	0	0	0	4213300	28985000	0	8173100	0	2125100	6560000
Protein transport protein Sec16A	SEC16A	sp|O15027|SC16A_HUMAN Protein transport protein Sec16A OS=Homo sapiens GN=SEC16A PE=1 SV=3	1	5	233.51	24542000	1345600	0	1515300	0	0	52978000	1192500	0	0	2105200	4569500
Ribonucleoside-diphosphate reductase large subunit	RRM1	sp|P23921|RIR1_HUMAN Ribonucleoside-diphosphate reductase large subunit OS=Homo sapiens GN=RRM1 PE=1 SV=1	1	2	90.069	16772000	0	0	0	0	0	0	0	7076800	0	2070200	0
Helicase with zinc finger domain 2	HELZ2	sp|Q9BYK8|HELZ2_HUMAN Helicase with zinc finger domain 2 OS=Homo sapiens GN=HELZ2 PE=1 SV=6	1	2	294.65	0	0	0	0	0	0	0	0	14033000	0	2069000	0
		sp|P47870|GBRB2_HUMAN Gamma-aminobutyric acid receptor subunit beta-2 OS=Homo sapiens GN=GABRB2 PE=1 SV=2	1	1	59.15	0	0	0	0	0	0	0	0	13268000	0	2057700	0
Glutamate dehydrogenase 1, mitochondrial;Glutamate dehydrogenase 2, mitochondrial	GLUD1;GLUD2	sp|P00367|DHE3_HUMAN Glutamate dehydrogenase 1, mitochondrial OS=Homo sapiens GN=GLUD1 PE=1 SV=2;sp|P49448|DHE4_HUMAN Glutamate dehydrogenase 2, mitochondrial OS=Homo sapiens GN=GLUD2 PE=1 SV=2	2	7	61.397	55928000	9730300	0	0	0	0	245630000	0	58635000	0	2019900	7371900
Serine/arginine-rich splicing factor 5	SRSF5	sp|Q13243|SRSF5_HUMAN Serine/arginine-rich splicing factor 5 OS=Homo sapiens GN=SRSF5 PE=1 SV=1	1	4	31.263	57505000	4134200	0	14560000	0	23130000	40207000	2419900	4510900	0	1988000	8337600
Periplakin	PPL	sp|O60437|PEPL_HUMAN Periplakin OS=Homo sapiens GN=PPL PE=1 SV=4	1	33	204.74	0	458910	0	0	0	1060600	6250600	0	92993000	0	1958900	1916800
Aladin	AAAS	sp|Q9NRG9|AAAS_HUMAN Aladin OS=Homo sapiens GN=AAAS PE=1 SV=1	1	1	59.573	29320000	0	0	0	0	0	0	0	2401900	0	1947500	0
Ribosome biogenesis protein WDR12	WDR12	sp|Q9GZL7|WDR12_HUMAN Ribosome biogenesis protein WDR12 OS=Homo sapiens GN=WDR12 PE=1 SV=2	1	10	47.707	67299000	4776200	0	4494700	0	0	12373000	5923200	15424000	1011000	1932000	7805900
39S ribosomal protein L19, mitochondrial	MRPL19	sp|P49406|RM19_HUMAN 39S ribosomal protein L19, mitochondrial OS=Homo sapiens GN=MRPL19 PE=1 SV=2	1	1	33.535	20782000	0	0	2124900	0	0	8982000	0	0	0	1928000	0
Endoglin	ENG	sp|P17813|EGLN_HUMAN Endoglin OS=Homo sapiens GN=ENG PE=1 SV=2	1	1	70.577	122230000	1917300	0	7821500	0	7035200	73708000	0	0	0	1903800	0
Transcription factor AP-2-alpha	TFAP2A	sp|P05549|AP2A_HUMAN Transcription factor AP-2-alpha OS=Homo sapiens GN=TFAP2A PE=1 SV=1	3	13	48.062	26803000	0	0	0	0	0	0	0	0	0	1883400	0
Double-strand break repair protein MRE11A	MRE11A	sp|P49959|MRE11_HUMAN Double-strand break repair protein MRE11 OS=Homo sapiens GN=MRE11 PE=1 SV=3	1	12	80.592	22465000	0	0	0	0	0	12377000	0	0	0	1874300	768600
Protein S100-A9	S100A9	sp|P06702|S10A9_HUMAN Protein S100-A9 OS=Homo sapiens GN=S100A9 PE=1 SV=1	1	12	13.242	9860200	83023	0	4153800	2827800	6999600	0	10211000	0	2939600	1850000	1557600
Leucine-rich repeat-containing protein 47	LRRC47	sp|Q8N1G4|LRC47_HUMAN Leucine-rich repeat-containing protein 47 OS=Homo sapiens GN=LRRC47 PE=1 SV=1	1	3	63.472	0	0	0	0	0	10818000	0	0	11061000	0	1844400	0
Double-strand-break repair protein rad21 homolog	RAD21	sp|O60216|RAD21_HUMAN Double-strand-break repair protein rad21 homolog OS=Homo sapiens GN=RAD21 PE=1 SV=2	2	15	71.689	130990000	518570	1221200	790850	6209500	1264400	248780000	2729100	16402000	209160	1832300	1048800
Charged multivesicular body protein 1b	CHMP1B	sp|Q7LBR1|CHM1B_HUMAN Charged multivesicular body protein 1b OS=Homo sapiens GN=CHMP1B PE=1 SV=1	1	1	22.109	2753900	389580	0	0	0	0	4309000	409630	3065200	0	1824200	0
Ribosomal RNA-processing protein 8	RRP8	sp|O43159|RRP8_HUMAN Ribosomal RNA-processing protein 8 OS=Homo sapiens GN=RRP8 PE=1 SV=2	1	10	50.714	56211000	943080	0	0	0	1264000	13303000	0	5689700	0	1822100	1365600
Hsp90 co-chaperone Cdc37;Hsp90 co-chaperone Cdc37, N-terminally processed	CDC37	sp|Q16543|CDC37_HUMAN Hsp90 co-chaperone Cdc37 OS=Homo sapiens GN=CDC37 PE=1 SV=1	1	2	44.468	12350000	1294000	2467700	0	0	0	45992000	0	4558800	25043000	1808200	0
DNA replication licensing factor MCM4	MCM4	sp|P33991|MCM4_HUMAN DNA replication licensing factor MCM4 OS=Homo sapiens GN=MCM4 PE=1 SV=5	1	15	96.557	150310000	783330	0	1204500	0	541680	26264000	0	38969000	0	1806800	3707600
Desmocollin-3	DSC3	sp|Q14574|DSC3_HUMAN Desmocollin-3 OS=Homo sapiens GN=DSC3 PE=1 SV=3	1	12	99.968	11029000	0	0	2947000	0	2768100	3441400	0	8253600	0	1803700	3213900
Replication protein A 32 kDa subunit	RPA2	sp|P15927|RFA2_HUMAN Replication protein A 32 kDa subunit OS=Homo sapiens GN=RPA2 PE=1 SV=1	1	8	29.247	47954000	1327100	0	1885500	0	0	9144600	0	4232300	0	1802800	2700300
Hermansky-Pudlak syndrome 6 protein	HPS6	sp|Q86YV9|HPS6_HUMAN Hermansky-Pudlak syndrome 6 protein OS=Homo sapiens GN=HPS6 PE=1 SV=1	1	1	82.974	10757000	0	0	10951000	0	13271000	2701600	4462700	0	1569600	1793500	9063700
28S ribosomal protein S7, mitochondrial	MRPS7	sp|Q9Y2R9|RT07_HUMAN 28S ribosomal protein S7, mitochondrial OS=Homo sapiens GN=MRPS7 PE=1 SV=2	1	2	28.134	46487000	0	1658100	0	0	5606600	0	0	1767200	0	1791600	0
	IGHV1-45	sp|A0A0A0MS14|HV145_HUMAN Immunoglobulin heavy variable 1-45 OS=Homo sapiens GN=IGHV1-45 PE=3 SV=1	1	1	13.508	0	0	0	0	0	0	0	0	5471000	0	1791200	6743800
28S ribosomal protein S25, mitochondrial	MRPS25	sp|P82663|RT25_HUMAN 28S ribosomal protein S25, mitochondrial OS=Homo sapiens GN=MRPS25 PE=1 SV=1	1	2	20.116	0	0	0	0	0	0	0	0	0	0	1789800	0
Structural maintenance of chromosomes flexible hinge domain-containing protein 1	SMCHD1	sp|A6NHR9|SMHD1_HUMAN Structural maintenance of chromosomes flexible hinge domain-containing protein 1 OS=Homo sapiens GN=SMCHD1 PE=1 SV=2	1	27	226.37	53085000	0	0	739230	0	3391600	77513000	0	3217900	0	1770800	933340
Kinectin	KTN1	sp|Q86UP2|KTN1_HUMAN Kinectin OS=Homo sapiens GN=KTN1 PE=1 SV=1	1	17	156.27	542220000	7430600	2703900	7914600	1208500	10609000	415130000	0	56874000	487470	1745900	34271000
Scaffold attachment factor B1	SAFB	sp|Q15424|SAFB1_HUMAN Scaffold attachment factor B1 OS=Homo sapiens GN=SAFB PE=1 SV=4	1	24	102.64	765680000	1960800	0	75219000	0	155440000	281910000	39914000	59158000	0	1736900	14231000
39S ribosomal protein L20, mitochondrial	MRPL20	sp|Q9BYC9|RM20_HUMAN 39S ribosomal protein L20, mitochondrial OS=Homo sapiens GN=MRPL20 PE=1 SV=1	1	1	17.442	21575000	0	0	0	0	0	0	0	0	0	1675100	1772600
Cellular tumor antigen p53	TP53	sp|P04637|P53_HUMAN Cellular tumor antigen p53 OS=Homo sapiens GN=TP53 PE=1 SV=4	1	22	43.653	36684000	0	0	3573300	0	3758700	2211700	893310	2126500	0	1655200	0
Testin	TES	sp|Q9UGI8|TES_HUMAN Testin OS=Homo sapiens GN=TES PE=1 SV=1	1	6	47.996	0	1411800	0	3746600	0	0	19255000	0	4695200	0	1645900	0
Unconventional myosin-Ib	MYO1B	sp|O43795|MYO1B_HUMAN Unconventional myosin-Ib OS=Homo sapiens GN=MYO1B PE=1 SV=3	2	13	131.98	197190000	1163300	0	0	0	3270700	126580000	12105000	12024000	0	1639500	0
Bifunctional polynucleotide phosphatase/kinase;Polynucleotide 3-phosphatase;Polynucleotide 5-hydroxyl-kinase	PNKP	sp|Q96T60|PNKP_HUMAN Bifunctional polynucleotide phosphatase/kinase OS=Homo sapiens GN=PNKP PE=1 SV=1	1	3	57.076	29174000	0	0	0	0	0	10378000	0	0	0	1627100	1821600
Nucleoporin p54	NUP54	sp|Q7Z3B4|NUP54_HUMAN Nucleoporin p54 OS=Homo sapiens GN=NUP54 PE=1 SV=2	1	5	55.435	91424000	4106800	0	5820200	0	9754100	63744000	965580	36216000	416230	1586700	10262000
Leucine-rich repeat-containing protein 40	LRRC40	sp|Q9H9A6|LRC40_HUMAN Leucine-rich repeat-containing protein 40 OS=Homo sapiens GN=LRRC40 PE=1 SV=1	1	4	68.249	0	0	0	0	0	0	24480000	0	4692200	0	1585100	2765200
Protein FAM198B	FAM198B	sp|Q6UWH4|F198B_HUMAN Protein FAM198B OS=Homo sapiens GN=FAM198B PE=2 SV=1	1	1	57.552	41986000	0	0	736010	0	0	9610800	0	2175900	0	1557400	3181300
40S ribosomal protein S10;Putative 40S ribosomal protein S10-like	RPS10;RPS10P5	sp|P46783|RS10_HUMAN 40S ribosomal protein S10 OS=Homo sapiens GN=RPS10 PE=1 SV=1;tr|A0A1W2PQS6|A0A1W2PQS6_HUMAN RPS10-NUDT3 readthrough OS=Homo sapiens GN=RPS10-NUDT3 PE=4 SV=1;sp|Q9NQ39|RS10L_HUMAN Putative 40S ribosomal protein S10-like OS=Homo sapiens	3	4	18.898	12808000	0	0	0	0	0	20238000	0	6961500	0	1543600	0
Nucleolar complex protein 3 homolog	NOC3L	sp|Q8WTT2|NOC3L_HUMAN Nucleolar complex protein 3 homolog OS=Homo sapiens GN=NOC3L PE=1 SV=1	1	6	92.547	31007000	574510	0	5748800	0	4306900	94175000	2414000	3971100	0	1497600	3897400
SWI/SNF complex subunit SMARCC1	SMARCC1	sp|Q92922|SMRC1_HUMAN SWI/SNF complex subunit SMARCC1 OS=Homo sapiens GN=SMARCC1 PE=1 SV=3	1	14	122.87	0	649720	0	0	0	0	0	0	2934600	0	1493300	475480
Coactosin-like protein	COTL1	sp|Q14019|COTL1_HUMAN Coactosin-like protein OS=Homo sapiens GN=COTL1 PE=1 SV=3	1	2	15.945	9016700	0	0	0	0	0	0	0	0	0	1481000	923890
DNA-directed RNA polymerase II subunit RPB1	POLR2A	sp|P24928|RPB1_HUMAN DNA-directed RNA polymerase II subunit RPB1 OS=Homo sapiens GN=POLR2A PE=1 SV=2	1	35	217.17	26126000	1658300	0	127570	0	0	21362000	169730	6143900	0	1460300	71891
E3 ubiquitin-protein ligase MIB1	MIB1	sp|Q86YT6|MIB1_HUMAN E3 ubiquitin-protein ligase MIB1 OS=Homo sapiens GN=MIB1 PE=1 SV=1	1	1	110.13	0	0	0	0	0	0	0	0	0	0	1411800	0
Ubiquitin-like protein 5	UBL5	sp|Q9BZL1|UBL5_HUMAN Ubiquitin-like protein 5 OS=Homo sapiens GN=UBL5 PE=1 SV=1	1	5	8.5468	154580000	0	0	1482100	0	3824300	113910000	1760100	13096000	0	1409400	9832700
RNA exonuclease 4	REXO4	sp|Q9GZR2|REXO4_HUMAN RNA exonuclease 4 OS=Homo sapiens GN=REXO4 PE=1 SV=2	1	3	46.671	13720000	0	0	0	0	0	0	0	0	0	1341000	1303800
		;	2	1	43.9	24476000	4456200	2833900	6994300	0	4184000	0	0	0	0	1331400	0
Tumor suppressor p53-binding protein 1	TP53BP1	sp|Q12888|TP53B_HUMAN TP53-binding protein 1 OS=Homo sapiens GN=TP53BP1 PE=1 SV=2	1	28	213.57	641930000	3360600	0	3108100	0	0	467540000	641800	3244900	0	1311500	0
SUMO-activating enzyme subunit 1;SUMO-activating enzyme subunit 1, N-terminally processed	SAE1	sp|Q9UBE0|SAE1_HUMAN SUMO-activating enzyme subunit 1 OS=Homo sapiens GN=SAE1 PE=1 SV=1	1	7	38.449	32626000	0	0	0	1831000	0	16978000	0	5913700	0	1308800	0
Nucleolar protein 6	NOL6	sp|Q9H6R4|NOL6_HUMAN Nucleolar protein 6 OS=Homo sapiens GN=NOL6 PE=1 SV=2	1	25	127.59	81291000	467050	0	3700800	0	1970000	22037000	4621500	11849000	3336000	1268900	3717600
Ras-related protein Ral-B	RALB	sp|P11234|RALB_HUMAN Ras-related protein Ral-B OS=Homo sapiens GN=RALB PE=1 SV=1	1	4	23.408	6012700	975980	0	1363700	0	0	11796000	0	5565700	0	1242700	0
PH-interacting protein	PHIP	sp|Q8WWQ0|PHIP_HUMAN PH-interacting protein OS=Homo sapiens GN=PHIP PE=1 SV=2	1	81	206.69	990300000	3464400	0	22827000	557370	320180	422400000	16748000	17961000	633980	1236400	0
Charged multivesicular body protein 2a	CHMP2A	sp|O43633|CHM2A_HUMAN Charged multivesicular body protein 2a OS=Homo sapiens GN=CHMP2A PE=1 SV=1	1	2	25.104	0	529720	0	0	0	1079300	0	847220	0	0	1228800	2000100
Enhancer of mRNA-decapping protein 4	EDC4	sp|Q6P2E9|EDC4_HUMAN Enhancer of mRNA-decapping protein 4 OS=Homo sapiens GN=EDC4 PE=1 SV=1	1	1	151.66	7740600	323420	0	0	0	0	2695900	0	2122600	0	1221900	1149100
Splicing factor 3A subunit 2	SF3A2	sp|Q15428|SF3A2_HUMAN Splicing factor 3A subunit 2 OS=Homo sapiens GN=SF3A2 PE=1 SV=2	1	7	49.255	62863000	0	0	5772300	0	0	84565000	754360	34403000	1818200	1207800	3045300
Tubulin alpha-4A chain	TUBA4A	sp|P68366|TBA4A_HUMAN Tubulin alpha-4A chain OS=Homo sapiens GN=TUBA4A PE=1 SV=1	1	25	49.924	0	0	0	0	0	0	0	0	0	0	1207100	37884000
Cystatin-A;Cystatin-A, N-terminally processed	CSTA	sp|P01040|CYTA_HUMAN Cystatin-A OS=Homo sapiens GN=CSTA PE=1 SV=1	1	7	11.006	3966200	688490	0	2541900	826890	1132900	0	2027000	0	201390	1165300	2200800
Segment polarity protein dishevelled homolog DVL-2	DVL2	sp|O14641|DVL2_HUMAN Segment polarity protein dishevelled homolog DVL-2 OS=Homo sapiens GN=DVL2 PE=1 SV=1	4	9	78.947	5463900	0	0	1781500	0	0	1769500	890160	0	0	1133400	1069900
Cingulin	CGN	sp|Q9P2M7|CING_HUMAN Cingulin OS=Homo sapiens GN=CGN PE=1 SV=2	2	39	136.38	17577000	0	0	0	3114700	0	7438000	0	0	0	1125200	0
CCR4-NOT transcription complex subunit 1	CNOT1	sp|A5YKK6|CNOT1_HUMAN CCR4-NOT transcription complex subunit 1 OS=Homo sapiens GN=CNOT1 PE=1 SV=2	1	4	266.94	0	0	0	0	0	0	0	0	0	0	1118800	0
Ig lambda-6 chain C region;Ig lambda-7 chain C region	IGLC6;IGLC7	sp|P0DOY3|IGLC3_HUMAN Immunoglobulin lambda constant 3 OS=Homo sapiens GN=IGLC3 PE=1 SV=1;sp|P0DOY2|IGLC2_HUMAN Immunoglobulin lambda constant 2 OS=Homo sapiens GN=IGLC2 PE=1 SV=1;sp|P0CF74|IGLC6_HUMAN Immunoglobulin lambda constant 6 OS=Homo sapiens GN=IG	4	6	11.265	216260000	46686000	29914000	21723000	38694000	80015000	0	0	0	791270	1107000	0
Phosphoglycerate mutase 1;Phosphoglycerate mutase 2;Probable phosphoglycerate mutase 4	PGAM1;PGAM2;PGAM4	sp|P18669|PGAM1_HUMAN Phosphoglycerate mutase 1 OS=Homo sapiens GN=PGAM1 PE=1 SV=2;sp|P15259|PGAM2_HUMAN Phosphoglycerate mutase 2 OS=Homo sapiens GN=PGAM2 PE=1 SV=3;sp|Q8N0Y7|PGAM4_HUMAN Probable phosphoglycerate mutase 4 OS=Homo sapiens GN=PGAM4 PE=3 SV=	3	6	28.804	185970000	10815000	0	3915000	0	13060000	111440000	4331900	5484700	1394600	988870	11716000
Arginine/serine-rich coiled-coil protein 2	RSRC2	sp|Q7L4I2|RSRC2_HUMAN Arginine/serine-rich coiled-coil protein 2 OS=Homo sapiens GN=RSRC2 PE=1 SV=1	1	6	50.559	1721700	2849000	1982300	55196000	0	70197000	5576800	0	0	799200	950470	0
Guanine nucleotide-binding protein-like 1	GNL1	sp|P36915|GNL1_HUMAN Guanine nucleotide-binding protein-like 1 OS=Homo sapiens GN=GNL1 PE=1 SV=2	1	4	68.66	61361000	0	0	0	0	3746600	0	0	5196700	0	948740	0
Protein polybromo-1	PBRM1	sp|Q86U86|PB1_HUMAN Protein polybromo-1 OS=Homo sapiens GN=PBRM1 PE=1 SV=1	1	26	192.95	11263000	0	0	1486100	0	13474000	0	0	1075100	0	908040	0
Basic leucine zipper and W2 domain-containing protein 1	BZW1	sp|Q7L1Q6|BZW1_HUMAN Basic leucine zipper and W2 domain-containing protein 1 OS=Homo sapiens GN=BZW1 PE=1 SV=1	1	2	48.043	28622000	0	0	0	0	0	7904000	0	5840800	0	889240	1675200
WD repeat-containing protein 5	WDR5	sp|P61964|WDR5_HUMAN WD repeat-containing protein 5 OS=Homo sapiens GN=WDR5 PE=1 SV=1	1	1	36.588	2568300	511390	0	715280	0	0	34244000	515170	2082600	0	845390	0
Antigen KI-67	MKI67	sp|P46013|KI67_HUMAN Proliferation marker protein Ki-67 OS=Homo sapiens GN=MKI67 PE=1 SV=2	1	49	358.69	6976100	0	0	1687900	0	0	5407800	770080	1691900	0	840040	295680
Serpin B3	SERPINB3	sp|P29508|SPB3_HUMAN Serpin B3 OS=Homo sapiens GN=SERPINB3 PE=1 SV=2	1	35	44.564	4527000	0	0	1297100	54014	1244400	0	507780	0	262610	774250	208810
DNA-directed RNA polymerase II subunit RPB2	POLR2B	sp|P30876|RPB2_HUMAN DNA-directed RNA polymerase II subunit RPB2 OS=Homo sapiens GN=POLR2B PE=1 SV=1	1	23	133.9	59675000	487090	0	1212200	0	5896900	65694000	471660	5731000	0	771290	6046500
Mitotic checkpoint protein BUB3	BUB3	sp|O43684|BUB3_HUMAN Mitotic checkpoint protein BUB3 OS=Homo sapiens GN=BUB3 PE=1 SV=1	1	6	37.154	229690000	2193000	0	0	0	6684100	33417000	0	11042000	927030	759790	2833200
Rhombotin-2	LMO2	sp|P25791|RBTN2_HUMAN Rhombotin-2 OS=Homo sapiens GN=LMO2 PE=1 SV=1	1	1	18.358	0	0	0	0	0	0	0	0	2458800	0	734770	0
Nuclear pore complex protein Nup85	NUP85	sp|Q9BW27|NUP85_HUMAN Nuclear pore complex protein Nup85 OS=Homo sapiens GN=NUP85 PE=1 SV=1	1	2	75.019	61156000	0	0	6183900	0	6985400	76887000	0	0	0	706850	0
Transcription activator BRG1	SMARCA4	sp|P51532|SMCA4_HUMAN Transcription activator BRG1 OS=Homo sapiens GN=SMARCA4 PE=1 SV=2	1	18	184.64	104900000	0	0	2720900	0	11526000	6106400	962840	11881000	0	705730	14149000
ELAV-like protein 1	ELAVL1	sp|Q15717|ELAV1_HUMAN ELAV-like protein 1 OS=Homo sapiens GN=ELAVL1 PE=1 SV=2	3	9	36.091	403320000	10683000	2159000	17709000	1393700	21547000	247810000	16754000	36186000	0	695800	12562000
Envoplakin	EVPL	sp|Q92817|EVPL_HUMAN Envoplakin OS=Homo sapiens GN=EVPL PE=1 SV=3	1	27	231.6	24156000	0	0	0	0	955270	699870	0	3552300	605130	643180	0
Msx2-interacting protein	SPEN	sp|Q96T58|MINT_HUMAN Msx2-interacting protein OS=Homo sapiens GN=SPEN PE=1 SV=1	1	91	402.24	54815000	0	0	665920	0	0	39136000	0	22863000	811810	622880	20628000
		sp|Q99575|POP1_HUMAN Ribonucleases P/MRP protein subunit POP1 OS=Homo sapiens GN=POP1 PE=1 SV=2	1	1	114.71	0	0	0	0	0	0	0	0	0	0	593750	0
Splicing factor 3B subunit 2	SF3B2	sp|Q13435|SF3B2_HUMAN Splicing factor 3B subunit 2 OS=Homo sapiens GN=SF3B2 PE=1 SV=2	1	22	100.23	432370000	13373000	0	30603000	0	39223000	257290000	21991000	55526000	1286200	565820	17949000
Ribosome biogenesis protein BMS1 homolog	BMS1	sp|Q14692|BMS1_HUMAN Ribosome biogenesis protein BMS1 homolog OS=Homo sapiens GN=BMS1 PE=1 SV=1	1	15	145.81	3175800	0	0	195200	0	1705100	10278000	0	8303500	1439400	355630	6001500
Kinesin-like protein KIF23	KIF23	sp|Q02241|KIF23_HUMAN Kinesin-like protein KIF23 OS=Homo sapiens GN=KIF23 PE=1 SV=3	1	25	110.06	2349600	0	0	0	0	0	661360	0	0	0	290710	0
Hepatoma-derived growth factor-related protein 3	HDGFRP3	tr|A0A024R216|A0A024R216_HUMAN Hepatoma-derived growth factor, related protein 3, isoform CRA_a OS=Homo sapiens GN=HDGFRP3 PE=1 SV=1;sp|Q9Y3E1|HDGR3_HUMAN Hepatoma-derived growth factor-related protein 3 OS=Homo sapiens GN=HDGFL3 PE=1 SV=1	2	5	22.619	87630000	0	0	0	0	4689900	0	0	0	0	0	0
Ig lambda chain V-III region LOI	IGLV3-9	tr|A0A075B6K5|A0A075B6K5_HUMAN HCG2043239 (Fragment) OS=Homo sapiens GN=IGLV3-9 PE=1 SV=1;sp|P80748|LV321_HUMAN Immunoglobulin lambda variable 3-21 OS=Homo sapiens GN=IGLV3-21 PE=1 SV=2	2	1	12.332	0	4097000	2789800	6983400	5224800	10139000	0	0	0	0	0	0
Ig kappa chain V-II region FR;Ig kappa chain V-II region Cum;Ig kappa chain V-II region RPMI 6410	IGKV2D-28;IGKV2-40;IGKV2D-30	sp|A0A075B6P5|KV228_HUMAN Immunoglobulin kappa variable 2-28 OS=Homo sapiens GN=IGKV2-28 PE=3 SV=1;sp|A0A087WW87|KV240_HUMAN Immunoglobulin kappa variable 2-40 OS=Homo sapiens GN=IGKV2-40 PE=3 SV=2;sp|P01615|KVD28_HUMAN Immunoglobulin kappa variable 2D-28	6	2	12.957	0	2056600	0	2921200	0	4686700	0	0	3397000	0	0	0
Ig heavy chain V-III region BUT;Ig heavy chain V-III region KOL;Ig heavy chain V-III region CAM;Ig heavy chain V-III region 23	IGHV3-66;IGHV3-74;IGHV3OR16-13;IGHV3OR16-12;IGHV3-23	sp|A0A0C4DH42|HV366_HUMAN Immunoglobulin heavy variable 3-66 OS=Homo sapiens GN=IGHV3-66 PE=3 SV=1;sp|P0DP03|HV335_HUMAN Immunoglobulin heavy variable 3-30-5 OS=Homo sapiens GN=IGHV3-30-5 PE=3 SV=1;sp|P0DP02|HVC33_HUMAN Immunoglobulin heavy variable 3-30-3	11	1	12.698	0	0	0	0	619630	0	0	0	0	0	0	0
Peptidyl-prolyl cis-trans isomerase FKBP1A	FKBP1A	tr|A0A087WV48|A0A087WV48_HUMAN Uncharacterized protein OS=Homo sapiens PE=4 SV=1;sp|P62942|FKB1A_HUMAN Peptidyl-prolyl cis-trans isomerase FKBP1A OS=Homo sapiens GN=FKBP1A PE=1 SV=2	2	1	12.68	46157000	0	0	0	0	0	46465000	2774500	0	0	0	0
Ig kappa chain V-III region VG	IGKV3D-11	sp|A0A0A0MRZ8|KVD11_HUMAN Immunoglobulin kappa variable 3D-11 OS=Homo sapiens GN=IGKV3D-11 PE=3 SV=6;sp|P04433|KV311_HUMAN Immunoglobulin kappa variable 3-11 OS=Homo sapiens GN=IGKV3-11 PE=1 SV=1	2	2	12.625	35832000	10603000	7373100	9042100	5228800	8091300	0	0	0	455150	0	0
Helicase SRCAP	SRCAP	tr|A0A0C4DFX4|A0A0C4DFX4_HUMAN Uncharacterized protein (Fragment) OS=Homo sapiens PE=4 SV=1;sp|Q6ZRS2|SRCAP_HUMAN Helicase SRCAP OS=Homo sapiens GN=SRCAP PE=1 SV=3	2	2	325.77	10048000	0	0	0	0	0	0	0	0	0	0	0
Keratin, type I cuticular Ha4;Keratin, type I cuticular Ha3-I	KRT34;KRT33A	;;tr|A0A140TA62|A0A140TA62_HUMAN Uncharacterized protein OS=Homo sapiens GN=LOC100653049 PE=3 SV=2;sp|O76011|KRT34_HUMAN Keratin, type I cuticular Ha4 OS=Homo sapiens GN=KRT34 PE=1 SV=2;;;sp|O76009|KT33A_HUMAN Keratin, type I cuticular Ha3-I OS=Homo sapien	8	9	44.689	373780000	0	0	0	0	0	0	0	0	0	0	0
Myelin-associated neurite-outgrowth inhibitor	FAM168B	sp|A1KXE4|F168B_HUMAN Myelin-associated neurite-outgrowth inhibitor OS=Homo sapiens GN=FAM168B PE=1 SV=1	1	1	20.324	0	0	0	0	0	0	0	0	0	0	0	0
Putative coiled-coil domain-containing protein 144C;Coiled-coil domain-containing protein 144A;Ankyrin repeat domain-containing protein 26	CCDC144CP;CCDC144A;ANKRD26	sp|Q8IYA2|C144C_HUMAN Putative coiled-coil domain-containing protein 144C OS=Homo sapiens GN=CCDC144CP PE=5 SV=3;sp|A2RUR9|C144A_HUMAN Coiled-coil domain-containing protein 144A OS=Homo sapiens GN=CCDC144A PE=2 SV=1;sp|Q9UPS8|ANR26_HUMAN Ankyrin repeat dom	3	1	143.11	0	0	0	0	0	0	0	0	0	0	0	0
UPF0600 protein C5orf51	C5orf51	sp|A6NDU8|CE051_HUMAN UPF0600 protein C5orf51 OS=Homo sapiens GN=C5orf51 PE=1 SV=1	1	1	33.62	0	0	0	0	0	0	0	0	0	0	0	0
Tubulin alpha chain-like 3	TUBAL3	sp|A6NHL2|TBAL3_HUMAN Tubulin alpha chain-like 3 OS=Homo sapiens GN=TUBAL3 PE=1 SV=2	1	8	49.908	75895000	0	0	0	0	0	0	0	0	0	0	0
rRNA/tRNA 2-O-methyltransferase fibrillarin-like protein 1	FBLL1	sp|A6NHQ2|FBLL1_HUMAN rRNA/tRNA 2-O-methyltransferase fibrillarin-like protein 1 OS=Homo sapiens GN=FBLL1 PE=3 SV=2	1	3	34.803	182470000	0	2049100	10347000	0	0	51177000	0	39215000	0	0	0
POTE ankyrin domain family member G;Putative POTE ankyrin domain family member M;POTE ankyrin domain family member H	POTEG;POTEM;POTEH	sp|Q6S5H5|POTEG_HUMAN POTE ankyrin domain family member G OS=Homo sapiens GN=POTEG PE=2 SV=5;sp|A6NI47|POTEM_HUMAN Putative POTE ankyrin domain family member M OS=Homo sapiens GN=POTEM PE=3 SV=2;sp|Q6S545|POTEH_HUMAN POTE ankyrin domain family member H OS=	3	1	57.096	0	0	0	0	0	0	0	0	0	0	0	0
Collagen alpha-6(VI) chain	COL6A6	sp|A6NMZ7|CO6A6_HUMAN Collagen alpha-6(VI) chain OS=Homo sapiens GN=COL6A6 PE=1 SV=2	1	1	247.17	0	0	0	0	0	0	0	0	0	0	0	0
Nuclear envelope pore membrane protein POM 121C;Nuclear envelope pore membrane protein POM 121	POM121C;POM121	sp|A8CG34|P121C_HUMAN Nuclear envelope pore membrane protein POM 121C OS=Homo sapiens GN=POM121C PE=1 SV=2;sp|Q96HA1|P121A_HUMAN Nuclear envelope pore membrane protein POM 121 OS=Homo sapiens GN=POM121 PE=1 SV=2	2	2	125.06	0	0	0	0	0	0	0	0	0	0	0	0
Protein FAM25G;Protein FAM25C;Putative protein FAM25BP;Protein FAM25A	FAM25G;FAM25C;FAM25BP;FAM25A	sp|B3EWG6|FM25G_HUMAN Protein FAM25G OS=Homo sapiens GN=FAM25G PE=3 SV=1;sp|B3EWG5|FM25C_HUMAN Protein FAM25C OS=Homo sapiens GN=FAM25C PE=3 SV=1;sp|B3EWG4|FM25B_HUMAN Putative protein FAM25BP OS=Homo sapiens GN=FAM25BP PE=5 SV=1;sp|B3EWG3|FM25A_HUMAN Prot	5	3	9.3195	0	0	0	0	0	0	0	0	0	0	0	0
39S ribosomal protein L12, mitochondrial	MRPL12	tr|B4DLN1|B4DLN1_HUMAN cDNA FLJ60124, highly similar to Mitochondrial dicarboxylate carrier OS=Homo sapiens PE=2 SV=1;sp|P52815|RM12_HUMAN 39S ribosomal protein L12, mitochondrial OS=Homo sapiens GN=MRPL12 PE=1 SV=2	2	4	48.099	31296000	0	0	2381500	0	1500000	66354000	1536300	15292000	0	0	1974400
Complement factor B;Complement factor B Ba fragment;Complement factor B Bb fragment	CFB	tr|B4E1Z4|B4E1Z4_HUMAN cDNA FLJ55673, highly similar to Complement factor B (EC 3.4.21.47) OS=Homo sapiens PE=1 SV=1;sp|P00751|CFAB_HUMAN Complement factor B OS=Homo sapiens GN=CFB PE=1 SV=2	2	1	140.94	0	0	0	0	0	0	0	0	0	0	0	0
Golgi pH regulator B;Golgi pH regulator A	GPR89B;GPR89A	sp|P0CG08|GPHRB_HUMAN Golgi pH regulator B OS=Homo sapiens GN=GPR89B PE=1 SV=1;sp|B7ZAQ6|GPHRA_HUMAN Golgi pH regulator A OS=Homo sapiens GN=GPR89A PE=1 SV=2	2	1	52.916	35426000	0	0	0	0	906420	5365200	0	0	0	0	777600
HIG1 domain family member 1A, mitochondrial	HIGD1A	tr|C9JAW5|C9JAW5_HUMAN Uncharacterized protein OS=Homo sapiens PE=4 SV=1;sp|Q9Y241|HIG1A_HUMAN HIG1 domain family member 1A, mitochondrial OS=Homo sapiens GN=HIGD1A PE=1 SV=1	2	1	8.8131	0	0	0	0	0	0	0	0	0	0	0	0
Dermokine	DMKN	;sp|Q6E0U4|DMKN_HUMAN Dermokine OS=Homo sapiens GN=DMKN PE=1 SV=3;	3	2	47.082	0	0	0	0	0	0	5043600	0	0	0	0	0
			1	14	63.165	0	0	0	0	0	0	0	0	0	0	0	0
			1	32	49.448	0	0	0	0	0	0	0	0	0	0	0	0
Keratin, type II cuticular Hb6;Keratin, type II cuticular Hb1	KRT86;KRT81	;;sp|O43790|KRT86_HUMAN Keratin, type II cuticular Hb6 OS=Homo sapiens GN=KRT86 PE=1 SV=1;sp|Q14533|KRT81_HUMAN Keratin, type II cuticular Hb1 OS=Homo sapiens GN=KRT81 PE=1 SV=3	4	18	53.5	0	0	0	0	0	0	0	0	0	0	0	0
			1	2	39.234	3433200	0	0	0	0	2298000	0	0	0	600090	0	5143700
		;;	3	2	68.709	0	0	0	0	0	1380700	0	0	0	0	0	5765500
			1	17	57.769	0	0	0	0	0	0	0	0	0	0	0	9629400
			1	39	44.091	0	0	0	0	0	0	0	0	0	0	0	0
			1	11	47.754	0	9645100	0	10927000	0	0	0	5630300	0	0	0	0
			1	22	49.586	0	0	0	0	52927000	0	0	0	0	0	0	0
Keratin, type I cytoskeletal 15	KRT15	;sp|P19012|K1C15_HUMAN Keratin, type I cytoskeletal 15 OS=Homo sapiens GN=KRT15 PE=1 SV=3	2	16	49.167	0	0	0	0	0	0	0	0	0	0	0	0
Keratin, type II cytoskeletal 4	KRT4	;sp|P19013|K2C4_HUMAN Keratin, type II cytoskeletal 4 OS=Homo sapiens GN=KRT4 PE=1 SV=4	2	14	63.91	22145000	0	0	0	41942000	1397800	0	0	0	0	0	0
Filaggrin	FLG	;sp|P20930|FILA_HUMAN Filaggrin OS=Homo sapiens GN=FLG PE=1 SV=3	2	20	435.16	0	231470	0	0	0	609590	0	69060	0	49637	0	0
			1	1	52.347	45997000	0	0	0	0	0	0	0	0	0	0	15496000
Keratin, type II cuticular Hb5	KRT85	;sp|P78386|KRT85_HUMAN Keratin, type II cuticular Hb5 OS=Homo sapiens GN=KRT85 PE=1 SV=1	2	19	55.802	582470000	0	0	0	0	0	0	0	0	0	0	0
Keratin, type I cuticular Ha3-II	KRT33B	;sp|Q14525|KT33B_HUMAN Keratin, type I cuticular Ha3-II OS=Homo sapiens GN=KRT33B PE=1 SV=3	2	9	46.213	1176700000	0	545670	0	0	0	0	0	0	0	0	0
			1	1	24.536	7257200	10459000	0	0	0	0	0	0	0	0	0	0
Tetranectin	CLEC3B	;sp|P05452|TETN_HUMAN Tetranectin OS=Homo sapiens GN=CLEC3B PE=1 SV=3	2	1	22.144	0	0	0	0	0	0	0	0	0	0	0	0
			1	1	86.858	0	0	0	0	0	0	0	0	12960000	0	0	2727000
			1	10	50.529	1050200000	0	0	8923200	0	0	0	0	10924000	969020	0	0
Keratin, type II cytoskeletal 79	KRT79	;sp|Q5XKE5|K2C79_HUMAN Keratin, type II cytoskeletal 79 OS=Homo sapiens GN=KRT79 PE=1 SV=2	2	18	57.809	0	0	0	0	0	0	0	0	0	0	0	0
			1	19	52.809	1247300000	0	0	0	0	0	5584000	0	11247000	0	0	0
			1	23	59.74	0	0	0	0	0	0	0	0	0	0	0	0
Keratin, type I cuticular Ha5	KRT35	;sp|Q92764|KRT35_HUMAN Keratin, type I cuticular Ha5 OS=Homo sapiens GN=KRT35 PE=2 SV=5	2	8	47.596	36633000	0	0	0	0	0	0	0	0	0	0	0
Keratin, type I cytoskeletal 23	KRT23	;sp|Q9C075|K1C23_HUMAN Keratin, type I cytoskeletal 23 OS=Homo sapiens GN=KRT23 PE=1 SV=2	3	10	48.131	0	0	0	1687100	0	1412200	0	0	0	469470	0	5155600
Keratin, type II cuticular Hb2	KRT82	;sp|Q9NSB4|KRT82_HUMAN Keratin, type II cuticular Hb2 OS=Homo sapiens GN=KRT82 PE=3 SV=3	2	6	56.682	1119600000	0	0	0	0	0	0	0	0	0	0	0
			1	1	11.964	207350000	0	3238500	0	0	0	0	0	0	0	0	0
		;	4	8	53.728	702070000	0	0	0	0	0	0	0	0	0	0	0
Nascent polypeptide-associated complex subunit alpha, muscle-specific form	NACA	sp|E9PAV3|NACAM_HUMAN Nascent polypeptide-associated complex subunit alpha, muscle-specific form OS=Homo sapiens GN=NACA PE=1 SV=1	1	2	205.42	72930000	0	0	0	0	0	8677500	0	0	0	0	0
Uncharacterized protein C11orf98	C11orf98	tr|E9PLD3|E9PLD3_HUMAN Uncharacterized protein OS=Homo sapiens PE=4 SV=1;sp|E9PRG8|CK098_HUMAN Uncharacterized protein C11orf98 OS=Homo sapiens GN=C11orf98 PE=4 SV=1	2	2	11.6	0	1735000	0	5210700	3823000	4412200	0	0	0	2418900	0	5548000
ATP synthase subunit f, mitochondrial	ATP5J2-PTCD1;ATP5J2	tr|G3V325|G3V325_HUMAN ATP5J2-PTCD1 readthrough OS=Homo sapiens GN=ATP5J2-PTCD1 PE=4 SV=1;sp|P56134|ATPK_HUMAN ATP synthase subunit f, mitochondrial OS=Homo sapiens GN=ATP5J2 PE=1 SV=3	2	2	84.109	0	0	0	0	0	0	13142000	0	0	0	0	0
Sulfide:quinone oxidoreductase, mitochondrial	SQRDL	tr|H3BNX3|H3BNX3_HUMAN Uncharacterized protein (Fragment) OS=Homo sapiens PE=4 SV=1;sp|Q9Y6N5|SQOR_HUMAN Sulfide:quinone oxidoreductase, mitochondrial OS=Homo sapiens GN=SQOR PE=1 SV=1	2	1	31.769	48735000	0	0	0	0	0	0	0	0	0	0	0
Ubiquitin-conjugating enzyme E2 variant 1;Ubiquitin-conjugating enzyme E2 variant 2	TMEM189-UBE2V1;UBE2V1;UBE2V2	tr|I3L0A0|I3L0A0_HUMAN HCG2044781 OS=Homo sapiens GN=TMEM189-UBE2V1 PE=3 SV=1;sp|Q13404|UB2V1_HUMAN Ubiquitin-conjugating enzyme E2 variant 1 OS=Homo sapiens GN=UBE2V1 PE=1 SV=2;sp|Q15819|UB2V2_HUMAN Ubiquitin-conjugating enzyme E2 variant 2 OS=Homo sapien	3	2	42.208	17995000	0	0	0	0	0	0	0	0	0	0	0
Kinesin-like protein KIF2A	KIF2A	sp|O00139|KIF2A_HUMAN Kinesin-like protein KIF2A OS=Homo sapiens GN=KIF2A PE=1 SV=3	1	1	79.954	0	0	0	0	0	0	0	0	0	0	0	0
Synaptosomal-associated protein 23	SNAP23	sp|O00161|SNP23_HUMAN Synaptosomal-associated protein 23 OS=Homo sapiens GN=SNAP23 PE=1 SV=1	1	2	23.354	0	0	0	0	0	0	0	0	0	0	0	0
Syntaxin-binding protein 3	STXBP3	sp|O00186|STXB3_HUMAN Syntaxin-binding protein 3 OS=Homo sapiens GN=STXBP3 PE=1 SV=2	1	1	67.764	55589000	0	0	0	0	0	48228000	0	0	0	0	0
Sulfotransferase family cytosolic 2B member 1	SULT2B1	sp|O00204|ST2B1_HUMAN Sulfotransferase family cytosolic 2B member 1 OS=Homo sapiens GN=SULT2B1 PE=1 SV=2	1	2	41.307	0	0	0	0	0	0	0	0	0	0	0	0
Galectin-8	LGALS8	sp|O00214|LEG8_HUMAN Galectin-8 OS=Homo sapiens GN=LGALS8 PE=1 SV=4	1	1	35.808	23729000	0	0	0	0	0	24327000	1765100	1550300	0	0	0
26S proteasome non-ATPase regulatory subunit 12	PSMD12	sp|O00232|PSD12_HUMAN 26S proteasome non-ATPase regulatory subunit 12 OS=Homo sapiens GN=PSMD12 PE=1 SV=3	1	4	52.904	223380000	0	859070	10157000	0	9494900	18902000	0	0	0	0	11600000
Agouti-related protein	AGRP	sp|O00253|AGRP_HUMAN Agouti-related protein OS=Homo sapiens GN=AGRP PE=1 SV=1	1	1	14.44	0	0	0	0	0	0	0	0	0	0	0	0
Transcription initiation factor TFIID subunit 4	TAF4	sp|O00268|TAF4_HUMAN Transcription initiation factor TFIID subunit 4 OS=Homo sapiens GN=TAF4 PE=1 SV=2	2	6	110.11	35198000	0	0	0	0	0	39372000	0	0	0	0	0
DNA fragmentation factor subunit alpha	DFFA	sp|O00273|DFFA_HUMAN DNA fragmentation factor subunit alpha OS=Homo sapiens GN=DFFA PE=1 SV=1	1	1	36.521	0	0	0	0	0	0	0	0	0	0	0	0
Aryl hydrocarbon receptor nuclear translocator-like protein 1	ARNTL	sp|O00327|BMAL1_HUMAN Aryl hydrocarbon receptor nuclear translocator-like protein 1 OS=Homo sapiens GN=ARNTL PE=1 SV=2	1	1	68.761	0	0	0	0	0	0	0	0	0	0	0	0
Agrin;Agrin N-terminal 110 kDa subunit;Agrin C-terminal 110 kDa subunit;Agrin C-terminal 90 kDa fragment;Agrin C-terminal 22 kDa fragment	AGRN	sp|O00468|AGRIN_HUMAN Agrin OS=Homo sapiens GN=AGRN PE=1 SV=5	1	1	217.23	0	0	0	0	0	0	0	0	0	0	0	0
Cytochrome c oxidase subunit NDUFA4	NDUFA4	sp|O00483|NDUA4_HUMAN Cytochrome c oxidase subunit NDUFA4 OS=Homo sapiens GN=NDUFA4 PE=1 SV=1	1	2	9.3697	63172000	2512100	736660	2774900	749850	4533300	55896000	6579300	0	0	0	2683000
U3 small nucleolar ribonucleoprotein protein MPP10	MPHOSPH10	sp|O00566|MPP10_HUMAN U3 small nucleolar ribonucleoprotein protein MPP10 OS=Homo sapiens GN=MPHOSPH10 PE=1 SV=2	1	12	78.863	29451000	0	0	0	0	0	19387000	0	2398500	0	0	452070
Importin subunit alpha-3	KPNA4	sp|O00629|IMA3_HUMAN Importin subunit alpha-3 OS=Homo sapiens GN=KPNA4 PE=1 SV=1	1	1	57.886	0	848650	0	1587400	0	2550600	17246000	0	2747000	0	0	0
Nuclear factor 1 B-type;Nuclear factor 1 X-type;Nuclear factor 1 A-type	NFIB;NFIX;NFIA	sp|O00712|NFIB_HUMAN Nuclear factor 1 B-type OS=Homo sapiens GN=NFIB PE=1 SV=2;sp|Q14938|NFIX_HUMAN Nuclear factor 1 X-type OS=Homo sapiens GN=NFIX PE=1 SV=2;sp|Q12857|NFIA_HUMAN Nuclear factor 1 A-type OS=Homo sapiens GN=NFIA PE=1 SV=2	3	2	47.441	88284000	0	0	523980	0	995370	0	0	7962200	0	0	0
AT-rich interactive domain-containing protein 1A	ARID1A	sp|O14497|ARI1A_HUMAN AT-rich interactive domain-containing protein 1A OS=Homo sapiens GN=ARID1A PE=1 SV=3	1	5	242.04	42964000	0	1351500	0	0	0	16039000	0	0	0	0	0
TRAF-type zinc finger domain-containing protein 1	TRAFD1	sp|O14545|TRAD1_HUMAN TRAF-type zinc finger domain-containing protein 1 OS=Homo sapiens GN=TRAFD1 PE=1 SV=1	1	1	64.84	0	0	0	0	0	0	0	0	0	0	0	0
Citron Rho-interacting kinase	CIT	sp|O14578|CTRO_HUMAN Citron Rho-interacting kinase OS=Homo sapiens GN=CIT PE=1 SV=2	1	2	231.43	0	0	0	0	0	0	0	0	0	0	0	0
Chromodomain-helicase-DNA-binding protein 2	CHD2	sp|O14647|CHD2_HUMAN Chromodomain-helicase-DNA-binding protein 2 OS=Homo sapiens GN=CHD2 PE=1 SV=2	2	13	211.34	23071000	0	0	0	0	0	0	0	0	0	0	0
Torsin-1A	TOR1A	sp|O14656|TOR1A_HUMAN Torsin-1A OS=Homo sapiens GN=TOR1A PE=1 SV=1	1	1	37.808	0	0	0	0	0	0	0	0	0	0	0	0
Programmed cell death protein 5	PDCD5	sp|O14737|PDCD5_HUMAN Programmed cell death protein 5 OS=Homo sapiens GN=PDCD5 PE=1 SV=3	1	6	14.285	28494000	3600600	1133700	8509400	0	6223000	50225000	0	7857000	0	0	4067000
Protein arginine N-methyltransferase 5;Protein arginine N-methyltransferase 5, N-terminally processed	PRMT5	sp|O14744|ANM5_HUMAN Protein arginine N-methyltransferase 5 OS=Homo sapiens GN=PRMT5 PE=1 SV=4	1	1	72.683	0	0	0	0	0	0	0	0	0	0	0	0
Tripeptidyl-peptidase 1	TPP1	sp|O14773|TPP1_HUMAN Tripeptidyl-peptidase 1 OS=Homo sapiens GN=TPP1 PE=1 SV=2	1	1	61.247	0	0	0	1884100	0	0	0	0	3264800	0	0	0
[3-methyl-2-oxobutanoate dehydrogenase [lipoamide]] kinase, mitochondrial	BCKDK	sp|O14874|BCKD_HUMAN [3-methyl-2-oxobutanoate dehydrogenase [lipoamide]] kinase, mitochondrial OS=Homo sapiens GN=BCKDK PE=1 SV=2	1	2	46.36	14764000	0	0	0	0	0	0	0	0	0	0	0
Histone acetyltransferase type B catalytic subunit	HAT1	sp|O14929|HAT1_HUMAN Histone acetyltransferase type B catalytic subunit OS=Homo sapiens GN=HAT1 PE=1 SV=1	1	1	49.512	34933000	0	0	1669000	0	1768400	0	0	7792000	0	0	0
Histone-lysine N-methyltransferase SETD1A	SETD1A	sp|O15047|SET1A_HUMAN Histone-lysine N-methyltransferase SETD1A OS=Homo sapiens GN=SETD1A PE=1 SV=3	1	2	186.03	0	0	0	0	0	0	0	0	0	0	0	0
Synaptojanin-2	SYNJ2	sp|O15056|SYNJ2_HUMAN Synaptojanin-2 OS=Homo sapiens GN=SYNJ2 PE=1 SV=3	1	1	165.54	11511000	0	0	0	0	0	0	0	4487900	0	0	0
U6 snRNA-associated Sm-like protein LSm1	LSM1	sp|O15116|LSM1_HUMAN U6 snRNA-associated Sm-like protein LSm1 OS=Homo sapiens GN=LSM1 PE=1 SV=1	1	1	15.179	58867000	0	0	0	0	0	0	0	0	0	0	0
Prefoldin subunit 6	PFDN6	sp|O15212|PFD6_HUMAN Prefoldin subunit 6 OS=Homo sapiens GN=PFDN6 PE=1 SV=1	1	2	14.582	62334000	2535600	0	0	0	0	0	0	8367500	0	0	0
NF-kappa-B-repressing factor	NKRF	sp|O15226|NKRF_HUMAN NF-kappa-B-repressing factor OS=Homo sapiens GN=NKRF PE=1 SV=2	1	3	77.672	0	0	0	0	0	0	0	0	5236900	0	0	18132000
UDP-N-acetylglucosamine--peptide N-acetylglucosaminyltransferase 110 kDa subunit	OGT	sp|O15294|OGT1_HUMAN UDP-N-acetylglucosamine--peptide N-acetylglucosaminyltransferase 110 kDa subunit OS=Homo sapiens GN=OGT PE=1 SV=3	1	2	116.92	0	0	0	0	0	0	0	0	0	0	0	3555600
Protein phosphatase 1G	PPM1G	sp|O15355|PPM1G_HUMAN Protein phosphatase 1G OS=Homo sapiens GN=PPM1G PE=1 SV=1	1	3	59.271	0	0	0	0	0	0	0	0	0	0	0	0
Eukaryotic translation initiation factor 3 subunit D	EIF3D	sp|O15371|EIF3D_HUMAN Eukaryotic translation initiation factor 3 subunit D OS=Homo sapiens GN=EIF3D PE=1 SV=1	1	4	63.972	45455000	0	0	0	0	0	46551000	0	0	0	0	0
Importin-8	IPO8	sp|O15397|IPO8_HUMAN Importin-8 OS=Homo sapiens GN=IPO8 PE=1 SV=2	1	2	119.94	13903000	0	0	0	0	0	8756300	0	0	0	0	0
Syntaxin-7	STX7	sp|O15400|STX7_HUMAN Syntaxin-7 OS=Homo sapiens GN=STX7 PE=1 SV=4	1	1	29.815	0	0	0	0	0	0	0	0	0	0	0	0
DNA-directed RNA polymerase I subunit RPA34	CD3EAP	sp|O15446|RPA34_HUMAN DNA-directed RNA polymerase I subunit RPA34 OS=Homo sapiens GN=CD3EAP PE=1 SV=1	1	3	54.985	46116000	0	0	1128800	0	0	24512000	0	4057700	0	0	0
Nucleoporin-like protein 2	NUPL2	sp|O15504|NUPL2_HUMAN Nucleoporin-like protein 2 OS=Homo sapiens GN=NUPL2 PE=1 SV=1	1	1	44.871	0	0	0	0	0	0	0	0	0	0	0	0
DNA-directed RNA polymerase II subunit RPB4	POLR2D	sp|O15514|RPB4_HUMAN DNA-directed RNA polymerase II subunit RPB4 OS=Homo sapiens GN=POLR2D PE=1 SV=1	1	2	16.311	0	0	0	0	0	0	10690000	0	0	0	0	6433000
Kallikrein-10	KLK10	sp|O43240|KLK10_HUMAN Kallikrein-10 OS=Homo sapiens GN=KLK10 PE=1 SV=3	1	4	30.17	0	0	0	0	0	0	0	0	0	0	0	0
U4/U6 small nuclear ribonucleoprotein Prp3	PRPF3	sp|O43395|PRPF3_HUMAN U4/U6 small nuclear ribonucleoprotein Prp3 OS=Homo sapiens GN=PRPF3 PE=1 SV=2	1	4	77.528	10455000	0	0	0	0	4519500	0	0	0	0	0	3747300
Thioredoxin-like protein 1	TXNL1	sp|O43396|TXNL1_HUMAN Thioredoxin-like protein 1 OS=Homo sapiens GN=TXNL1 PE=1 SV=3	1	4	32.251	47636000	5445100	0	3307700	0	0	18719000	0	17098000	0	0	0
Tumor protein D54	TPD52L2	sp|O43399|TPD54_HUMAN Tumor protein D54 OS=Homo sapiens GN=TPD52L2 PE=1 SV=2	1	3	22.237	0	0	0	0	0	0	19403000	0	0	0	0	0
Peptidyl-prolyl cis-trans isomerase H	PPIH	sp|O43447|PPIH_HUMAN Peptidyl-prolyl cis-trans isomerase H OS=Homo sapiens GN=PPIH PE=1 SV=1	1	1	19.208	22614000	0	0	0	0	0	30100000	0	0	0	0	2054000
Histone-lysine N-methyltransferase SUV39H1	SUV39H1	sp|O43463|SUV91_HUMAN Histone-lysine N-methyltransferase SUV39H1 OS=Homo sapiens GN=SUV39H1 PE=1 SV=1	1	3	47.907	0	0	0	0	0	0	0	0	0	0	0	0
Aflatoxin B1 aldehyde reductase member 2	AKR7A2	sp|O43488|ARK72_HUMAN Aflatoxin B1 aldehyde reductase member 2 OS=Homo sapiens GN=AKR7A2 PE=1 SV=3	1	1	39.589	9056000	0	0	0	0	0	0	0	0	0	0	0
Protein-glutamine gamma-glutamyltransferase 5	TGM5	sp|O43548|TGM5_HUMAN Protein-glutamine gamma-glutamyltransferase 5 OS=Homo sapiens GN=TGM5 PE=1 SV=4	1	2	80.777	0	0	0	0	0	0	0	0	0	0	0	0
Exportin-T	XPOT	sp|O43592|XPOT_HUMAN Exportin-T OS=Homo sapiens GN=XPOT PE=1 SV=2	1	3	109.96	8279600	689930	0	539170	0	0	7811200	0	2713400	0	0	0
Mitochondrial import inner membrane translocase subunit TIM44	TIMM44	sp|O43615|TIM44_HUMAN Mitochondrial import inner membrane translocase subunit TIM44 OS=Homo sapiens GN=TIMM44 PE=1 SV=2	1	1	51.355	83717000	0	0	0	0	0	27005000	0	0	0	0	0
Asparagine--tRNA ligase, cytoplasmic	NARS	sp|O43776|SYNC_HUMAN Asparagine--tRNA ligase, cytoplasmic OS=Homo sapiens GN=NARS PE=1 SV=1	1	3	62.942	132450000	0	0	0	0	0	29942000	0	0	0	0	0
Sjoegren syndrome nuclear autoantigen 1	SSNA1	sp|O43805|SSNA1_HUMAN Sjoegren syndrome nuclear autoantigen 1 OS=Homo sapiens GN=SSNA1 PE=1 SV=2	1	1	13.596	0	0	0	0	0	0	0	0	0	0	0	0
Isocitrate dehydrogenase [NAD] subunit beta, mitochondrial	IDH3B	sp|O43837|IDH3B_HUMAN Isocitrate dehydrogenase [NAD] subunit beta, mitochondrial OS=Homo sapiens GN=IDH3B PE=1 SV=2	1	3	42.183	63288000	0	0	0	0	0	51217000	0	9753200	0	0	2965700
Kinesin-like protein KIF1B;Kinesin-like protein KIF1C;Kinesin-like protein KIF1A	KIF1B;KIF1C;KIF1A	sp|O60333|KIF1B_HUMAN Kinesin-like protein KIF1B OS=Homo sapiens GN=KIF1B PE=1 SV=5;sp|O43896|KIF1C_HUMAN Kinesin-like protein KIF1C OS=Homo sapiens GN=KIF1C PE=1 SV=3;sp|Q12756|KIF1A_HUMAN Kinesin-like protein KIF1A OS=Homo sapiens GN=KIF1A PE=1 SV=2	3	2	204.47	143800000	0	0	7051000	0	0	118390000	8135700	22128000	670820	0	14018000
Perilipin-3	PLIN3	sp|O60664|PLIN3_HUMAN Perilipin-3 OS=Homo sapiens GN=PLIN3 PE=1 SV=3	1	1	47.074	0	0	0	0	0	0	6852300	0	0	0	0	0
Importin subunit alpha-7	KPNA6	sp|O60684|IMA7_HUMAN Importin subunit alpha-7 OS=Homo sapiens GN=KPNA6 PE=1 SV=1	1	2	60.029	0	0	0	0	0	0	27662000	0	0	0	0	0
Sorting nexin-2	SNX2	sp|O60749|SNX2_HUMAN Sorting nexin-2 OS=Homo sapiens GN=SNX2 PE=1 SV=2	1	5	58.47	37990000	2457400	0	4513400	0	3270900	52332000	0	17375000	0	0	0
Polyglutamine-binding protein 1	PQBP1	sp|O60828|PQBP1_HUMAN Polyglutamine-binding protein 1 OS=Homo sapiens GN=PQBP1 PE=1 SV=1	1	2	30.472	24952000	0	0	3283900	0	6198800	16496000	0	0	0	0	0
PRA1 family protein 2	PRAF2	sp|O60831|PRAF2_HUMAN PRA1 family protein 2 OS=Homo sapiens GN=PRAF2 PE=1 SV=1	1	1	19.258	77450000	8264000	0	0	0	0	0	0	0	0	0	0
Endothelial differentiation-related factor 1	EDF1	sp|O60869|EDF1_HUMAN Endothelial differentiation-related factor 1 OS=Homo sapiens GN=EDF1 PE=1 SV=1	1	6	16.368	98190000	422800	794660	9540900	0	17087000	1698200	0	4426400	0	0	0
Nibrin	NBN	sp|O60934|NBN_HUMAN Nibrin OS=Homo sapiens GN=NBN PE=1 SV=1	1	7	84.958	0	0	0	0	0	0	2254400	0	0	0	0	0
Autophagy-related protein 13	ATG13	sp|O75143|ATG13_HUMAN Autophagy-related protein 13 OS=Homo sapiens GN=ATG13 PE=1 SV=1	1	1	56.571	0	0	0	0	0	0	0	0	0	0	0	0
E3 ubiquitin-protein ligase BRE1B;E3 ubiquitin-protein ligase BRE1A	RNF40;RNF20	sp|O75150|BRE1B_HUMAN E3 ubiquitin-protein ligase BRE1B OS=Homo sapiens GN=RNF40 PE=1 SV=4;sp|Q5VTR2|BRE1A_HUMAN E3 ubiquitin-protein ligase BRE1A OS=Homo sapiens GN=RNF20 PE=1 SV=2	2	2	113.65	5043300	0	0	0	0	0	17681000	0	0	0	0	0
Zinc finger CCCH domain-containing protein 11A	ZC3H11A	sp|O75152|ZC11A_HUMAN Zinc finger CCCH domain-containing protein 11A OS=Homo sapiens GN=ZC3H11A PE=1 SV=3	2	8	89.13	0	0	0	0	0	0	0	0	0	0	0	0
Gamma-glutamylcyclotransferase	GGCT	sp|O75223|GGCT_HUMAN Gamma-glutamylcyclotransferase OS=Homo sapiens GN=GGCT PE=1 SV=1;tr|M0QZK8|M0QZK8_HUMAN Uncharacterized protein OS=Homo sapiens PE=4 SV=1	2	9	21.007	0	0	0	158020000	0	36309000	1343400000	115390000	0	0	0	0
NADH dehydrogenase [ubiquinone] iron-sulfur protein 7, mitochondrial	NDUFS7	sp|O75251|NDUS7_HUMAN NADH dehydrogenase [ubiquinone] iron-sulfur protein 7, mitochondrial OS=Homo sapiens GN=NDUFS7 PE=1 SV=3	1	1	23.563	12277000	0	0	0	0	1396700	0	0	0	0	0	0
Tubulin-specific chaperone A	TBCA	sp|O75347|TBCA_HUMAN Tubulin-specific chaperone A OS=Homo sapiens GN=TBCA PE=1 SV=3	1	2	12.855	6997600	0	0	0	0	1555400	0	0	0	0	0	984020
SH3 domain-binding glutamic acid-rich-like protein	SH3BGRL	sp|O75368|SH3L1_HUMAN SH3 domain-binding glutamic acid-rich-like protein OS=Homo sapiens GN=SH3BGRL PE=1 SV=1	1	1	12.774	0	0	0	0	0	0	0	0	0	0	0	0
NADH dehydrogenase [ubiquinone] iron-sulfur protein 6, mitochondrial	NDUFS6	sp|O75380|NDUS6_HUMAN NADH dehydrogenase [ubiquinone] iron-sulfur protein 6, mitochondrial OS=Homo sapiens GN=NDUFS6 PE=1 SV=1	1	1	13.711	0	0	0	2271000	0	1412200	13350000	0	0	0	0	0
Metaxin-2	MTX2	sp|O75431|MTX2_HUMAN Metaxin-2 OS=Homo sapiens GN=MTX2 PE=1 SV=1	1	1	29.763	0	0	0	0	0	0	0	0	0	0	0	0
Vacuolar protein sorting-associated protein 26A	VPS26A	sp|O75436|VP26A_HUMAN Vacuolar protein sorting-associated protein 26A OS=Homo sapiens GN=VPS26A PE=1 SV=2	1	2	38.169	107280000	0	0	2415100	0	5713400	18689000	0	13799000	0	0	3321300
Glypican-4;Secreted glypican-4	GPC4	sp|O75487|GPC4_HUMAN Glypican-4 OS=Homo sapiens GN=GPC4 PE=1 SV=4	1	13	62.411	0	0	0	5324000	0	0	0	0	0	0	0	2988000
Enoyl-CoA delta isomerase 2, mitochondrial	ECI2	sp|O75521|ECI2_HUMAN Enoyl-CoA delta isomerase 2, mitochondrial OS=Homo sapiens GN=ECI2 PE=1 SV=4	1	3	43.585	214930000	5255900	0	10056000	0	4610600	38438000	0	49518000	0	0	5040000
RNA-binding motif protein, X-linked-like-2	RBMXL2	sp|O75526|RMXL2_HUMAN RNA-binding motif protein, X-linked-like-2 OS=Homo sapiens GN=RBMXL2 PE=1 SV=3	1	8	42.814	66374000	0	0	0	0	0	0	0	0	0	0	0
Interferon-inducible double-stranded RNA-dependent protein kinase activator A	PRKRA	sp|O75569|PRKRA_HUMAN Interferon-inducible double-stranded RNA-dependent protein kinase activator A OS=Homo sapiens GN=PRKRA PE=1 SV=1	1	1	34.404	0	0	0	0	0	0	0	0	0	0	0	0
Nucleoplasmin-3	NPM3	sp|O75607|NPM3_HUMAN Nucleoplasmin-3 OS=Homo sapiens GN=NPM3 PE=1 SV=3	1	2	19.343	0	0	0	0	0	4310000	0	2616700	6992000	0	0	5040700
Serpin B7	SERPINB7	sp|O75635|SPB7_HUMAN Serpin B7 OS=Homo sapiens GN=SERPINB7 PE=1 SV=1	1	7	42.904	138120000	5012000	0	4371100	0	0	53504000	7500400	27919000	512890	0	4412900
Ribonuclease H2 subunit A	RNASEH2A	sp|O75792|RNH2A_HUMAN Ribonuclease H2 subunit A OS=Homo sapiens GN=RNASEH2A PE=1 SV=2	1	1	33.395	0	0	0	0	0	0	0	0	0	0	0	0
Zinc finger protein 189	ZNF189	sp|O75820|ZN189_HUMAN Zinc finger protein 189 OS=Homo sapiens GN=ZNF189 PE=1 SV=2	1	1	72.975	0	0	0	0	0	0	0	0	0	0	0	0
Isocitrate dehydrogenase [NADP] cytoplasmic	IDH1	sp|O75874|IDHC_HUMAN Isocitrate dehydrogenase [NADP] cytoplasmic OS=Homo sapiens GN=IDH1 PE=1 SV=2	1	2	46.659	13719000	0	0	0	0	0	0	0	0	0	0	0
Signal transducing adapter molecule 2	STAM2	sp|O75886|STAM2_HUMAN Signal transducing adapter molecule 2 OS=Homo sapiens GN=STAM2 PE=1 SV=1	1	1	58.164	8150100	0	0	0	0	0	0	0	3217300	0	0	0
ATP synthase subunit g, mitochondrial	ATP5L	sp|O75964|ATP5L_HUMAN ATP synthase subunit g, mitochondrial OS=Homo sapiens GN=ATP5L PE=1 SV=3	1	2	11.428	0	0	0	0	0	0	65308000	0	0	0	0	0
Cyclin-dependent kinase-like 5	CDKL5	sp|O76039|CDKL5_HUMAN Cyclin-dependent kinase-like 5 OS=Homo sapiens GN=CDKL5 PE=1 SV=1	1	1	115.54	0	0	0	0	0	0	0	0	0	0	0	0
N(G),N(G)-dimethylarginine dimethylaminohydrolase 1	DDAH1	sp|O94760|DDAH1_HUMAN N(G),N(G)-dimethylarginine dimethylaminohydrolase 1 OS=Homo sapiens GN=DDAH1 PE=1 SV=3	1	1	31.121	10056000	0	0	0	0	0	0	0	0	0	0	0
Serine/threonine-protein kinase 10	STK10	sp|O94804|STK10_HUMAN Serine/threonine-protein kinase 10 OS=Homo sapiens GN=STK10 PE=1 SV=1	1	1	112.13	121830000	0	0	0	0	0	9934000	0	0	0	0	0
Slit homolog 2 protein;Slit homolog 2 protein N-product;Slit homolog 2 protein C-product	SLIT2	sp|O94813|SLIT2_HUMAN Slit homolog 2 protein OS=Homo sapiens GN=SLIT2 PE=1 SV=1	1	1	169.87	0	0	0	0	0	0	0	0	0	0	0	0
Erlin-2	ERLIN2	sp|O94905|ERLN2_HUMAN Erlin-2 OS=Homo sapiens GN=ERLIN2 PE=1 SV=1	1	3	37.839	65359000	0	0	0	0	0	0	0	0	0	0	0
Endonuclease domain-containing 1 protein	ENDOD1	sp|O94919|ENDD1_HUMAN Endonuclease domain-containing 1 protein OS=Homo sapiens GN=ENDOD1 PE=1 SV=2	1	1	55.016	0	3629300	1545600	3244400	0	2949300	29141000	2132800	0	0	0	0
AP-2 complex subunit alpha-2	AP2A2	sp|O94973|AP2A2_HUMAN AP-2 complex subunit alpha-2 OS=Homo sapiens GN=AP2A2 PE=1 SV=2	1	3	103.96	18649000	0	0	0	0	0	17994000	0	0	0	0	0
Dual specificity protein phosphatase 14	DUSP14	sp|O95147|DUS14_HUMAN Dual specificity protein phosphatase 14 OS=Homo sapiens GN=DUSP14 PE=1 SV=1	1	1	22.255	25731000	0	0	0	0	0	0	0	0	0	0	0
NADH dehydrogenase [ubiquinone] 1 beta subcomplex subunit 8, mitochondrial	NDUFB8	sp|O95169|NDUB8_HUMAN NADH dehydrogenase [ubiquinone] 1 beta subcomplex subunit 8, mitochondrial OS=Homo sapiens GN=NDUFB8 PE=1 SV=1	1	1	21.766	0	0	0	0	0	0	0	0	0	0	0	0
Zinc finger Ran-binding domain-containing protein 2	ZRANB2	sp|O95218|ZRAB2_HUMAN Zinc finger Ran-binding domain-containing protein 2 OS=Homo sapiens GN=ZRANB2 PE=1 SV=2	1	1	37.404	0	0	0	0	0	4791500	0	0	0	0	0	0
Histone acetyltransferase KAT7	KAT7	sp|O95251|KAT7_HUMAN Histone acetyltransferase KAT7 OS=Homo sapiens GN=KAT7 PE=1 SV=1	1	4	70.642	0	0	0	0	0	0	0	0	2114200	0	0	0
Cyclin-D1-binding protein 1	CCNDBP1	sp|O95273|CCDB1_HUMAN Cyclin-D1-binding protein 1 OS=Homo sapiens GN=CCNDBP1 PE=1 SV=2	1	1	40.262	0	0	0	0	0	0	0	35409000	0	0	0	0
6-phosphogluconolactonase	PGLS	sp|O95336|6PGL_HUMAN 6-phosphogluconolactonase OS=Homo sapiens GN=PGLS PE=1 SV=2	1	2	27.547	0	0	0	0	0	0	0	0	0	0	0	0
Bifunctional 3-phosphoadenosine 5-phosphosulfate synthase 2;Sulfate adenylyltransferase;Adenylyl-sulfate kinase	PAPSS2	sp|O95340|PAPS2_HUMAN Bifunctional 3-phosphoadenosine 5-phosphosulfate synthase 2 OS=Homo sapiens GN=PAPSS2 PE=1 SV=2	1	3	69.5	30455000	2581600	0	0	0	0	35419000	0	0	0	0	0
Structural maintenance of chromosomes protein 2	SMC2	sp|O95347|SMC2_HUMAN Structural maintenance of chromosomes protein 2 OS=Homo sapiens GN=SMC2 PE=1 SV=2	1	8	135.65	25919000	0	0	0	0	0	6259200	0	2133200	0	0	0
Ubiquitin-like modifier-activating enzyme ATG7	ATG7	sp|O95352|ATG7_HUMAN Ubiquitin-like modifier-activating enzyme ATG7 OS=Homo sapiens GN=ATG7 PE=1 SV=1	1	1	77.959	61488000	0	0	0	0	0	0	0	0	0	0	0
Importin-7	IPO7	sp|O95373|IPO7_HUMAN Importin-7 OS=Homo sapiens GN=IPO7 PE=1 SV=1	1	3	119.52	40628000	0	0	0	0	0	34808000	0	0	0	0	0
Pre-mRNA-splicing factor SLU7	SLU7	sp|O95391|SLU7_HUMAN Pre-mRNA-splicing factor SLU7 OS=Homo sapiens GN=SLU7 PE=1 SV=2	1	1	68.386	0	0	0	0	0	0	0	0	0	0	0	0
Phosphoacetylglucosamine mutase	PGM3	sp|O95394|AGM1_HUMAN Phosphoacetylglucosamine mutase OS=Homo sapiens GN=PGM3 PE=1 SV=1	1	2	59.851	0	0	0	0	0	0	35481000	1112800	0	0	0	0
CD2 antigen cytoplasmic tail-binding protein 2	CD2BP2	sp|O95400|CD2B2_HUMAN CD2 antigen cytoplasmic tail-binding protein 2 OS=Homo sapiens GN=CD2BP2 PE=1 SV=1	1	1	37.646	0	0	0	0	0	0	0	0	0	0	0	0
Persulfide dioxygenase ETHE1, mitochondrial	ETHE1	sp|O95571|ETHE1_HUMAN Persulfide dioxygenase ETHE1, mitochondrial OS=Homo sapiens GN=ETHE1 PE=1 SV=2	1	1	27.873	49510000	0	0	0	0	0	0	0	0	0	0	0
Long-chain-fatty-acid--CoA ligase 3	ACSL3	sp|O95573|ACSL3_HUMAN Long-chain-fatty-acid--CoA ligase 3 OS=Homo sapiens GN=ACSL3 PE=1 SV=3	1	2	80.419	30101000	0	0	0	0	0	0	0	1402400	0	0	0
DNA-directed RNA polymerase I subunit RPA1	POLR1A	sp|O95602|RPA1_HUMAN DNA-directed RNA polymerase I subunit RPA1 OS=Homo sapiens GN=POLR1A PE=1 SV=2	1	4	194.81	0	0	0	0	0	0	3252000	0	0	0	0	0
YEATS domain-containing protein 4	YEATS4	sp|O95619|YETS4_HUMAN YEATS domain-containing protein 4 OS=Homo sapiens GN=YEATS4 PE=1 SV=1	1	1	26.499	0	0	0	0	0	0	0	0	0	0	0	0
Cleavage and polyadenylation specificity factor subunit 4	CPSF4	sp|O95639|CPSF4_HUMAN Cleavage and polyadenylation specificity factor subunit 4 OS=Homo sapiens GN=CPSF4 PE=1 SV=1	1	2	30.255	14635000	0	0	2498500	0	2197500	27117000	0	0	0	0	2871400
Nuclear factor of activated T-cells, cytoplasmic 1	NFATC1	sp|O95644|NFAC1_HUMAN Nuclear factor of activated T-cells, cytoplasmic 1 OS=Homo sapiens GN=NFATC1 PE=1 SV=3	1	4	101.24	76467000	3281600	0	5182900	0	0	27091000	0	3007200	4289000	0	0
Bromodomain-containing protein 1	BRD1	sp|O95696|BRD1_HUMAN Bromodomain-containing protein 1 OS=Homo sapiens GN=BRD1 PE=1 SV=1	1	5	119.52	4129500	0	0	0	0	0	0	0	2373900	0	0	0
Ribonuclease P protein subunit p29	POP4	sp|O95707|RPP29_HUMAN Ribonuclease P protein subunit p29 OS=Homo sapiens GN=POP4 PE=1 SV=2	1	1	25.424	0	0	0	0	0	0	2606600	0	0	0	0	0
U6 snRNA-associated Sm-like protein LSm8	LSM8	sp|O95777|LSM8_HUMAN U6 snRNA-associated Sm-like protein LSm8 OS=Homo sapiens GN=LSM8 PE=1 SV=3	1	4	10.403	117870000	0	0	1122000	0	1384600	32370000	0	0	0	0	2081700
AP-2 complex subunit alpha-1	AP2A1	sp|O95782|AP2A1_HUMAN AP-2 complex subunit alpha-1 OS=Homo sapiens GN=AP2A1 PE=1 SV=3	1	4	107.54	27634000	0	0	0	0	0	0	0	0	0	0	0
Apoptosis-inducing factor 1, mitochondrial	AIFM1	sp|O95831|AIFM1_HUMAN Apoptosis-inducing factor 1, mitochondrial OS=Homo sapiens GN=AIFM1 PE=1 SV=1	1	2	66.9	258820000	0	0	0	0	0	800720000	0	0	101160000	0	0
Chloride intracellular channel protein 3	CLIC3	sp|O95833|CLIC3_HUMAN Chloride intracellular channel protein 3 OS=Homo sapiens GN=CLIC3 PE=1 SV=2	1	1	26.648	0	0	0	0	0	0	0	0	0	0	0	0
Fatty acid desaturase 2	FADS2	sp|O95864|FADS2_HUMAN Fatty acid desaturase 2 OS=Homo sapiens GN=FADS2 PE=1 SV=1	1	2	52.259	39422000	0	0	0	0	0	38004000	1075500	2762800	0	0	0
G patch domain and ankyrin repeat-containing protein 1	GPANK1	sp|O95872|GPAN1_HUMAN G patch domain and ankyrin repeat-containing protein 1 OS=Homo sapiens GN=GPANK1 PE=1 SV=1	1	1	39.314	0	0	0	0	0	0	0	0	0	0	0	0
Thioredoxin domain-containing protein 12	TXNDC12	sp|O95881|TXD12_HUMAN Thioredoxin domain-containing protein 12 OS=Homo sapiens GN=TXNDC12 PE=1 SV=1	1	4	19.206	23927000	65585000	27338000	69954000	1328200	3311200	0	0	0	0	0	2375100
Methyl-CpG-binding domain protein 3	MBD3	sp|O95983|MBD3_HUMAN Methyl-CpG-binding domain protein 3 OS=Homo sapiens GN=MBD3 PE=1 SV=1	1	3	32.844	0	0	0	0	0	5958500	27762000	0	0	0	0	0
Mitochondrial import receptor subunit TOM40 homolog	TOMM40	sp|O96008|TOM40_HUMAN Mitochondrial import receptor subunit TOM40 homolog OS=Homo sapiens GN=TOMM40 PE=1 SV=1	1	1	37.893	0	0	0	0	0	0	0	0	0	0	0	0
Peroxisomal membrane protein 11B	PEX11B	sp|O96011|PX11B_HUMAN Peroxisomal membrane protein 11B OS=Homo sapiens GN=PEX11B PE=1 SV=1	1	1	28.431	0	0	0	0	0	0	1731000	0	759740	0	0	0
Histone-lysine N-methyltransferase NSD2	WHSC1	sp|O96028|NSD2_HUMAN Histone-lysine N-methyltransferase NSD2 OS=Homo sapiens GN=NSD2 PE=1 SV=1	1	5	152.26	9382300	0	0	0	0	0	0	0	0	0	0	0
Retinal dehydrogenase 1	ALDH1A1	sp|P00352|AL1A1_HUMAN Retinal dehydrogenase 1 OS=Homo sapiens GN=ALDH1A1 PE=1 SV=2	1	6	54.861	198240000	0	0	0	0	1504900	41898000	2486700	0	0	0	0
Dihydrofolate reductase	DHFR	sp|P00374|DYR_HUMAN Dihydrofolate reductase OS=Homo sapiens GN=DHFR PE=1 SV=2	2	3	21.452	33852000	3324900	0	0	0	0	24025000	0	27444000	0	0	0
Cytochrome c oxidase subunit 2	MT-CO2	sp|P00403|COX2_HUMAN Cytochrome c oxidase subunit 2 OS=Homo sapiens GN=MT-CO2 PE=1 SV=1	1	3	25.565	70557000	0	0	0	0	0	10835000	2100800	0	0	0	0
Ceruloplasmin	CP	sp|P00450|CERU_HUMAN Ceruloplasmin OS=Homo sapiens GN=CP PE=1 SV=1;	2	2	122.2	0	0	0	0	0	0	0	0	0	0	0	0
Purine nucleoside phosphorylase	PNP	sp|P00491|PNPH_HUMAN Purine nucleoside phosphorylase OS=Homo sapiens GN=PNP PE=1 SV=2	1	6	32.118	0	0	0	0	0	0	0	0	0	0	0	0
Coagulation factor X;Factor X light chain;Factor X heavy chain;Activated factor Xa heavy chain	F10	sp|P00742|FA10_HUMAN Coagulation factor X OS=Homo sapiens GN=F10 PE=1 SV=2	1	1	54.731	0	0	0	0	0	0	0	0	0	0	0	0
Plasminogen;Plasmin heavy chain A;Activation peptide;Angiostatin;Plasmin heavy chain A, short form;Plasmin light chain B	PLG	sp|P00747|PLMN_HUMAN Plasminogen OS=Homo sapiens GN=PLG PE=1 SV=2	1	3	90.568	0	0	0	0	0	0	0	0	0	0	0	0
ATP synthase subunit a	MT-ATP6	sp|P00846|ATP6_HUMAN ATP synthase subunit a OS=Homo sapiens GN=MT-ATP6 PE=1 SV=1	1	1	24.817	45678000	0	0	0	0	0	16584000	0	0	0	0	0
Carbonic anhydrase 2	CA2	sp|P00918|CAH2_HUMAN Carbonic anhydrase 2 OS=Homo sapiens GN=CA2 PE=1 SV=2	1	2	29.246	0	0	0	0	0	0	0	0	6832600	0	0	0
Alpha-1-antichymotrypsin;Alpha-1-antichymotrypsin His-Pro-less	SERPINA3	sp|P01011|AACT_HUMAN Alpha-1-antichymotrypsin OS=Homo sapiens GN=SERPINA3 PE=1 SV=2	1	3	47.65	9589700	0	0	0	0	0	6765400	0	0	0	0	0
Ig kappa chain V-I region AU;Ig kappa chain V-I region AG		sp|P01594|KV133_HUMAN Immunoglobulin kappa variable 1-33 OS=Homo sapiens GN=IGKV1-33 PE=1 SV=2;sp|P01593|KVD33_HUMAN Immunoglobulin kappa variable 1D-33 OS=Homo sapiens GN=IGKV1D-33 PE=1 SV=2	2	1	12.848	0	0	0	0	0	0	0	0	0	0	0	0
Ig kappa chain V-III region B6	IGKV3D-20	sp|P01619|KV320_HUMAN Immunoglobulin kappa variable 3-20 OS=Homo sapiens GN=IGKV3-20 PE=1 SV=2;sp|A0A0C4DH25|KVD20_HUMAN Immunoglobulin kappa variable 3D-20 OS=Homo sapiens GN=IGKV3D-20 PE=3 SV=1	2	3	12.557	17133000	6935200	8715600	5966500	5440400	13225000	0	0	0	0	0	0
Ig kappa chain C region	IGKC	sp|P01834|IGKC_HUMAN Immunoglobulin kappa constant OS=Homo sapiens GN=IGKC PE=1 SV=2	1	7	11.765	0	6443400	2501300	16514000	13585000	28449000	0	0	0	0	0	0
Ig gamma-1 chain C region	IGHG1	sp|P01857|IGHG1_HUMAN Immunoglobulin heavy constant gamma 1 OS=Homo sapiens GN=IGHG1 PE=1 SV=1	1	10	36.105	3051200	8533700	5457900	10480000	8219600	0	4318400	0	0	0	0	0
Ig gamma-3 chain C region	IGHG3	sp|P01860|IGHG3_HUMAN Immunoglobulin heavy constant gamma 3 OS=Homo sapiens GN=IGHG3 PE=1 SV=2	1	10	41.287	0	0	0	0	0	0	0	0	0	0	0	0
Ig alpha-1 chain C region	IGHA1	sp|P01876|IGHA1_HUMAN Immunoglobulin heavy constant alpha 1 OS=Homo sapiens GN=IGHA1 PE=1 SV=2	2	7	37.654	0	0	0	0	0	0	0	0	0	555470	0	0
HLA class II histocompatibility antigen, DR alpha chain	HLA-DRA	sp|P01903|DRA_HUMAN HLA class II histocompatibility antigen, DR alpha chain OS=Homo sapiens GN=HLA-DRA PE=1 SV=1	1	1	28.607	0	0	0	0	0	0	0	0	0	0	0	0
Apolipoprotein E	APOE	sp|P02649|APOE_HUMAN Apolipoprotein E OS=Homo sapiens GN=APOE PE=1 SV=1	1	1	36.154	0	0	0	0	0	0	0	0	2935100	0	0	10072000
Fibrinogen alpha chain;Fibrinopeptide A;Fibrinogen alpha chain	FGA	sp|P02671|FIBA_HUMAN Fibrinogen alpha chain OS=Homo sapiens GN=FGA PE=1 SV=2	1	1	94.972	0	0	0	0	0	0	0	0	0	0	0	0
Fibrinogen beta chain;Fibrinopeptide B;Fibrinogen beta chain	FGB	sp|P02675|FIBB_HUMAN Fibrinogen beta chain OS=Homo sapiens GN=FGB PE=1 SV=2	2	3	55.928	0	0	0	0	0	0	0	0	13661000	0	0	9249700
Fibrinogen gamma chain	FGG	sp|P02679|FIBG_HUMAN Fibrinogen gamma chain OS=Homo sapiens GN=FGG PE=1 SV=3	1	4	51.511	0	0	0	0	0	0	0	0	0	0	0	0
Beta-2-glycoprotein 1	APOH	sp|P02749|APOH_HUMAN Beta-2-glycoprotein 1 OS=Homo sapiens GN=APOH PE=1 SV=3	1	1	38.298	0	0	0	0	0	0	0	0	0	0	0	0
Vitamin D-binding protein	GC	sp|P02774|VTDB_HUMAN Vitamin D-binding protein OS=Homo sapiens GN=GC PE=1 SV=1	1	1	52.963	0	0	0	0	0	2856600	0	0	0	0	0	0
Transferrin receptor protein 1;Transferrin receptor protein 1, serum form	TFRC	sp|P02786|TFR1_HUMAN Transferrin receptor protein 1 OS=Homo sapiens GN=TFRC PE=1 SV=2	1	2	84.87	10332000	0	0	0	0	0	0	0	0	0	0	0
Serotransferrin	TF	sp|P02787|TRFE_HUMAN Serotransferrin OS=Homo sapiens GN=TF PE=1 SV=3	1	10	77.063	0	0	0	0	0	0	0	0	0	0	0	0
Submaxillary gland androgen-regulated protein 3B;Peptide P-A;Peptide D1A	SMR3B	sp|P02814|SMR3B_HUMAN Submaxillary gland androgen-regulated protein 3B OS=Homo sapiens GN=SMR3B PE=1 SV=2	1	2	8.1875	0	0	0	0	0	0	0	0	0	0	0	0
Glucosylceramidase	GBA	sp|P04062|GLCM_HUMAN Glucosylceramidase OS=Homo sapiens GN=GBA PE=1 SV=3	1	3	59.716	0	0	0	0	0	0	17309000	0	0	0	0	0
Protein S100-B	S100B	sp|P04271|S100B_HUMAN Protein S100-B OS=Homo sapiens GN=S100B PE=1 SV=2	1	1	10.713	0	0	0	0	0	0	0	0	0	0	0	0
Semenogelin-1;Alpha-inhibin-92;Alpha-inhibin-31;Seminal basic protein	SEMG1	sp|P04279|SEMG1_HUMAN Semenogelin-1 OS=Homo sapiens GN=SEMG1 PE=1 SV=2	2	3	52.13	0	0	0	0	0	0	0	1671600	0	0	0	0
Thymidylate synthase	TYMS	sp|P04818|TYSY_HUMAN Thymidylate synthase OS=Homo sapiens GN=TYMS PE=1 SV=3	1	1	35.716	0	0	0	0	0	0	0	0	0	0	0	0
Sodium/potassium-transporting ATPase subunit alpha-1;Sodium/potassium-transporting ATPase subunit alpha-3	ATP1A1;ATP1A3	sp|P05023|AT1A1_HUMAN Sodium/potassium-transporting ATPase subunit alpha-1 OS=Homo sapiens GN=ATP1A1 PE=1 SV=1;sp|P13637|AT1A3_HUMAN Sodium/potassium-transporting ATPase subunit alpha-3 OS=Homo sapiens GN=ATP1A3 PE=1 SV=3	4	7	112.89	87931000	0	0	3447500	0	4892000	57642000	5190200	0	0	0	3585400
Non-histone chromosomal protein HMG-14	HMGN1	sp|P05114|HMGN1_HUMAN Non-histone chromosomal protein HMG-14 OS=Homo sapiens GN=HMGN1 PE=1 SV=3	1	7	10.659	425520000	9679200	259390	24037000	0	17648000	165590000	22155000	1450700	0	0	0
Myosin light chain 1/3, skeletal muscle isoform;Myosin light chain 3	MYL1;MYL3	sp|P05976|MYL1_HUMAN Myosin light chain 1/3, skeletal muscle isoform OS=Homo sapiens GN=MYL1 PE=2 SV=3;sp|P08590|MYL3_HUMAN Myosin light chain 3 OS=Homo sapiens GN=MYL3 PE=1 SV=3	2	1	21.145	586270000	0	0	0	0	0	0	0	0	0	0	0
Prothymosin alpha;Prothymosin alpha, N-terminally processed;Thymosin alpha-1	PTMA	sp|P06454|PTMA_HUMAN Prothymosin alpha OS=Homo sapiens GN=PTMA PE=1 SV=2	1	3	12.203	21702000	0	0	0	0	0	84351000	4608700	0	0	0	0
Integrin alpha-V;Integrin alpha-V heavy chain;Integrin alpha-V light chain	ITGAV	sp|P06756|ITAV_HUMAN Integrin alpha-V OS=Homo sapiens GN=ITGAV PE=1 SV=2	1	1	116.04	0	0	0	0	0	0	3612500	0	0	0	0	0
Acyl-CoA-binding protein	DBI	sp|P07108|ACBP_HUMAN Acyl-CoA-binding protein OS=Homo sapiens GN=DBI PE=1 SV=2	1	6	10.044	15263000	0	0	0	0	0	14787000	0	0	0	0	0
Major centromere autoantigen B	CENPB	sp|P07199|CENPB_HUMAN Major centromere autoantigen B OS=Homo sapiens GN=CENPB PE=1 SV=2	1	2	65.171	0	0	0	0	0	0	0	0	0	0	0	0
Involucrin	IVL	sp|P07476|INVO_HUMAN Involucrin OS=Homo sapiens GN=IVL PE=1 SV=2	1	4	68.478	0	0	732000	3197600	1906100	7236400	0	0	0	1787300	0	0
Fumarate hydratase, mitochondrial	FH	sp|P07954|FUMH_HUMAN Fumarate hydratase, mitochondrial OS=Homo sapiens GN=FH PE=1 SV=3	1	2	54.636	0	0	0	0	0	0	42933000	0	0	0	0	0
Asparagine synthetase [glutamine-hydrolyzing]	ASNS	sp|P08243|ASNS_HUMAN Asparagine synthetase [glutamine-hydrolyzing] OS=Homo sapiens GN=ASNS PE=1 SV=4	1	2	64.369	5981400	0	0	0	0	0	0	0	0	0	0	1636500
Pyruvate dehydrogenase E1 component subunit alpha, somatic form, mitochondrial	PDHA1	sp|P08559|ODPA_HUMAN Pyruvate dehydrogenase E1 component subunit alpha, somatic form, mitochondrial OS=Homo sapiens GN=PDHA1 PE=1 SV=3	2	4	43.295	21940000	0	0	0	0	0	0	0	0	0	0	0
U2 small nuclear ribonucleoprotein B	SNRPB2	sp|P08579|RU2B_HUMAN U2 small nuclear ribonucleoprotein B OS=Homo sapiens GN=SNRPB2 PE=1 SV=1	1	7	25.486	31017000	0	0	0	0	0	36024000	7444200	21436000	0	0	0
Nuclear factor 1 C-type	NFIC	sp|P08651|NFIC_HUMAN Nuclear factor 1 C-type OS=Homo sapiens GN=NFIC PE=1 SV=2	1	3	55.674	119520000	0	0	0	0	0	0	0	0	397190	0	2868000
U1 small nuclear ribonucleoprotein C	SNRPC	sp|P09234|RU1C_HUMAN U1 small nuclear ribonucleoprotein C OS=Homo sapiens GN=SNRPC PE=1 SV=1	1	4	17.394	60340000	0	0	0	0	0	0	0	0	0	0	0
Retinol-binding protein 1	RBP1	sp|P09455|RET1_HUMAN Retinol-binding protein 1 OS=Homo sapiens GN=RBP1 PE=1 SV=2	1	1	15.85	30382000	0	0	0	0	0	0	0	0	0	0	0
Clathrin light chain B	CLTB	sp|P09497|CLCB_HUMAN Clathrin light chain B OS=Homo sapiens GN=CLTB PE=1 SV=1	1	2	25.19	0	0	0	0	0	0	16796000	456590	0	0	0	0
Annexin A4	ANXA4	sp|P09525|ANXA4_HUMAN Annexin A4 OS=Homo sapiens GN=ANXA4 PE=1 SV=4	1	11	35.882	0	0	0	0	0	0	0	0	0	0	0	0
Heme oxygenase 1	HMOX1	sp|P09601|HMOX1_HUMAN Heme oxygenase 1 OS=Homo sapiens GN=HMOX1 PE=1 SV=1	1	3	32.818	0	0	0	0	0	0	0	0	0	0	0	0
Pro-cathepsin H;Cathepsin H mini chain;Cathepsin H;Cathepsin H heavy chain;Cathepsin H light chain	CTSH	sp|P09668|CATH_HUMAN Pro-cathepsin H OS=Homo sapiens GN=CTSH PE=1 SV=4	1	1	37.393	0	0	0	0	0	0	0	0	0	0	0	0
DNA polymerase alpha catalytic subunit	POLA1	sp|P09884|DPOLA_HUMAN DNA polymerase alpha catalytic subunit OS=Homo sapiens GN=POLA1 PE=1 SV=2	1	1	165.91	0	0	0	0	0	0	0	0	0	0	0	0
Fructose-bisphosphate aldolase C	ALDOC	sp|P09972|ALDOC_HUMAN Fructose-bisphosphate aldolase C OS=Homo sapiens GN=ALDOC PE=1 SV=2	1	3	39.455	0	0	0	0	0	0	0	0	0	0	0	0
Cytosolic phospholipase A2 beta	PLA2G4B	sp|P0C869|PA24B_HUMAN Cytosolic phospholipase A2 beta OS=Homo sapiens GN=PLA2G4B PE=1 SV=2	1	1	87.977	0	0	0	0	0	0	0	0	0	0	0	0
LIM and senescent cell antigen-like-containing domain protein 3-like;LIM and senescent cell antigen-like-containing domain protein 3	LIMS3L;LIMS3	sp|P0CW20|LIMS4_HUMAN LIM and senescent cell antigen-like-containing domain protein 4 OS=Homo sapiens GN=LIMS4 PE=1 SV=1;sp|P0CW19|LIMS3_HUMAN LIM and senescent cell antigen-like-containing domain protein 3 OS=Homo sapiens GN=LIMS3 PE=2 SV=1	2	1	13.251	162500000	0	0	0	0	0	0	0	0	2176600	0	0
		sp|P0DP57|SLUR2_HUMAN Secreted Ly-6/uPAR domain-containing protein 2 OS=Homo sapiens GN=SLURP2 PE=1 SV=1	1	1	10.16	0	0	0	0	0	0	0	0	0	0	0	0
Ras-related protein Rap-2c;Ras-related protein Rap-2b;Ras-related protein Rap-2a	RAP2C;RAP2B;RAP2A	sp|Q9Y3L5|RAP2C_HUMAN Ras-related protein Rap-2c OS=Homo sapiens GN=RAP2C PE=1 SV=1;sp|P61225|RAP2B_HUMAN Ras-related protein Rap-2b OS=Homo sapiens GN=RAP2B PE=1 SV=1;sp|P10114|RAP2A_HUMAN Ras-related protein Rap-2a OS=Homo sapiens GN=RAP2A PE=1 SV=1	3	1	20.745	19711000	0	0	1847500	0	0	35528000	1530300	7004200	722360	0	0
Thioredoxin	TXN	sp|P10599|THIO_HUMAN Thioredoxin OS=Homo sapiens GN=TXN PE=1 SV=3	1	5	11.737	0	0	0	0	0	0	0	0	0	581150	0	3507300
Cytochrome c oxidase subunit 5B, mitochondrial	COX5B	sp|P10606|COX5B_HUMAN Cytochrome c oxidase subunit 5B, mitochondrial OS=Homo sapiens GN=COX5B PE=1 SV=2	1	1	13.696	9091700	0	0	0	0	0	0	0	0	0	0	0
Microsomal glutathione S-transferase 1	MGST1	sp|P10620|MGST1_HUMAN Microsomal glutathione S-transferase 1 OS=Homo sapiens GN=MGST1 PE=1 SV=1	1	1	17.598	21748000	0	0	0	0	0	0	0	0	0	0	0
Lipoamide acyltransferase component of branched-chain alpha-keto acid dehydrogenase complex, mitochondrial	DBT	sp|P11182|ODB2_HUMAN Lipoamide acyltransferase component of branched-chain alpha-keto acid dehydrogenase complex, mitochondrial OS=Homo sapiens GN=DBT PE=1 SV=3	1	1	53.486	3770200	0	0	0	0	0	0	0	0	0	0	0
Glycogen phosphorylase, brain form	PYGB	sp|P11216|PYGB_HUMAN Glycogen phosphorylase, brain form OS=Homo sapiens GN=PYGB PE=1 SV=5	3	4	96.695	41768000	1164000	0	1637700	0	7467600	33874000	3813100	7530300	0	0	0
Glucose-6-phosphate 1-dehydrogenase	G6PD	sp|P11413|G6PD_HUMAN Glucose-6-phosphate 1-dehydrogenase OS=Homo sapiens GN=G6PD PE=1 SV=4	1	9	59.256	271520000	8038200	2358300	13214000	1022600	12371000	316710000	4023500	42512000	0	0	5988500
Dystrophin	DMD	sp|P11532|DMD_HUMAN Dystrophin OS=Homo sapiens GN=DMD PE=1 SV=3	1	1	426.74	22408000	0	0	0	0	0	0	0	0	0	0	0
Alcohol dehydrogenase class-3	ADH5	sp|P11766|ADHX_HUMAN Alcohol dehydrogenase class-3 OS=Homo sapiens GN=ADH5 PE=1 SV=4	1	2	39.724	19097000	0	0	2706100	0	0	12057000	0	0	0	0	2104000
Keratin, type II cytoskeletal 3	KRT3	sp|P12035|K2C3_HUMAN Keratin, type II cytoskeletal 3 OS=Homo sapiens GN=KRT3 PE=1 SV=3;	2	22	64.416	0	0	0	0	0	0	0	0	0	481120	0	0
Neurofilament heavy polypeptide	NEFH	sp|P12036|NFH_HUMAN Neurofilament heavy polypeptide OS=Homo sapiens GN=NEFH PE=1 SV=4	1	18	112.48	8253400	0	0	8192200	0	0	7505500	0	0	0	0	0
Histidine--tRNA ligase, cytoplasmic	HARS	sp|P12081|SYHC_HUMAN Histidine--tRNA ligase, cytoplasmic OS=Homo sapiens GN=HARS PE=1 SV=2	1	3	57.41	54202000	0	0	787060	0	0	0	0	0	0	0	0
Creatine kinase B-type	CKB	sp|P12277|KCRB_HUMAN Creatine kinase B-type OS=Homo sapiens GN=CKB PE=1 SV=1	1	8	42.644	0	0	0	0	0	0	0	0	0	3083600	0	0
Annexin A3	ANXA3	sp|P12429|ANXA3_HUMAN Annexin A3 OS=Homo sapiens GN=ANXA3 PE=1 SV=3	1	1	36.375	0	0	0	0	0	0	0	0	0	0	0	0
Creatine kinase U-type, mitochondrial	CKMT1A	sp|P12532|KCRU_HUMAN Creatine kinase U-type, mitochondrial OS=Homo sapiens GN=CKMT1A PE=1 SV=1	1	3	47.036	0	0	0	0	0	0	0	0	0	0	0	0
Cytochrome c oxidase subunit 4 isoform 1, mitochondrial	COX4I1	sp|P13073|COX41_HUMAN Cytochrome c oxidase subunit 4 isoform 1, mitochondrial OS=Homo sapiens GN=COX4I1 PE=1 SV=1	1	2	19.576	63709000	0	0	0	0	0	23321000	2104000	4918300	0	0	0
Prolyl 4-hydroxylase subunit alpha-1	P4HA1	sp|P13674|P4HA1_HUMAN Prolyl 4-hydroxylase subunit alpha-1 OS=Homo sapiens GN=P4HA1 PE=1 SV=2	1	1	61.049	0	0	0	0	0	0	0	0	0	0	0	0
Plastin-2	LCP1	sp|P13796|PLSL_HUMAN Plastin-2 OS=Homo sapiens GN=LCP1 PE=1 SV=6	1	10	70.288	0	0	0	0	0	0	0	0	0	0	0	0
Annexin A8-like protein 2;Annexin A8	ANXA8L2;ANXA8	sp|Q5VT79|AXA81_HUMAN Annexin A8-like protein 1 OS=Homo sapiens GN=ANXA8L1 PE=2 SV=2;sp|P13928|ANXA8_HUMAN Annexin A8 OS=Homo sapiens GN=ANXA8 PE=1 SV=3	2	6	36.879	1109400000	27886000	0	0	0	33190000	0	44094000	0	18378000	0	0
Farnesyl pyrophosphate synthase	FDPS	sp|P14324|FPPS_HUMAN Farnesyl pyrophosphate synthase OS=Homo sapiens GN=FDPS PE=1 SV=4	1	3	48.275	29538000	0	0	0	0	4208400	71307000	2548000	0	0	0	3514500
Carboxypeptidase M	CPM	sp|P14384|CBPM_HUMAN Carboxypeptidase M OS=Homo sapiens GN=CPM PE=1 SV=2	1	1	50.513	0	0	0	0	0	0	0	0	0	0	0	0
Cytochrome c oxidase subunit 7A2, mitochondrial	COX7A2	sp|P14406|CX7A2_HUMAN Cytochrome c oxidase subunit 7A2, mitochondrial OS=Homo sapiens GN=COX7A2 PE=1 SV=1	1	2	9.3959	133590000	1601400	0	0	0	0	53941000	2309300	7596300	744370	0	5652800
Alcohol dehydrogenase [NADP(+)]	AKR1A1	sp|P14550|AK1A1_HUMAN Alcohol dehydrogenase [NADP(+)] OS=Homo sapiens GN=AKR1A1 PE=1 SV=3	1	3	36.573	164820000	0	0	0	0	0	23543000	0	0	0	0	0
Insulin-degrading enzyme	IDE	sp|P14735|IDE_HUMAN Insulin-degrading enzyme OS=Homo sapiens GN=IDE PE=1 SV=4	1	16	117.97	3447400	0	0	300450	0	0	0	0	0	0	0	0
Aminopeptidase N	ANPEP	sp|P15144|AMPN_HUMAN Aminopeptidase N OS=Homo sapiens GN=ANPEP PE=1 SV=4	1	5	109.54	95146000	0	0	0	0	0	31714000	0	0	0	0	0
Arylsulfatase A;Arylsulfatase A component B;Arylsulfatase A component C	ARSA	sp|P15289|ARSA_HUMAN Arylsulfatase A OS=Homo sapiens GN=ARSA PE=1 SV=3	1	1	53.588	0	0	0	0	0	0	0	0	0	0	0	0
Prostatic acid phosphatase;PAPf39	ACPP	sp|P15309|PPAP_HUMAN Prostatic acid phosphatase OS=Homo sapiens GN=ACPP PE=1 SV=3	1	3	44.566	0	0	0	0	0	0	0	0	0	0	0	0
Ezrin	EZR	sp|P15311|EZRI_HUMAN Ezrin OS=Homo sapiens GN=EZR PE=1 SV=4	1	20	69.412	113560000	4213000	1471400	5263900	0	4409800	261100000	1871200	13335000	0	0	6639900
Ubiquitin carboxyl-terminal hydrolase isozyme L3	UCHL3	sp|P15374|UCHL3_HUMAN Ubiquitin carboxyl-terminal hydrolase isozyme L3 OS=Homo sapiens GN=UCHL3 PE=1 SV=1	1	1	26.182	21325000	0	0	0	0	0	0	0	0	0	0	0
N-acetylglucosamine-6-sulfatase	GNS	sp|P15586|GNS_HUMAN N-acetylglucosamine-6-sulfatase OS=Homo sapiens GN=GNS PE=1 SV=3	1	3	62.081	54490000	0	0	0	0	0	12442000	0	0	0	0	0
Arachidonate 15-lipoxygenase	ALOX15	sp|P16050|LOX15_HUMAN Arachidonate 15-lipoxygenase OS=Homo sapiens GN=ALOX15 PE=1 SV=3	1	2	74.804	28640000	0	0	0	0	0	0	0	0	0	0	0
Histone H2AX	H2AFX	sp|P16104|H2AX_HUMAN Histone H2AX OS=Homo sapiens GN=H2AFX PE=1 SV=2	1	16	15.144	245250000	8162700	3148700000	56986000	5679800	0	2473100000	124640000	794700000	0	0	0
Carbonyl reductase [NADPH] 1	CBR1	sp|P16152|CBR1_HUMAN Carbonyl reductase [NADPH] 1 OS=Homo sapiens GN=CBR1 PE=1 SV=3	1	3	30.375	0	0	0	0	0	0	0	0	0	0	0	0
Stathmin	STMN1	sp|P16949|STMN1_HUMAN Stathmin OS=Homo sapiens GN=STMN1 PE=1 SV=3	1	4	17.302	137690000	0	1878300	15122000	0	16970000	98438000	8096800	16158000	0	0	0
Aspartate aminotransferase, cytoplasmic	GOT1	sp|P17174|AATC_HUMAN Aspartate aminotransferase, cytoplasmic OS=Homo sapiens GN=GOT1 PE=1 SV=3	1	1	46.247	0	0	0	0	0	0	0	0	0	0	0	0
cAMP-dependent protein kinase catalytic subunit alpha;cAMP-dependent protein kinase catalytic subunit beta;cAMP-dependent protein kinase catalytic subunit gamma	PRKACA;PRKACB;PRKACG	sp|P17612|KAPCA_HUMAN cAMP-dependent protein kinase catalytic subunit alpha OS=Homo sapiens GN=PRKACA PE=1 SV=2;sp|P22694|KAPCB_HUMAN cAMP-dependent protein kinase catalytic subunit beta OS=Homo sapiens GN=PRKACB PE=1 SV=2;sp|P22612|KAPCG_HUMAN cAMP-depend	3	2	40.589	0	0	0	0	0	0	0	0	0	0	0	0
Tyrosine aminotransferase	TAT	sp|P17735|ATTY_HUMAN Tyrosine aminotransferase OS=Homo sapiens GN=TAT PE=1 SV=1	1	1	50.399	611780000	10189000	6863800	22196000	2460700	48632000	0	26288000	0	171560000	0	10694000
CTP synthase 1	CTPS1	sp|P17812|PYRG1_HUMAN CTP synthase 1 OS=Homo sapiens GN=CTPS1 PE=1 SV=2	2	4	66.69	48207000	0	0	0	0	0	26878000	0	0	0	0	0
Galectin-3	LGALS3	sp|P17931|LEG3_HUMAN Galectin-3 OS=Homo sapiens GN=LGALS3 PE=1 SV=5	1	5	26.152	17013000	0	0	0	0	0	113140000	431520	1032000	0	0	0
Interleukin-1 receptor antagonist protein	IL1RN	sp|P18510|IL1RA_HUMAN Interleukin-1 receptor antagonist protein OS=Homo sapiens GN=IL1RN PE=1 SV=1	1	2	20.055	0	0	0	0	0	0	0	0	0	13606000	0	15686000
Negative elongation factor E	NELFE	sp|P18615|NELFE_HUMAN Negative elongation factor E OS=Homo sapiens GN=NELFE PE=1 SV=3	1	1	43.239	0	766190	0	3503200	0	9740500	0	0	0	0	0	0
DNA repair protein XRCC1	XRCC1	sp|P18887|XRCC1_HUMAN DNA repair protein XRCC1 OS=Homo sapiens GN=XRCC1 PE=1 SV=2	1	1	69.476	0	0	0	0	0	0	0	0	0	0	0	0
1-phosphatidylinositol 4,5-bisphosphate phosphodiesterase gamma-1	PLCG1	sp|P19174|PLCG1_HUMAN 1-phosphatidylinositol 4,5-bisphosphate phosphodiesterase gamma-1 OS=Homo sapiens GN=PLCG1 PE=1 SV=1	1	2	148.53	21739000	0	0	0	0	467040	9043100	0	0	0	0	0
Hexokinase-1;Putative hexokinase HKDC1;Hexokinase-2;Hexokinase-3	HK1;HKDC1;HK2;HK3	sp|P19367|HXK1_HUMAN Hexokinase-1 OS=Homo sapiens GN=HK1 PE=1 SV=3;sp|Q2TB90|HKDC1_HUMAN Putative hexokinase HKDC1 OS=Homo sapiens GN=HKDC1 PE=1 SV=3;sp|P52789|HXK2_HUMAN Hexokinase-2 OS=Homo sapiens GN=HK2 PE=1 SV=2;sp|P52790|HXK3_HUMAN Hexokinase-3 OS=Ho	4	2	102.48	11427000	0	0	0	0	0	10787000	0	0	0	0	0
NADH dehydrogenase [ubiquinone] flavoprotein 2, mitochondrial	NDUFV2	sp|P19404|NDUV2_HUMAN NADH dehydrogenase [ubiquinone] flavoprotein 2, mitochondrial OS=Homo sapiens GN=NDUFV2 PE=1 SV=2	1	3	27.391	107270000	0	0	7685200	0	0	347980000	0	27925000	0	0	0
Elafin	PI3	sp|P19957|ELAF_HUMAN Elafin OS=Homo sapiens GN=PI3 PE=1 SV=3	1	3	12.269	0	0	0	0	0	0	0	0	0	0	0	0
DNA mismatch repair protein Msh3	MSH3	sp|P20585|MSH3_HUMAN DNA mismatch repair protein Msh3 OS=Homo sapiens GN=MSH3 PE=1 SV=4	1	1	127.41	0	0	0	0	0	0	0	0	0	0	0	0
Proteasome subunit beta type-1	PSMB1	sp|P20618|PSB1_HUMAN Proteasome subunit beta type-1 OS=Homo sapiens GN=PSMB1 PE=1 SV=2	1	1	26.489	0	0	0	3593000	0	0	13079000	0	0	0	0	0
Histone H2A type 1-D	HIST1H2AD	sp|P20671|H2A1D_HUMAN Histone H2A type 1-D OS=Homo sapiens GN=HIST1H2AD PE=1 SV=2	1	15	14.107	0	0	0	0	0	0	0	0	54422000	0	0	0
Cytochrome c oxidase subunit 5A, mitochondrial	COX5A	sp|P20674|COX5A_HUMAN Cytochrome c oxidase subunit 5A, mitochondrial OS=Homo sapiens GN=COX5A PE=1 SV=2	1	3	16.762	92586000	0	0	0	0	0	70896000	0	5017800	0	0	2368700
Calpastatin	CAST	sp|P20810|ICAL_HUMAN Calpastatin OS=Homo sapiens GN=CAST PE=1 SV=4	1	1	76.572	0	0	0	0	0	0	2069300	0	0	0	0	0
V-type proton ATPase subunit B, brain isoform;V-type proton ATPase subunit B, kidney isoform	ATP6V1B2;ATP6V1B1	sp|P21281|VATB2_HUMAN V-type proton ATPase subunit B, brain isoform OS=Homo sapiens GN=ATP6V1B2 PE=1 SV=3;sp|P15313|VATB1_HUMAN V-type proton ATPase subunit B, kidney isoform OS=Homo sapiens GN=ATP6V1B1 PE=1 SV=3	2	6	56.5	0	0	0	0	0	0	33806000	0	0	0	0	0
Amine oxidase [flavin-containing] A	MAOA	sp|P21397|AOFA_HUMAN Amine oxidase [flavin-containing] A OS=Homo sapiens GN=MAOA PE=1 SV=1	1	1	59.681	0	0	0	0	0	0	9485800	0	0	0	0	0
Succinate dehydrogenase [ubiquinone] iron-sulfur subunit, mitochondrial	SDHB	sp|P21912|SDHB_HUMAN Succinate dehydrogenase [ubiquinone] iron-sulfur subunit, mitochondrial OS=Homo sapiens GN=SDHB PE=1 SV=3	1	1	31.629	45146000	0	0	0	0	0	0	0	3122800	0	0	0
Histone H1t	HIST1H1T	sp|P22492|H1T_HUMAN Histone H1t OS=Homo sapiens GN=HIST1H1T PE=2 SV=4	1	10	22.019	0	0	0	0	0	0	0	0	0	0	0	0
Protein-glutamine gamma-glutamyltransferase K	TGM1	sp|P22735|TGM1_HUMAN Protein-glutamine gamma-glutamyltransferase K OS=Homo sapiens GN=TGM1 PE=1 SV=4	1	2	89.786	0	0	0	0	0	0	0	0	0	0	0	3224500
Liver carboxylesterase 1	CES1	sp|P23141|EST1_HUMAN Liver carboxylesterase 1 OS=Homo sapiens GN=CES1 PE=1 SV=2	1	1	62.52	16794000	3389900	0	0	0	0	33632000	0	0	0	0	0
Tubulin gamma-1 chain;Tubulin gamma-2 chain	TUBG1;TUBG2	sp|P23258|TBG1_HUMAN Tubulin gamma-1 chain OS=Homo sapiens GN=TUBG1 PE=1 SV=2;sp|Q9NRH3|TBG2_HUMAN Tubulin gamma-2 chain OS=Homo sapiens GN=TUBG2 PE=2 SV=1	2	4	51.169	172350000	0	0	2440600	0	3399200	49998000	0	0	0	0	11002000
[truncated: 837 more rows]
