# Supplementary material for: The LINC00961 transcript and its encoded micropeptide, small regulatory polypeptide of amino acid response, regulate endothelial cell function
Source: Cardiovasc Res. 2020 Jan 28;116(12):1981–94. doi: 10.1093/cvr/cvaa008 (PMC8216332; doi:10.1093/cvr/cvaa008)
Supplement: cvaa008_supplementary_materials [file cvaa008_supplementary_materials.zip › cvaa008_Supplementary_Materials/Supplementary Table 6.xlsx]

## Sheet: Sheet1
Protein names	Gene names	Fasta headers	Number of proteins	Peptides	Mol. weight [kDa]	LFQ intensity huv-IgG-EV-2	LFQ intensity huv-IgG-EV-3	LFQ intensity huv-IgG-notag-2	LFQ intensity huv-IgG-notag-3	LFQ intensity huv-IgG-tag-2	LFQ intensity huv-IgG-tag-3	LFQ intensity huv-HA-EV-2	LFQ intensity huv-HA-EV-3	LFQ intensity huv-HA-notag-2	LFQ intensity huv-HA-notag-3	LFQ intensity huv-HA-tag2	LFQ intensity huv-HA-tag-3	FC_HA_vs_IgG_In_Tag	FC_Tag_vs_EC_InHA_PD	average(HA PD in tag cells)
Nesprin-1	SYNE1	sp|Q8NF91|SYNE1_HUMAN Nesprin-1 OS=Homo sapiens GN=SYNE1 PE=1 SV=4	1	18	1011.1	504700000	92433000	0	0	0	58323000	312170000	172360000	5281000	626530000	3489900000	1926600000	18.8408	19.7634	2708250000
	SPAAR	sp|A0A1B0GVQ0|SPAR_HUMAN Small regulatory polypeptide of amino acid response OS=Homo sapiens GN=SPAAR PE=1 SV=2	1	4	9.6321	0	5804500	0	1203900	5805800	75459000	0	0	0	0	1911700000	931390000	64.9699	75.3546	1421545000
Dynein heavy chain 12, axonemal	DNAH12	sp|Q6ZR08|DYH12_HUMAN Dynein heavy chain 12, axonemal OS=Homo sapiens GN=DNAH12 PE=2 SV=2	1	2	356.94	0	0	0	0	0	217460000	127510000	15172000	530590000	71603000	999950000	319240000	14.7828	2.96204	659595000
Sequestosome-1	SQSTM1	sp|Q13501|SQSTM_HUMAN Sequestosome-1 OS=Homo sapiens GN=SQSTM1 PE=1 SV=1	1	5	47.687	71483000	23862000	0	24170000	1132100	136120000	93489000	0	129180000	1360500	341780000	309250000	4.00916	3.62904	325515000
Dermcidin;Survival-promoting peptide;DCD-1	DCD	sp|P81605|DCD_HUMAN Dermcidin OS=Homo sapiens GN=DCD PE=1 SV=2	1	6	11.284	170490000	40504000	52626000	54900000	17490000	58864000	0	59407000	5097500	81340000	378760000	128680000	3.49555	8.22641	253720000
Glucose-6-phosphate isomerase	GPI	sp|P06744|G6PI_HUMAN Glucose-6-phosphate isomerase OS=Homo sapiens GN=GPI PE=1 SV=4	2	10	63.146	177140000	0	0	0	0	0	153810000	9281200	152100000	0	431360000	75275000	7.30541	3.21478	253317500
Matrilin-2	MATN2	sp|O00339|MATN2_HUMAN Matrilin-2 OS=Homo sapiens GN=MATN2 PE=1 SV=4	1	11	106.84	112980000	4900400	0	35459000	0	57881000	28817000	1629200	86307000	8711200	165830000	205040000	2.47904	4.24739	185435000
Nucleolar protein of 40 kDa	ZCCHC17	sp|Q9NP64|NO40_HUMAN Nucleolar protein of 40 kDa OS=Homo sapiens GN=ZCCHC17 PE=1 SV=1	1	10	27.569	32919000	3648600	0	11110000	2780000	51234000	41688000	11267000	62033000	16434000	103340000	85035000	3.53345	2.26655	94187500
	IGKV A18;IGKV2D-26;IGKV2D-29	sp|A2NJV5|KV229_HUMAN Immunoglobulin kappa variable 2-29 OS=Homo sapiens GN=IGKV2-29 PE=3 SV=2;sp|A0A0A0MRZ7|KVD26_HUMAN Immunoglobulin kappa variable 2D-26 OS=Homo sapiens GN=IGKV2D-26 PE=3 SV=1;sp|A0A075B6S2|KVD29_HUMAN Immunoglobulin kappa variable 2D-2	5	3	13.085	105360000	6789100	3485600	6404100	5610300	0	48128000	7312100	82991000	16163000	123890000	50018000	3.29152	2.51256	86954000
Complement C1q subcomponent subunit B	C1QB	sp|P02746|C1QB_HUMAN Complement C1q subcomponent subunit B OS=Homo sapiens GN=C1QB PE=1 SV=3	1	1	26.721	0	0	0	0	0	0	0	0	109340000	12314000	127920000	43313000	#DIV/0!	3.13212	85616500
Rod cGMP-specific 3,5-cyclic phosphodiesterase subunit alpha	PDE6A	sp|P16499|PDE6A_HUMAN Rod cGMP-specific 3,5-cyclic phosphodiesterase subunit alpha OS=Homo sapiens GN=PDE6A PE=1 SV=4	1	1	99.546	62065000	5815000	2625900	0	0	19391000	26783000	8851100	60119000	6056900	102410000	40873000	3.61971	2.48876	71641500
Prolactin-inducible protein	PIP	sp|P12273|PIP_HUMAN Prolactin-inducible protein OS=Homo sapiens GN=PIP PE=1 SV=1	1	6	16.572	0	0	3718100	3899200	0	3195500	0	7929500	6603500	3354700	92050000	17615000	26.4699	12.3716	54832500
Tubulin beta-1 chain	TUBB1	;sp|Q9H4B7|TBB1_HUMAN Tubulin beta-1 chain OS=Homo sapiens GN=TUBB1 PE=1 SV=1	2	10	59.299	6635100	0	0	0	0	2432500	0	0	15914000	777580	40645000	65864000	13.7046	11.6108	53254500
Serine protease HTRA2, mitochondrial	HTRA2	sp|O43464|HTRA2_HUMAN Serine protease HTRA2, mitochondrial OS=Homo sapiens GN=HTRA2 PE=1 SV=2	1	3	48.84	18872000	0	0	0	0	0	0	0	0	0	63812000	39162000	10.1439	#DIV/0!	51487000
Calcium/calmodulin-dependent protein kinase type II subunit beta	CAMK2B	sp|Q13554|KCC2B_HUMAN Calcium/calmodulin-dependent protein kinase type II subunit beta OS=Homo sapiens GN=CAMK2B PE=1 SV=3	1	6	72.677	0	0	0	0	0	0	0	0	0	991890	46354000	27382000	#DIV/0!	#DIV/0!	36868000
Intercellular adhesion molecule 2	ICAM2	sp|P13598|ICAM2_HUMAN Intercellular adhesion molecule 2 OS=Homo sapiens GN=ICAM2 PE=1 SV=2	1	2	30.654	0	0	0	2522300	0	14681000	24980000	5362700	0	0	34849000	26060000	6.07715	2.70564	30454500
Store-operated calcium entry-associated regulatory factor	SARAF	sp|Q96BY9|SARAF_HUMAN Store-operated calcium entry-associated regulatory factor OS=Homo sapiens GN=SARAF PE=1 SV=1	1	2	36.975	0	0	0	0	0	0	0	0	0	0	39970000	14317000	#DIV/0!	#DIV/0!	27143500
EGF, latrophilin and seven transmembrane domain-containing protein 1	ELTD1	sp|Q9HBW9|AGRL4_HUMAN Adhesion G protein-coupled receptor L4 OS=Homo sapiens GN=ADGRL4 PE=1 SV=3	1	4	77.81	0	0	0	0	0	5402400	20194000	0	6386400	0	28804000	22381000	15.9951	3.20078	25592500
SWI/SNF-related matrix-associated actin-dependent regulator of chromatin subfamily D member 2	SMARCD2	sp|Q92925|SMRD2_HUMAN SWI/SNF-related matrix-associated actin-dependent regulator of chromatin subfamily D member 2 OS=Homo sapiens GN=SMARCD2 PE=1 SV=3	3	4	58.92	0	0	0	0	0	0	0	728780	37918000	0	12873000	35660000	#DIV/0!	2.51162	24266500
Mediator of RNA polymerase II transcription subunit 19	MED19	sp|A0JLT2|MED19_HUMAN Mediator of RNA polymerase II transcription subunit 19 OS=Homo sapiens GN=MED19 PE=1 SV=2	1	3	26.273	0	0	0	0	0	5148400	0	0	0	1576000	17281000	23318000	10.9881	15.7715	20299500
Tubulin alpha-4A chain	TUBA4A	sp|P68366|TBA4A_HUMAN Tubulin alpha-4A chain OS=Homo sapiens GN=TUBA4A PE=1 SV=1	1	25	49.924	0	0	0	0	0	0	0	0	0	0	1207100	37884000	#DIV/0!	#DIV/0!	19545550
Nuclear receptor coactivator 3	NCOA3	sp|Q9Y6Q9|NCOA3_HUMAN Nuclear receptor coactivator 3 OS=Homo sapiens GN=NCOA3 PE=1 SV=1	1	1	155.29	0	0	0	0	0	0	0	0	0	2314800	28734000	8342200	#DIV/0!	#DIV/0!	18538100
DNA-directed RNA polymerase I subunit RPA43	TWISTNB	sp|Q3B726|RPA43_HUMAN DNA-directed RNA polymerase I subunit RPA43 OS=Homo sapiens GN=TWISTNB PE=1 SV=1	1	1	37.432	0	0	0	0	0	0	7036000	0	0	0	15751000	3752900	#DIV/0!	5.54403	9751950
Lysozyme C	LYZ	sp|P61626|LYSC_HUMAN Lysozyme C OS=Homo sapiens GN=LYZ PE=1 SV=1	1	2	16.537	0	1489800	1626200	3313500	1192300	6790400	0	1990300	4663000	3167400	14406000	4285400	3.65803	2.78069	9345700
Uncharacterized protein C9orf43	C9orf43	sp|Q8TAL5|CI043_HUMAN Uncharacterized protein C9orf43 OS=Homo sapiens GN=C9orf43 PE=1 SV=1	1	1	52.221	0	2939000	0	0	0	0	0	0	0	0	8419700	8976300	8.59445	#DIV/0!	8698000
Apolipoprotein D	APOD	sp|P05090|APOD_HUMAN Apolipoprotein D OS=Homo sapiens GN=APOD PE=1 SV=1	1	2	21.275	12177000	639910	11316000	0	0	0	0	0	5324500	1063800	15819000	1065300	2.09873	6.34212	8442150
Protein S100-A7	S100A7	sp|P31151|S10A7_HUMAN Protein S100-A7 OS=Homo sapiens GN=S100A7 PE=1 SV=4	1	7	11.471	0	2050600	0	1326800	0	1104400	0	0	0	4705300	15509000	1331900	13.5309	30.4978	8420450
Protein THEM6	THEM6	sp|Q8WUY1|THEM6_HUMAN Protein THEM6 OS=Homo sapiens GN=THEM6 PE=1 SV=2	1	1	23.865	0	0	0	0	0	0	0	0	3069700	0	7966400	6122000	#DIV/0!	9.17901	7044200
Arginase-1	ARG1	sp|P05089|ARGI1_HUMAN Arginase-1 OS=Homo sapiens GN=ARG1 PE=1 SV=2	1	9	34.735	0	0	0	0	3546200	2033300	0	0	3333600	902080	10261000	2080000	6.00219	4.59893	6170500
EH domain-containing protein 3	EHD3	sp|Q9NZN3|EHD3_HUMAN EH domain-containing protein 3 OS=Homo sapiens GN=EHD3 PE=1 SV=2	1	6	60.886	0	0	0	0	0	0	0	0	5391700	0	3924000	6176200	#DIV/0!	3.74657	5050100
Caspase-14;Caspase-14 subunit p17, mature form;Caspase-14 subunit p10, mature form;Caspase-14 subunit p20, intermediate form;Caspase-14 subunit p8, intermediate form	CASP14	sp|P31944|CASPE_HUMAN Caspase-14 OS=Homo sapiens GN=CASP14 PE=1 SV=2	1	13	27.679	852550	0	0	1346200	0	2307600	0	868860	0	875370	8107600	1610800	5.98021	6.11901	4859200
Serpin B12	SERPINB12	sp|Q96P63|SPB12_HUMAN Serpin B12 OS=Homo sapiens GN=SERPINB12 PE=1 SV=1	1	2	46.276	0	0	0	1427900	0	4273300	0	0	0	0	7458200	2117300	3.92454	4.48155	4787750
Proteasome subunit alpha type-6	PSMA6	sp|P60900|PSA6_HUMAN Proteasome subunit alpha type-6 OS=Homo sapiens GN=PSMA6 PE=1 SV=1	1	3	27.399	0	0	0	0	0	0	0	1451200	0	0	5213700	4169300	#DIV/0!	12.9314	4691500
Epididymal secretory glutathione peroxidase	GPX5	sp|O75715|GPX5_HUMAN Epididymal secretory glutathione peroxidase OS=Homo sapiens GN=GPX5 PE=1 SV=1	1	1	25.202	0	0	0	0	0	0	0	0	0	0	7082400	2220500	#DIV/0!	#DIV/0!	4651450
	IGHV1-45	sp|A0A0A0MS14|HV145_HUMAN Immunoglobulin heavy variable 1-45 OS=Homo sapiens GN=IGHV1-45 PE=3 SV=1	1	1	13.508	0	0	0	0	0	0	0	0	5471000	0	1791200	6743800	#DIV/0!	3.12009	4267500
Zinc-alpha-2-glycoprotein	AZGP1	sp|P25311|ZA2G_HUMAN Zinc-alpha-2-glycoprotein OS=Homo sapiens GN=AZGP1 PE=1 SV=2	1	4	34.258	0	0	1316000	0	0	0	0	637490	0	561590	4736100	3079300	12.0768	24.5193	3907700
FAS-associated factor 2	FAF2	sp|Q96CS3|FAF2_HUMAN FAS-associated factor 2 OS=Homo sapiens GN=FAF2 PE=1 SV=2	1	1	52.623	0	0	0	0	0	0	0	0	0	0	4036500	3386000	#DIV/0!	#DIV/0!	3711250
Complement C1r subcomponent;Complement C1r subcomponent heavy chain;Complement C1r subcomponent light chain	C1R	sp|P00736|C1R_HUMAN Complement C1r subcomponent OS=Homo sapiens GN=C1R PE=1 SV=2	1	1	80.118	0	0	0	0	0	0	0	0	0	0	3125900	3220400	#DIV/0!	#DIV/0!	3173150
E3 ubiquitin-protein ligase RNF5	RNF5	sp|Q99942|RNF5_HUMAN E3 ubiquitin-protein ligase RNF5 OS=Homo sapiens GN=RNF5 PE=1 SV=1	1	1	19.881	0	0	0	0	0	0	0	0	0	0	3674800	2334600	#DIV/0!	#DIV/0!	3004700
Charged multivesicular body protein 2a	CHMP2A	sp|O43633|CHM2A_HUMAN Charged multivesicular body protein 2a OS=Homo sapiens GN=CHMP2A PE=1 SV=1	1	2	25.104	0	529720	0	0	0	1079300	0	847220	0	0	1228800	2000100	2.29108	3.35205	1614450
