# Supplementary material for: The LINC00961 transcript and its encoded micropeptide, small regulatory polypeptide of amino acid response, regulate endothelial cell function
Source: Cardiovasc Res. 2020 Jan 28;116(12):1981–94. doi: 10.1093/cvr/cvaa008 (PMC8216332; doi:10.1093/cvr/cvaa008)
Supplement: cvaa008_supplementary_materials [file cvaa008_supplementary_materials.zip › cvaa008_Supplementary_Materials/Supplementary table 7 .xlsx]

## Sheet: Primers_Probes_siRNA_GapmeR
SYBR Primers for qRT-PCR
name	sequence	details
human LINC00961_F	ACCAGGGAATCTGTGCTCACG	Amplification of the 2-exons LINC00961 transcript
human LINC00961_R	GAAGATGCTGCTCTGAGTCCC
human ORF_SPAAR_F	AAGCTTCTCTCTTCACGGGG	Amplification of the LV-constructs (primers in the SPAAR ORF sequence)
human ORF_SPAAR_R	TCACATGAAGGTCCAGAAGTCC
LINC00961_PulD_F	TAATACGACTCACTATAGGGAACCAGGACAGAGGCTGCAGCACCCA	Amplification of LINC00961 for the RNA pulldown
LINC00961_PullD_R	TATTCAGGGCTGGATACAGAC
UBC_F	TTGCCTTGACATTCTCGATG	Amplification of UBC transcripts
UBC_R	ATCGCTGTGATCGTCACTTG
mouse LINC00961_F	GTCACCAGCTCCAGATACAGT	Amplification of mouse LINC00961 transcripts
mouse LINC00961_R	ATGTTGCTAAGACGGAAGCCA
Taqman probes	reference
UBC	Hs00824723_m1
TMSB4X	Hs03407480 gH
HRCT1	Hs02742472_s1
GapmeR obtained from Exiqon	sequence (5'-3')
Antisense LNA GapmeR, Standard in vitro Control	AACACGTCTATACGC
LINC00961 GapmeR	GTAATCAATTAGGAGC
dsiRNA	sequences (5'-3')	ordered from
control dsiRNA	CUUCCUCUCUUUCUCUCC	IDT
LINC00961 dsiRNA	CAAGUUAUUUACCUUAGAAUUGAAA	IDT
TMSB4X #1 dsiRNA	AAGAGGUUGGAUCAAGUUUAAAUGA	IDT
TMSB4X #2 dsiRNA	UUCACAUCAAAGAACUACUGACAAC	IDT
an AllStars Negative Control siRNA	-	Qiagen
ERG dsiRNA	CAGAUCCUACGCUAUGGAGUA	Qiagen
HRCT1 #1 dsiRNA	GCACAGUCAAUUCAUCGGUGCCUTA	IDT
HRCT1 #2 dsiRNA	GCAUUUGCAUGGCAUGCCCCAGUGT	IDT
